# Supplementary material for: Extracellular Vesicle Proteome in Prostate Cancer: A Comparative Analysis of Mass Spectrometry Studies
Source: Int J Mol Sci. 2021 Dec 19;22(24):13605. doi: 10.3390/ijms222413605 (PMC8707426; doi:10.3390/ijms222413605)
Supplement: Supplementary file 1 [file ijms-22-13605-s001.zip]

Archive with 4 entries (4 files):
- TableS1.xlsx
- TableS2_ProstateCancerEVproteomicsStudies.xlsx
- TableS3-proteinContaminants.xls
- TableS4.xlsx
