# Supplementary material for: Extracellular Vesicle Proteome in Prostate Cancer: A Comparative Analysis of Mass Spectrometry Studies
Source: Int J Mol Sci. 2021 Dec 19;22(24):13605. doi: 10.3390/ijms222413605 (PMC8707426; doi:10.3390/ijms222413605)
Supplement: Supplementary file 1 [file ijms-22-13605-s001.zip › TableS1.xlsx]

## Sheet: Sheet1
PubMed keywords	#studies
Seminal Plasma[tiab] AND prostate cancer [tiab] AND (transcriptomics or RNA [tiab]) NOT (Review[Publication Type])	4
Seminal Plasma [Title/Abstract] AND prostate cancer [Title/Abstract] AND proteomics [Title/Abstract] NOT (Review[Publication Type])	4
Seminal Plasma [Title/Abstract] AND prostate cancer [Title/Abstract] AND (mutations OR genomics OR fusion gene [Title/Abstract]) NOT (Review[Publication Type])	16
Seminal Plasma [Title/Abstract] AND prostate cancer [Title/Abstract] AND metabolomics [Title/Abstract] NOT (Review[Publication Type])	2
expressed prostatic secretions[Title/Abstract] AND prostate cancer [Title/Abstract] AND (transcriptomics or RNA [Title/Abstract]) NOT (Review[Publication Type])	7
expressed prostatic secretions [Title/Abstract] AND prostate cancer [Title/Abstract] AND proteomics [Title/Abstract] NOT (Review[Publication Type])	7
expressed prostatic secretions [Title/Abstract] AND prostate cancer [Title/Abstract] AND (mutations OR genomics OR fusion gene [Title/Abstract]) NOT (Review[Publication Type])	5
expressed prostatic secretions[Title/Abstract] AND prostate cancer [Title/Abstract] AND metabolomics [Title/Abstract] NOT (Review[Publication Type])	0
urine [Title/Abstract] AND prostate cancer [Title/Abstract] AND (transcriptomics or RNA [Title/Abstract]) NOT (Review[Publication Type])	130
urine [Title/Abstract] AND prostate cancer [Title/Abstract] AND proteomics [Title/Abstract] NOT (Review[Publication Type])	31
urine [Title/Abstract] AND prostate cancer [Title/Abstract] AND (mutations OR genomics OR fusion gene [Title/Abstract]) NOT (Review[Publication Type])	145
urine [Title/Abstract] AND prostate cancer [Title/Abstract] AND metabolomics [Title/Abstract] NOT (Review[Publication Type])	33
(blood OR plasma OR serum [Title/Abstract]) AND prostate cancer [Title/Abstract] AND (transcriptomics or RNA [Title/Abstract]) NOT (Review[Publication Type])	838
(blood OR plasma OR serum [Title/Abstract]) AND prostate cancer [Title/Abstract] AND proteomics [Title/Abstract] NOT (Review[Publication Type])	101
(blood OR plasma OR serum [Title/Abstract]) AND prostate cancer [Title/Abstract] AND (mutations OR genomics OR fusion gene [Title/Abstract]) NOT (Review[Publication Type])	2237
(blood OR plasma OR serum [Title/Abstract]) AND prostate cancer [Title/Abstract] AND metabolomics [Title/Abstract] NOT (Review[Publication Type])	80
(exosomes OR extracellular vesicles [Title/Abstract]) AND prostate cancer [Title/Abstract] AND (transcriptomics or rna [Title/Abstract]) NOT (Review[Publication Type])	98
(exosomes OR extracellular vesicles [Title/Abstract]) AND prostate cancer [Title/Abstract] AND proteomics [Title/Abstract] NOT (Review[Publication Type])	24
(exosomes OR extracellular vesicles [Title/Abstract]) AND prostate cancer [Title/Abstract] AND (mutations OR genomics OR fusion gene [Title/Abstract]) NOT (Review[Publication Type])	74
(exosomes OR extracellular vesicles [Title/Abstract]) AND prostate cancer [Title/Abstract] AND metabolomics [Title/Abstract] NOT (Review[Publication Type])	3
tissue [Title/Abstract] AND prostate cancer [Title/Abstract] AND (transcriptomics or RNA [Title/Abstract]) NOT (Review[Publication Type])	973
tissue [Title/Abstract] AND prostate cancer [Title/Abstract] AND proteomics [Title/Abstract] NOT (Review[Publication Type])	79
tissue [Title/Abstract] AND prostate cancer [Title/Abstract] AND (mutations OR genomics OR fusion gene [Title/Abstract]) NOT (Review[Publication Type])	1968
tissue [Title/Abstract] AND prostate cancer [Title/Abstract] AND metabolomics [Title/Abstract] NOT (Review[Publication Type])	35
Performed on 8th of September 2021
