# Supplementary material for: Extracellular Vesicle Proteome in Prostate Cancer: A Comparative Analysis of Mass Spectrometry Studies
Source: Int J Mol Sci. 2021 Dec 19;22(24):13605. doi: 10.3390/ijms222413605 (PMC8707426; doi:10.3390/ijms222413605)
Supplement: Supplementary file 1 [file ijms-22-13605-s001.zip › TableS2_ProstateCancerEVproteomicsStudies.xlsx]

## Sheet: PCa proteomics EV studies
Title	Year	aim	Sample size	Sample type	Conclusions and results	Data	Methods	PubMed	Internal
Molecular profiling of prostate cancer derived exosomes may reveal a predictive signature for response to docetaxel	2015	Resistance to docetaxel	6	DU145 prostate cancer cells and sensitive (DU145 Tax-Sen) 6 castration resistant prostate cancer (CRPC) patients, 3 that are clinically diagnosed with docetaxel resistant CRPC and 3 that are docetaxel Sensitive	MDR-1, MDR-3, Endophilin-A2 and PABP4 that were enriched only in DU145 Tax-Res EVs	Tables	EV isolation by centrifuged for 120 minutes at 120,000 g and Sucrose density gradient Nanoparticle tracking analysis LC-MSMS Western blotting Flow cytometry PKH67-labeling Electron microscopy Cell death assay by Annexin V fluorescein isothiocyanat ECM degradation assay Exosome uptake assay	25844599	12
Prostate stromal cell proteomics analysis discriminates normal from tumour reactive stromal phenotypes	2015	Identifying the aggressive form of myofibroblast in microenviroment of Pca	6	Primary human prostatic stromal cells Du145 prostate cancer cells EVs	8 Proteins common to all treatments: TAGLN, BASP1, FN1, MYL6, CALU, TPM4, TGM2, ALDH1A1 8 Proteins unique to TGFβ-treated stroma HSPB1, DES, TNC, VDAC1, VDAC2, SLC25A3, ATP5B, SOD2 4 Proteins unique to Exosome-treated stroma MAP1A, FLNC, HSPA1A, H2AFJ 33 Proteins unique to disease stroma CALM1, S100A6, LGALS1, RPS16, AHNAK, CTTN, SERPINH1, ENO1, STMN1, COX6C, MSN, GSN EEF1B2, LASP1, ALDOA, LMO7, …	Tables	Vessel formation assay Immunofluorescent microscopy immuno-blotting LC-MALDI LC-MSMS Q-PCR	26934553	16
Unravelling the proteomic landscape of extracellular vesicles in prostate cancer by density-based fractionation of urine	2020	benign and malignant prostate disease	12	human uEV proteome cancer patients prior to (n = 12) and 3 months after local treatment by radical prostatectomy or intensity- modulated radiation therapy (n = 10) prostate cancer patients (PC; n = 3), urine samples prior to radical prostatectomy and resected prostate cancer tissue	Catalog proteins Provides excellent raw data from which more multivariate analysis than presented in the paper can be performed	PXD015289	Optiprep density gradient centrifugation Exoquick precipitation Size-exclusion chromatography Nanoparticle tracking analysis LC-MSMS	32284825	1
Comprehensive proteomics analysis of exosomes derived from human seminal plasma	2019	healthy donors	12	semen samples EVs	Catalog proteins	Tables	30% sucrose cushion-based exosome-isolation protocol LC-MSMS, western blot, transmission electron microscopy, nanoparticle tracking analysis	28914500	2
Exosomal ITGA3 interferes with non-cancerous prostate cell functions and is increased in urine exosomes of metastatic prostate cancer patients	2013	Detection of metastatic PCa	13	LNCaP- and PC3 EVs Urine EVs from patients with BPH (n 5), PCa (n5) and metastatic PCa (n3)	1) ITGA3 and ITGB1 in urine exosomes has the potential to identify patients with metastatic Pca 2) ITGA3 and ITGB1 to be significantly more abundant in urine of mPCa compared to benign prostate Hyperplasia (BPH) and PCa patients 3) ITGA3, ITGB1, TLN1, VCL, ITGA1, FLNC	Tables	ultracentrifugation at 100,000 g for 90 minutes at 48C Proliferation assay Migration and invasion assay LC-MSMS Western blotting exosomal uptake (PKH67-labeling and FACs)	24371517	15
Proteomic analysis of urinary extracellular vesicles from high Gleason score prostate cancer	2017	new biomarker for high Gleason score (GS) prostate cancer (PCa) in urinary EVs	18	Urinary EVs collected after prostate massage were Extracted by ultracentrifugation	1) identified 4710 proteins and quantified 3528 proteins in the urinary EVs 2) FABP5 in urinary EVs could be a potential biomarker Of high GS Pca 3) Up in Pca: SCIN, AMBP, FABP5, CHMP4C, CHMP2B, BAIAP2, GRN, SYTL2, CALR, CHMP4A, DNPH1	Tables	iTRAQ LC-MSMS SRM/MRM	28211531	9	X
Database-augmented Mass Spectrometry Analysis of Exosomes Identifies Claudin 3 as a Putative Prostate Cancer Biomarker	2017	Robust biomarkers for prostate cancer	99	PC3 and PNT1A exosomes Test by	claudin 3 was iden- tified and validated as a potential blood-based bio- marker in prostate cancer	PXD003651	EV isolation by ultracentrifuga- tion at 100,000 ⫻ g for 120 min. Transmission Electron Microscopy Nanoparticle Tracking Analysis Immunoblotting LC-MSMS Bioinformatics scoring	28396511	13
Targeted proteomics in urinary extracellular vesicles identifies biomarkers for diagnosis and prognosis of prostate cancer	2017	Identification of PCa biomarkers that can classify patients into high- and low-risk Groups for disease progression at early Stage	107	EVs isolation from post-DRE urine samples	PCa patients vs benign controls: Up ADSV, GNS, CA4, TSG101, VPS28, SLC44A4, SLC26A4, ITGB3, SDCBP2, TSPAN9,ITGAV Down TGM4,PRSS8, PPAP high vs low-grade patients Up VTN Down PPAP, PSA, CD63, SPHM, GLPK5, FAM177A1, GLIPR2, DNASE1, STEAP2, TOLLIP, ATP8B1,RRAS, CIB1, SLC26A2, CD82, GALK1, TOM1L2, ATP6V0D1, TMPRSS2, PPAP2A, GNG4CRYZDBNL, RPSA, GSS, STEAP4,PYGL, NUDT2, TSPAN9, UBC, TMBIM1, FAM49B, PTP…	Tables	EV isolation by ultracentrifuged at 100,000 g Transmission electron microscopy Nanoparticle tracking analysis LC-MSMS Selected reaction monitoring (SRM) Western blotting Tissue microarrays Immunohistochemistry	27903962	11	x
An inverted Caveolin-1 topology defines a novel exosome secreted from prostate cancer cells	2020	prostate cancer (PCa) Disease progression	NA	PC3 cells LNCaP cells	Elucidation of mechanism whereby Cav1 translocates from a normal plasma membrane distribution to an inverted secreted form implicated in PCa disease Progression	NA	variety of biochemical assays and Microscopy-based imaging techniques	32897127	3
Exosomes Secreted under Hypoxia Enhance Invasiveness and Stemness of Prostate Cancer Cells by Targeting Adherens Junction Molecules	2015	PCa aggressiveness	NA	LNCaP and PC3 cells	findings suggest that ExoHypoxic are loaded with unique proteins that could enhance invasiveness, Stemness and induce microenvironment changes	Tables	Electron microscopy Nanoparticle tracking analysis Invasion assay Wound healing assay Prostasphere formation Zymogram analyses Western blotting 1D SDS-PAGE LC-MSMS	24347249	4
Exosomal Secretion of Cytoplasmic Prostate cancer Xenograft-derived Proteins	2009	markers for prostate cancer (PCa)	NA	serum from mice grafted with human prostate cancer cell lines PC346 EVs PCa cell lines	tumor-derived proteins: YWHAG, YWHAQ, ENO1, APOA1, CTSZ, C20orf114, COTL1, F5, CFL1, C8B, CYCS, ALDOA, GPX3, GAPDH, ITIH3, JUP, LDHA, LDHB,LUM,LYZ,MGAM,MYH2, MYL6BNME1,NME2, PRDX2,PSMA1,PSMA2,PSMA4,,PSMA6,PSMA7, PSMB1,,PSMB2,PSMB3,PSMB4,PSMB5,PSMB6, PSMB8F2,CFP,THBS1,TCN2,TPI1,VDAC2	Tables	Two-dimensional SDS-PAGE LC-MSMS Native Gel Electrophoresis of Proteasomes Electron Microscopy	19204029	17
Comprehensive palmitoyl-proteomic analysis identifies distinct protein signatures for large and small cancer-derived extracellular vesicles	2020	comparing the palmitoyl- proteome of L- And S-EVs versus their parental cells	NA	PC3 cell line Whole cell and membrane protein lysate EVs	(1) the LB-ABE method enables the I solationpalmitoyl-proteins from intracellular compartments,well as L- and S-EVs; (2) L- and S-EVs exhibit EV population-specific palmitoyl-profiles that reflect EV biological processes and subcellular origin and distin- guish them from their parental cells; (3) prostate cancer-derived EVs contain cancer-specific Palmitoylated proteins; (4) palmitoylation may pl…	Tables	Fresh pelleted EVs were resuspended in 0.2 μm-filtered PBS and deposited at the bottom of an ultracentrifuge tube. Next, 30% (4.3 mL, 1.20 g/ mL), 25% (3 mL, 1.15 g/mL), 15% (2.5 mL, 1.10 g/ mL), and 5% (6 mL, 1.08 g/mL) iodixanol solutions were sequentially layered at decreasing density to form a discontinuous gradient. Separation was per- formed by ultracentrifugation at 100,000 g for 3 h 50 mi…	32944167	5
Impact of Increased FUT8 Expression on the Extracellular Vesicle Proteome in Prostate Cancer Cells	2020	determine the systemic impact of altered (1,6)fucosyltranferase (FUT8) expression on prostate cancer- Derived EVs	NA	LAPC4 and LNCaP cell lines	increased cellular expression of FUT8 could reduce the Number of vesicles secreted by prostate cancer cells	Tables	EV isolation by discontinuous OptiprepTM density gradient Electron Microscopy Western Blotting nanoparticle tracking Glycopeptide Enrichment ( Oasis MAX Cartridges) SILAC LC-MSMS	32378902	6
Proteomics Analysis of Cancer Exosomes Using a Novel Modified Aptamer-based Array (SOMAscanTM) Platform	2014	Catalog EV proteins	NA	Du145 prostate cancer cell line EVs by continuous sucrose gradient	300 proteins of hitherto unknown association with prostate cancer exosomes	Tables	EV isolationby sucrose gradient Nanoparticle Tracking Analysis Immuno-blotting SOMAscanTM	24505114	10
Proteomics profiling of exosomes from primary mouse osteoblasts under proliferation versus mineralization conditions and characterization of their uptake into prostate cancer cells	2017	Osteoblasts communication and up take in C4-2B4 and PC3-mm2 prostate cancer cells	NA	osteoblasts (undifferentiated/proliferating) EVs osteoblasts (differentiated/mineralizing) EVs C4-2B4 and PC3-mm2 prostate cancer cells	suggest that osteosomes could have a unique role in the bone microenvironment under both physiological And pathological conditions	Tables	differentiation assays ultracentrifuged at 100,000×g at 4°C overnight transmission electron microscopy LC-MSMS Immunoblot EV uptake assay	28675788	14
Large oncosomes contain distinct protein cargo and represent a separate functional class of tumor-derived extracellular vesicles	2015	markers for large EVs in PCa (Large oncosomes)	NA	Large EVs from DU145 cells exhibited discrete buoyant densities in iodixanol (OptiPrepTM) gradients	CK18 marker for large EVs from Pca Large EVs represent a discrete EV type that may Play a distinct role in tumor progression Markers for large PCa EVs:HSPD1, HSPA9, H2AFX,SLC25A6, MDH2, VDAC2, ATP5B, SLC25A3, HIST2H2BF, VDAC1,GPI	PXD000776	OptiPrepTM FACS analysis of large EVs LC-MSMS Fluorescence microscopy Transmission electron microscopy Immunoblot analysis QRT-PCR Aspartate Aminotransferase Activity Assay Cell cycle analysis mouse tissue staining	25857301	18
Feasibility of urinary extracellular vesicle proteome profiling using a robust and simple, clinically applicable isolation method	2017	prostate cancer (PCa) EV biomarkers	NA	urinary Vn96-peptide EV isolations	large overlap (>85%) between proteins identified in EVs isolated by ultracentrifugation and Vn96-peptide	Tables	ultracentrifugation Vn96-peptide EV isolations Western blotting LC-MSMS	28717416	19
Proteomic identification of galectin-3 binding ligands and characterization of galectin-3 proteolytic cleavage in human prostasomes	2013	investigate galectin-3 function in prostasomes	NA	EVs from seminal plasma	identified PSA, PAP, ZAG, CD13, CD26, neprilysin, clusterin, FALL-39, and ORM1 as potential galectin-3 binding ligand	Tables	Recombinant galectin-3 Purification of galectin-3 binding ligands human sperm extracts EVs by ultracentrifuged at 100,000 × g at 4 °C Surface biotinylation and avidin affinity chromatography of prostasome proteins Galectin-3 cleavage and inhibition assays LC-MSMS	23836758	20
In-depth proteomic analyses of exosomes isolated from expressed prostatic secretions in urine	2013	Catalog proteins	NA	EPS-urine derived EVs	Catalog proteins	NA	ultracentrifugation methods LC-MSMS	23533145	21
Immunoaffinity based methods are superior to kits for purification of prostate derived extracellular vesicles from plasma samples	2017	EV isolation method	NA	PCa patient plasma samples	Antibody-based immunoaffinity purification generated the highest quality of prostate derived EV preparations due to the lack of protein and RNA present in the samples. All kits produced poor purity EV preparations that failed to deplete the sample of plasma protein.	NA	ExoQuick-TCTM Nanoscale flow cytometric ExoSpin Kit Total Exosome Kit Immunoaffinity isolation Atomic force microscopy	28762517	22
Extracellular Vesicles from 3D Engineered Microtissues Harbor Disease-Related Cargo Absent in EVs from 2D Cultures	2021	Investigate the impact of hydrogel-based 3D to EVs secreted by benign and malignant prostate tissues,	NA	EVs from PNT1A, LNCaP, and PC3 cells (2D or 3D cultures)	2D and 3D cultures of the same cell types could prove useful to identify EV cargo of interest	EV-TRACK ID: EV200098	2D and 3D Culture Western RNA Sequencing Imaging Flow Cytometry Matrigel Invasion Assay Chemo-Sensitivity Assay LC-MSMS	33890421	23
Identification and Partial Characterization of Two Populations of Prostasomes by a Combination of Dynamic Light Scattering and Proteomic Analysis	2015	characterization two different prostasome populations isolated from human seminal fluid	NA	small and large EVs from seminal plasma: larger population was isolated after centrifugation at 20,0009g (P20), while the smaller one was recovered at 100,0009g (P100).	The two prostasomes populations had only a partially different 2-DE pattern	NA	EV isolation by centrifugation Dynamic Light-Scattering Determination of Cholesterol Aminopeptidase Activity Two-Dimensional Gel Electrophoresis LC-MSMS	26065901	24
The proteomics of prostate cancer exosomes.	2014	Review						24564711	7
Extracellular vesicles as a source for non-invasive biomarkers in bladder cancer progression.	2016	On bladder cancer						27751843	8
