# Supplementary material for: Extracellular Vesicle Proteome in Prostate Cancer: A Comparative Analysis of Mass Spectrometry Studies
Source: Int J Mol Sci. 2021 Dec 19;22(24):13605. doi: 10.3390/ijms222413605 (PMC8707426; doi:10.3390/ijms222413605)
Supplement: Supplementary file 1 [file ijms-22-13605-s001.zip › TableS3-proteinContaminants.xls]

## Sheet: Human hits from media proteins
proUL	FDR	E	Head	GN	mean iBAQ
>sp|P69905|HBA_HUMAN	0	3	sp|P69905|HBA_HUMAN Hemoglobin subunit alpha OS=Homo sapiens GN=HBA1 PE=1 SV=2	HBA1	26.5318
>sp|P68871|HBB_HUMAN	0	3	sp|P68871|HBB_HUMAN Hemoglobin subunit beta OS=Homo sapiens GN=HBB PE=1 SV=2	HBB	25.5001
>sp|P02042|HBD_HUMAN	0	3	sp|P02042|HBD_HUMAN Hemoglobin subunit delta OS=Homo sapiens GN=HBD PE=1 SV=2	HBD	25.5001
>tr|E9PFT6|E9PFT6_HUMAN	0	3	tr|E9PFT6|E9PFT6_HUMAN Hemoglobin subunit delta OS=Homo sapiens GN=HBD PE=1 SV=1	HBD	25.5001
>sp|P62834|RAP1A_HUMAN	0	1	sp|P62834|RAP1A_HUMAN Ras-related protein Rap-1A OS=Homo sapiens GN=RAP1A PE=1 SV=1	RAP1A	25.1913
>sp|P61224|RAP1B_HUMAN	0	3	sp|P61224|RAP1B_HUMAN Ras-related protein Rap-1b OS=Homo sapiens GN=RAP1B PE=1 SV=1	RAP1B	24.8989
>sp|P02768|ALBU_HUMAN	0	3	sp|P02768|ALBU_HUMAN Serum albumin OS=Homo sapiens GN=ALB PE=1 SV=2	ALB	24.6284
>tr|A0A0C4DGB6|A0A0C4DGB6_HUMAN	0	3	tr|A0A0C4DGB6|A0A0C4DGB6_HUMAN Serum albumin OS=Homo sapiens GN=ALB PE=1 SV=1	ALB	24.6284
>tr|H0YA55|H0YA55_HUMAN	0	3	tr|H0YA55|H0YA55_HUMAN Serum albumin (Fragment) OS=Homo sapiens GN=ALB PE=1 SV=1	ALB	24.6284
>tr|F8W6P5|F8W6P5_HUMAN	0	3	tr|F8W6P5|F8W6P5_HUMAN Hemoglobin subunit beta (Fragment) OS=Homo sapiens GN=HBB PE=1 SV=1	HBB	24.6079
>tr|E9PEW8|E9PEW8_HUMAN	0	3	tr|E9PEW8|E9PEW8_HUMAN Hemoglobin subunit delta (Fragment) OS=Homo sapiens GN=HBD PE=1 SV=1	HBD	24.6079
>sp|P02100|HBE_HUMAN	0	1	sp|P02100|HBE_HUMAN Hemoglobin subunit epsilon OS=Homo sapiens GN=HBE1 PE=1 SV=2	HBE1	24.5772
>sp|P69891|HBG1_HUMAN	0	3	sp|P69891|HBG1_HUMAN Hemoglobin subunit gamma-1 OS=Homo sapiens GN=HBG1 PE=1 SV=2	HBG1	24.5763
>sp|P69892|HBG2_HUMAN	0	3	sp|P69892|HBG2_HUMAN Hemoglobin subunit gamma-2 OS=Homo sapiens GN=HBG2 PE=1 SV=2	HBG2	24.5763
>tr|E9PBW4|E9PBW4_HUMAN	0	3	tr|E9PBW4|E9PBW4_HUMAN Hemoglobin subunit gamma-2 OS=Homo sapiens GN=HBG2 PE=1 SV=1	HBG2	24.5763
>tr|A0A075B6Z2|A0A075B6Z2_HUMAN	0	1	tr|A0A075B6Z2|A0A075B6Z2_HUMAN Protein TRAJ56 (Fragment) OS=Homo sapiens GN=TRAJ56 PE=4 SV=1	TRAJ56	24.5287
>tr|A8MUF7|A8MUF7_HUMAN	0	3	tr|A8MUF7|A8MUF7_HUMAN Hemoglobin subunit epsilon (Fragment) OS=Homo sapiens GN=HBE1 PE=1 SV=1	HBE1	24.4824
>sp|P68366|TBA4A_HUMAN	0	1	sp|P68366|TBA4A_HUMAN Tubulin alpha-4A chain OS=Homo sapiens GN=TUBA4A PE=1 SV=1	TUBA4A	24.3389
>tr|A0A075B6Q0|A0A075B6Q0_HUMAN	0	3	tr|A0A075B6Q0|A0A075B6Q0_HUMAN Ras-related protein Rap-1A (Fragment) OS=Homo sapiens GN=RAP1A PE=1 SV=1	RAP1A	24.2682
>tr|G3V1N2|G3V1N2_HUMAN	0	1	tr|G3V1N2|G3V1N2_HUMAN HCG1745306, isoform CRA_a OS=Homo sapiens GN=HBA2 PE=1 SV=1	HBA2	24.133
>sp|P01023|A2MG_HUMAN	0	1	sp|P01023|A2MG_HUMAN Alpha-2-macroglobulin OS=Homo sapiens GN=A2M PE=1 SV=3	A2M	24.0983
>tr|C9JKR2|C9JKR2_HUMAN	0	3	tr|C9JKR2|C9JKR2_HUMAN Albumin, isoform CRA_k OS=Homo sapiens GN=ALB PE=1 SV=1	ALB	24.0695
>tr|B7WNR0|B7WNR0_HUMAN	0	3	tr|B7WNR0|B7WNR0_HUMAN Serum albumin OS=Homo sapiens GN=ALB PE=1 SV=1	ALB	24.0695
>tr|D6RHD5|D6RHD5_HUMAN	0	3	tr|D6RHD5|D6RHD5_HUMAN Serum albumin OS=Homo sapiens GN=ALB PE=1 SV=1	ALB	24.0695
>sp|P20742|PZP_HUMAN	0	1	sp|P20742|PZP_HUMAN Pregnancy zone protein OS=Homo sapiens GN=PZP PE=1 SV=4	PZP	23.9929
>tr|F5GX62|F5GX62_HUMAN	0	3	tr|F5GX62|F5GX62_HUMAN Ras-related protein Rap-1b (Fragment) OS=Homo sapiens GN=RAP1B PE=1 SV=1	RAP1B	23.972
>tr|F5H7Y6|F5H7Y6_HUMAN	0	3	tr|F5H7Y6|F5H7Y6_HUMAN Ras-related protein Rap-1b OS=Homo sapiens GN=RAP1B PE=1 SV=1	RAP1B	23.972
>tr|E7ESV4|E7ESV4_HUMAN	0	3	tr|E7ESV4|E7ESV4_HUMAN Ras-related protein Rap-1b (Fragment) OS=Homo sapiens GN=RAP1B PE=1 SV=1	RAP1B	23.972
>tr|B7ZB78|B7ZB78_HUMAN	0	3	tr|B7ZB78|B7ZB78_HUMAN Ras-related protein Rap-1b OS=Homo sapiens GN=RAP1B PE=1 SV=1	RAP1B	23.9433
>tr|F5GZG1|F5GZG1_HUMAN	0	3	tr|F5GZG1|F5GZG1_HUMAN Ras-related protein Rap-1b (Fragment) OS=Homo sapiens GN=RAP1B PE=1 SV=6	RAP1B	23.9433
>tr|F5H823|F5H823_HUMAN	0	3	tr|F5H823|F5H823_HUMAN Ras-related protein Rap-1b (Fragment) OS=Homo sapiens GN=RAP1B PE=1 SV=1	RAP1B	23.9433
>tr|F5H500|F5H500_HUMAN	0	3	tr|F5H500|F5H500_HUMAN Ras-related protein Rap-1b (Fragment) OS=Homo sapiens GN=RAP1B PE=1 SV=1	RAP1B	23.8578
>tr|F5H004|F5H004_HUMAN	0	3	tr|F5H004|F5H004_HUMAN Ras-related protein Rap-1b (Fragment) OS=Homo sapiens GN=RAP1B PE=1 SV=1	RAP1B	23.8578
>tr|F5H6R7|F5H6R7_HUMAN	0	3	tr|F5H6R7|F5H6R7_HUMAN Ras-related protein Rap-1b (Fragment) OS=Homo sapiens GN=RAP1B PE=1 SV=1	RAP1B	23.8578
>tr|F5H0B7|F5H0B7_HUMAN	0	3	tr|F5H0B7|F5H0B7_HUMAN Ras-related protein Rap-1b (Fragment) OS=Homo sapiens GN=RAP1B PE=1 SV=1	RAP1B	23.8578
>tr|F5GYB5|F5GYB5_HUMAN	0	3	tr|F5GYB5|F5GYB5_HUMAN Ras-related protein Rap-1b OS=Homo sapiens GN=RAP1B PE=1 SV=1	RAP1B	23.8578
>tr|F5GYH7|F5GYH7_HUMAN	0	3	tr|F5GYH7|F5GYH7_HUMAN Ras-related protein Rap-1b (Fragment) OS=Homo sapiens GN=RAP1B PE=1 SV=1	RAP1B	23.8531
>tr|F5H077|F5H077_HUMAN	0	3	tr|F5H077|F5H077_HUMAN Ras-related protein Rap-1b (Fragment) OS=Homo sapiens GN=RAP1B PE=1 SV=6	RAP1B	23.8531
>tr|F5H491|F5H491_HUMAN	0	3	tr|F5H491|F5H491_HUMAN Ras-related protein Rap-1b (Fragment) OS=Homo sapiens GN=RAP1B PE=1 SV=1	RAP1B	23.8531
>tr|F5GWU8|F5GWU8_HUMAN	0	3	tr|F5GWU8|F5GWU8_HUMAN Ras-related protein Rap-1b (Fragment) OS=Homo sapiens GN=RAP1B PE=1 SV=1	RAP1B	23.8531
>tr|F5H4H0|F5H4H0_HUMAN	0	3	tr|F5H4H0|F5H4H0_HUMAN Ras-related protein Rap-1b (Fragment) OS=Homo sapiens GN=RAP1B PE=4 SV=1	RAP1B	23.8531
>sp|P68363|TBA1B_HUMAN	0	3	sp|P68363|TBA1B_HUMAN Tubulin alpha-1B chain OS=Homo sapiens GN=TUBA1B PE=1 SV=1	TUBA1B	23.8114
>tr|A0A087WWT3|A0A087WWT3_HUMAN	0	3	tr|A0A087WWT3|A0A087WWT3_HUMAN Serum albumin OS=Homo sapiens GN=ALB PE=1 SV=1	ALB	23.7187
>sp|Q9BQE3|TBA1C_HUMAN	0	3	sp|Q9BQE3|TBA1C_HUMAN Tubulin alpha-1C chain OS=Homo sapiens GN=TUBA1C PE=1 SV=1	TUBA1C	23.6277
>tr|F5H5D3|F5H5D3_HUMAN	0	3	tr|F5H5D3|F5H5D3_HUMAN Tubulin alpha-1C chain OS=Homo sapiens GN=TUBA1C PE=1 SV=1	TUBA1C	23.6277
>tr|H3BM21|H3BM21_HUMAN	0	3	tr|H3BM21|H3BM21_HUMAN Integrin beta (Fragment) OS=Homo sapiens PE=3 SV=1	tr|H3BM21|H3BM21_HUMAN Integrin beta (Fragment) OS=Homo sapiens PE=3 SV=1	23.5796
>sp|Q71U36|TBA1A_HUMAN	0	3	sp|Q71U36|TBA1A_HUMAN Tubulin alpha-1A chain OS=Homo sapiens GN=TUBA1A PE=1 SV=1	TUBA1A	23.5232
>sp|Q9NY65|TBA8_HUMAN	0	3	sp|Q9NY65|TBA8_HUMAN Tubulin alpha-8 chain OS=Homo sapiens GN=TUBA8 PE=1 SV=1	TUBA8	23.3904
>tr|C9J2C0|C9J2C0_HUMAN	0	3	tr|C9J2C0|C9J2C0_HUMAN Tubulin alpha-8 chain (Fragment) OS=Homo sapiens GN=TUBA8 PE=1 SV=1	TUBA8	23.3904
>sp|Q13748|TBA3C_HUMAN	0	3	sp|Q13748|TBA3C_HUMAN Tubulin alpha-3C/D chain OS=Homo sapiens GN=TUBA3C PE=1 SV=3	TUBA3C	23.3361
>sp|Q6PEY2|TBA3E_HUMAN	0	3	sp|Q6PEY2|TBA3E_HUMAN Tubulin alpha-3E chain OS=Homo sapiens GN=TUBA3E PE=1 SV=2	TUBA3E	23.2361
>sp|P05106|ITB3_HUMAN	0	1	sp|P05106|ITB3_HUMAN Integrin beta-3 OS=Homo sapiens GN=ITGB3 PE=1 SV=2	ITGB3	23.1624
>tr|F8WBC0|F8WBC0_HUMAN	0	3	tr|F8WBC0|F8WBC0_HUMAN Ras-related protein Rap-1b (Fragment) OS=Homo sapiens GN=RAP1B PE=4 SV=1	RAP1B	23.1552
>sp|Q7Z5G4|GOGA7_HUMAN	0	1	sp|Q7Z5G4|GOGA7_HUMAN Golgin subfamily A member 7 OS=Homo sapiens GN=GOLGA7 PE=1 SV=2	GOLGA7	23.1469
>sp|P13224|GP1BB_HUMAN	0.00434311	1	sp|P13224|GP1BB_HUMAN Platelet glycoprotein Ib beta chain OS=Homo sapiens GN=GP1BB PE=1 SV=1	GP1BB	23.127
>tr|H7C013|H7C013_HUMAN	0	3	tr|H7C013|H7C013_HUMAN Serum albumin (Fragment) OS=Homo sapiens GN=ALB PE=1 SV=1	ALB	22.9899
>sp|Q9H4B7|TBB1_HUMAN	0	3	sp|Q9H4B7|TBB1_HUMAN Tubulin beta-1 chain OS=Homo sapiens GN=TUBB1 PE=1 SV=1	TUBB1	22.9699
>sp|P27105|STOM_HUMAN	0	1	sp|P27105|STOM_HUMAN Erythrocyte band 7 integral membrane protein OS=Homo sapiens GN=STOM PE=1 SV=3	STOM	22.9071
>tr|F8VVB9|F8VVB9_HUMAN	0	3	tr|F8VVB9|F8VVB9_HUMAN Tubulin alpha-1B chain (Fragment) OS=Homo sapiens GN=TUBA1B PE=1 SV=6	TUBA1B	22.8827
>sp|A6NIZ1|RP1BL_HUMAN	0	3	sp|A6NIZ1|RP1BL_HUMAN Ras-related protein Rap-1b-like protein OS=Homo sapiens PE=2 SV=1	sp|A6NIZ1|RP1BL_HUMAN Ras-related protein Rap-1b-like protein OS=Homo sapiens PE=2 SV=1	22.8255
>tr|A0A0J9YXB3|A0A0J9YXB3_HUMAN	0	3	tr|A0A0J9YXB3|A0A0J9YXB3_HUMAN Uncharacterized protein OS=Homo sapiens PE=4 SV=1	tr|A0A0J9YXB3|A0A0J9YXB3_HUMAN Uncharacterized protein OS=Homo sapiens PE=4 SV=1	22.8255
>tr|C9JDS9|C9JDS9_HUMAN	0	3	tr|C9JDS9|C9JDS9_HUMAN Tubulin alpha-4A chain (Fragment) OS=Homo sapiens GN=TUBA4A PE=1 SV=1	TUBA4A	22.7926
>sp|P61026|RAB10_HUMAN	0	1	sp|P61026|RAB10_HUMAN Ras-related protein Rab-10 OS=Homo sapiens GN=RAB10 PE=1 SV=1	RAB10	22.7618
>sp|P61006|RAB8A_HUMAN	0	1	sp|P61006|RAB8A_HUMAN Ras-related protein Rab-8A OS=Homo sapiens GN=RAB8A PE=1 SV=1	RAB8A	22.6942
>sp|P04899|GNAI2_HUMAN	0	1	sp|P04899|GNAI2_HUMAN Guanine nucleotide-binding protein G(i) subunit alpha-2 OS=Homo sapiens GN=GNAI2 PE=1 SV=3	GNAI2	22.6639
>sp|Q92930|RAB8B_HUMAN	0	3	sp|Q92930|RAB8B_HUMAN Ras-related protein Rab-8B OS=Homo sapiens GN=RAB8B PE=1 SV=2	RAB8B	22.6277
>tr|H0YNE9|H0YNE9_HUMAN	0	3	tr|H0YNE9|H0YNE9_HUMAN Ras-related protein Rab-8B (Fragment) OS=Homo sapiens GN=RAB8B PE=1 SV=1	RAB8B	22.6277
>sp|P63000|RAC1_HUMAN	0	1	sp|P63000|RAC1_HUMAN Ras-related C3 botulinum toxin substrate 1 OS=Homo sapiens GN=RAC1 PE=1 SV=1	RAC1	22.5991
>tr|H0YMN7|H0YMN7_HUMAN	0	3	tr|H0YMN7|H0YMN7_HUMAN Ras-related protein Rab-8B OS=Homo sapiens GN=RAB8B PE=1 SV=1	RAB8B	22.4756
>sp|Q15286|RAB35_HUMAN	0	3	sp|Q15286|RAB35_HUMAN Ras-related protein Rab-35 OS=Homo sapiens GN=RAB35 PE=1 SV=1	RAB35	22.4532
>tr|F5H157|F5H157_HUMAN	0	3	tr|F5H157|F5H157_HUMAN Ras-related protein Rab-35 (Fragment) OS=Homo sapiens GN=RAB35 PE=1 SV=1	RAB35	22.4532
>tr|V9GZ17|V9GZ17_HUMAN	0	3	tr|V9GZ17|V9GZ17_HUMAN Tubulin alpha-8 chain (Fragment) OS=Homo sapiens GN=TUBA8 PE=1 SV=1	TUBA8	22.3734
>sp|P68371|TBB4B_HUMAN	0	1	sp|P68371|TBB4B_HUMAN Tubulin beta-4B chain OS=Homo sapiens GN=TUBB4B PE=1 SV=1	TUBB4B	22.3096
>sp|P59190|RAB15_HUMAN	0	3	sp|P59190|RAB15_HUMAN Ras-related protein Rab-15 OS=Homo sapiens GN=RAB15 PE=1 SV=1	RAB15	22.2726
>sp|Q9H0U4|RAB1B_HUMAN	0	3	sp|Q9H0U4|RAB1B_HUMAN Ras-related protein Rab-1B OS=Homo sapiens GN=RAB1B PE=1 SV=1	RAB1B	22.2726
>sp|Q92928|RAB1C_HUMAN	0	3	sp|Q92928|RAB1C_HUMAN Putative Ras-related protein Rab-1C OS=Homo sapiens GN=RAB1C PE=5 SV=2	RAB1C	22.2726
>tr|A0A087WTI1|A0A087WTI1_HUMAN	0	3	tr|A0A087WTI1|A0A087WTI1_HUMAN Ras-related protein Rab-1B OS=Homo sapiens GN=RAB1B PE=1 SV=1	RAB1B	22.2726
>sp|P07437|TBB5_HUMAN	0	3	sp|P07437|TBB5_HUMAN Tubulin beta chain OS=Homo sapiens GN=TUBB PE=1 SV=2	TUBB	22.2581
>tr|Q5ST81|Q5ST81_HUMAN	0	3	tr|Q5ST81|Q5ST81_HUMAN Tubulin beta chain OS=Homo sapiens GN=TUBB PE=1 SV=1	TUBB	22.2581
>tr|Q5JP53|Q5JP53_HUMAN	0	3	tr|Q5JP53|Q5JP53_HUMAN Tubulin beta chain OS=Homo sapiens GN=TUBB PE=1 SV=1	TUBB	22.2581
>sp|P15153|RAC2_HUMAN	0	3	sp|P15153|RAC2_HUMAN Ras-related C3 botulinum toxin substrate 2 OS=Homo sapiens GN=RAC2 PE=1 SV=1	RAC2	22.2282
>sp|P62820|RAB1A_HUMAN	0	3	sp|P62820|RAB1A_HUMAN Ras-related protein Rab-1A OS=Homo sapiens GN=RAB1A PE=1 SV=3	RAB1A	22.1901
>sp|O15079|SNPH_HUMAN	0.00445434	1	sp|O15079|SNPH_HUMAN Syntaphilin OS=Homo sapiens GN=SNPH PE=1 SV=2	SNPH	22.1779
>sp|P62491|RB11A_HUMAN	0	3	sp|P62491|RB11A_HUMAN Ras-related protein Rab-11A OS=Homo sapiens GN=RAB11A PE=1 SV=3	RAB11A	22.1466
>tr|H3BMH2|H3BMH2_HUMAN	0	3	tr|H3BMH2|H3BMH2_HUMAN Ras-related protein Rab-11A (Fragment) OS=Homo sapiens GN=RAB11A PE=3 SV=1	RAB11A	22.1466
>tr|H3BSC1|H3BSC1_HUMAN	0	3	tr|H3BSC1|H3BSC1_HUMAN Ras-related protein Rab-11A OS=Homo sapiens GN=RAB11A PE=1 SV=1	RAB11A	22.1466
>sp|P04350|TBB4A_HUMAN	0	3	sp|P04350|TBB4A_HUMAN Tubulin beta-4A chain OS=Homo sapiens GN=TUBB4A PE=1 SV=2	TUBB4A	22.1371
>sp|P11166|GTR1_HUMAN	0	1	sp|P11166|GTR1_HUMAN Solute carrier family 2, facilitated glucose transporter member 1 OS=Homo sapiens GN=SLC2A1 PE=1 SV=2	SLC2A1	22.1369
>sp|Q15907|RB11B_HUMAN	0	1	sp|Q15907|RB11B_HUMAN Ras-related protein Rab-11B OS=Homo sapiens GN=RAB11B PE=1 SV=4	RAB11B	22.1145
>tr|F8VQQ4|F8VQQ4_HUMAN	0	3	tr|F8VQQ4|F8VQQ4_HUMAN Tubulin alpha-1A chain (Fragment) OS=Homo sapiens GN=TUBA1A PE=1 SV=1	TUBA1A	22.0894
>tr|H0YLJ8|H0YLJ8_HUMAN	0	3	tr|H0YLJ8|H0YLJ8_HUMAN Ras-related protein Rab-8B OS=Homo sapiens GN=RAB8B PE=4 SV=1	RAB8B	22.0028
>tr|H0YL94|H0YL94_HUMAN	0	3	tr|H0YL94|H0YL94_HUMAN Ras-related protein Rab-8B OS=Homo sapiens GN=RAB8B PE=4 SV=1	RAB8B	22.0028
>tr|B1AH80|B1AH80_HUMAN	0	3	tr|B1AH80|B1AH80_HUMAN Ras-related C3 botulinum toxin substrate 2 OS=Homo sapiens GN=RAC2 PE=1 SV=1	RAC2	22.0018
>tr|B1AH77|B1AH77_HUMAN	0	3	tr|B1AH77|B1AH77_HUMAN Ras-related C3 botulinum toxin substrate 2 OS=Homo sapiens GN=RAC2 PE=1 SV=1	RAC2	22.0018
>tr|I3L4X8|I3L4X8_HUMAN	0	3	tr|I3L4X8|I3L4X8_HUMAN Integrin beta-3 OS=Homo sapiens GN=ITGB3 PE=4 SV=1	ITGB3	21.9847
>sp|P08754|GNAI3_HUMAN	0	1	sp|P08754|GNAI3_HUMAN Guanine nucleotide-binding protein G(k) subunit alpha OS=Homo sapiens GN=GNAI3 PE=1 SV=3	GNAI3	21.9632
>sp|P51153|RAB13_HUMAN	0	3	sp|P51153|RAB13_HUMAN Ras-related protein Rab-13 OS=Homo sapiens GN=RAB13 PE=1 SV=1	RAB13	21.9512
>sp|Q13885|TBB2A_HUMAN	0	3	sp|Q13885|TBB2A_HUMAN Tubulin beta-2A chain OS=Homo sapiens GN=TUBB2A PE=1 SV=1	TUBB2A	21.9416
>sp|Q9BVA1|TBB2B_HUMAN	0	3	sp|Q9BVA1|TBB2B_HUMAN Tubulin beta-2B chain OS=Homo sapiens GN=TUBB2B PE=1 SV=1	TUBB2B	21.9416
>tr|F5GXY0|F5GXY0_HUMAN	0	3	tr|F5GXY0|F5GXY0_HUMAN Pregnancy zone protein OS=Homo sapiens GN=PZP PE=1 SV=1	PZP	21.9404
>sp|Q13509|TBB3_HUMAN	0	3	sp|Q13509|TBB3_HUMAN Tubulin beta-3 chain OS=Homo sapiens GN=TUBB3 PE=1 SV=2	TUBB3	21.9307
>tr|A0A0B4J269|A0A0B4J269_HUMAN	0	3	tr|A0A0B4J269|A0A0B4J269_HUMAN Tubulin beta-3 chain OS=Homo sapiens GN=TUBB3 PE=1 SV=1	TUBB3	21.9307
>sp|P63096|GNAI1_HUMAN	0	3	sp|P63096|GNAI1_HUMAN Guanine nucleotide-binding protein G(i) subunit alpha-1 OS=Homo sapiens GN=GNAI1 PE=1 SV=2	GNAI1	21.9265
>tr|B1AH78|B1AH78_HUMAN	0	3	tr|B1AH78|B1AH78_HUMAN Ras-related C3 botulinum toxin substrate 2 (Fragment) OS=Homo sapiens GN=RAC2 PE=1 SV=1	RAC2	21.9091
>tr|C9JEV8|C9JEV8_HUMAN	0	3	tr|C9JEV8|C9JEV8_HUMAN Tubulin alpha-4A chain (Fragment) OS=Homo sapiens GN=TUBA4A PE=1 SV=1	TUBA4A	21.9044
>tr|C9JQ00|C9JQ00_HUMAN	0	3	tr|C9JQ00|C9JQ00_HUMAN Tubulin alpha-4A chain (Fragment) OS=Homo sapiens GN=TUBA4A PE=1 SV=1	TUBA4A	21.9044
>tr|C9JJQ8|C9JJQ8_HUMAN	0	3	tr|C9JJQ8|C9JJQ8_HUMAN Tubulin alpha-4A chain (Fragment) OS=Homo sapiens GN=TUBA4A PE=1 SV=1	TUBA4A	21.9044
>tr|E9PLD0|E9PLD0_HUMAN	0	3	tr|E9PLD0|E9PLD0_HUMAN Ras-related protein Rab-1B OS=Homo sapiens GN=RAB1B PE=1 SV=1	RAB1B	21.7707
>tr|F8VSL7|F8VSL7_HUMAN	0	3	tr|F8VSL7|F8VSL7_HUMAN Erythrocyte band 7 integral membrane protein OS=Homo sapiens GN=STOM PE=1 SV=1	STOM	21.7646
>sp|P60763|RAC3_HUMAN	0	3	sp|P60763|RAC3_HUMAN Ras-related C3 botulinum toxin substrate 3 OS=Homo sapiens GN=RAC3 PE=1 SV=1	RAC3	21.734
>tr|E7END7|E7END7_HUMAN	0	3	tr|E7END7|E7END7_HUMAN Ras-related protein Rab-1A OS=Homo sapiens GN=RAB1A PE=1 SV=1	RAB1A	21.6882
>sp|A6NHL2|TBAL3_HUMAN	0	3	sp|A6NHL2|TBAL3_HUMAN Tubulin alpha chain-like 3 OS=Homo sapiens GN=TUBAL3 PE=1 SV=2	TUBAL3	21.674
>sp|P26038|MOES_HUMAN	0	1	sp|P26038|MOES_HUMAN Moesin OS=Homo sapiens GN=MSN PE=1 SV=3	MSN	21.5961
>sp|P07737|PROF1_HUMAN	0	3	sp|P07737|PROF1_HUMAN Profilin-1 OS=Homo sapiens GN=PFN1 PE=1 SV=2	PFN1	21.5945
>sp|Q3ZCM7|TBB8_HUMAN	0	3	sp|Q3ZCM7|TBB8_HUMAN Tubulin beta-8 chain OS=Homo sapiens GN=TUBB8 PE=1 SV=2	TUBB8	21.5428
>tr|Q5SQY0|Q5SQY0_HUMAN	0	3	tr|Q5SQY0|Q5SQY0_HUMAN Tubulin beta-8 chain OS=Homo sapiens GN=TUBB8 PE=1 SV=1	TUBB8	21.5428
>tr|A0A075B736|A0A075B736_HUMAN	0	3	tr|A0A075B736|A0A075B736_HUMAN Tubulin beta-8 chain OS=Homo sapiens GN=TUBB8 PE=1 SV=1	TUBB8	21.5428
>sp|Q9BUF5|TBB6_HUMAN	0	3	sp|Q9BUF5|TBB6_HUMAN Tubulin beta-6 chain OS=Homo sapiens GN=TUBB6 PE=1 SV=1	TUBB6	21.5087
>tr|K7ESM5|K7ESM5_HUMAN	0	3	tr|K7ESM5|K7ESM5_HUMAN Tubulin beta-6 chain (Fragment) OS=Homo sapiens GN=TUBB6 PE=1 SV=1	TUBB6	21.5087
>sp|Q8TAV4|STML3_HUMAN	0.00168634	3	sp|Q8TAV4|STML3_HUMAN Stomatin-like protein 3 OS=Homo sapiens GN=STOML3 PE=2 SV=1	STOML3	21.4461
>sp|Q9H853|TBA4B_HUMAN	0	3	sp|Q9H853|TBA4B_HUMAN Putative tubulin-like protein alpha-4B OS=Homo sapiens GN=TUBA4B PE=5 SV=2	TUBA4B	21.4296
>sp|P11488|GNAT1_HUMAN	0	3	sp|P11488|GNAT1_HUMAN Guanine nucleotide-binding protein G(t) subunit alpha-1 OS=Homo sapiens GN=GNAT1 PE=1 SV=5	GNAT1	21.383
>sp|P19087|GNAT2_HUMAN	0	3	sp|P19087|GNAT2_HUMAN Guanine nucleotide-binding protein G(t) subunit alpha-2 OS=Homo sapiens GN=GNAT2 PE=2 SV=4	GNAT2	21.309
>tr|C9JDL2|C9JDL2_HUMAN	0	3	tr|C9JDL2|C9JDL2_HUMAN Tubulin alpha-4A chain (Fragment) OS=Homo sapiens GN=TUBA4A PE=1 SV=6	TUBA4A	21.2486
>sp|P61106|RAB14_HUMAN	0	1	sp|P61106|RAB14_HUMAN Ras-related protein Rab-14 OS=Homo sapiens GN=RAB14 PE=1 SV=4	RAB14	21.2444
>sp|A8MTJ3|GNAT3_HUMAN	0	3	sp|A8MTJ3|GNAT3_HUMAN Guanine nucleotide-binding protein G(t) subunit alpha-3 OS=Homo sapiens GN=GNAT3 PE=2 SV=2	GNAT3	21.2386
>tr|X6RFL8|X6RFL8_HUMAN	0	3	tr|X6RFL8|X6RFL8_HUMAN Ras-related protein Rab-14 (Fragment) OS=Homo sapiens GN=RAB14 PE=1 SV=1	RAB14	21.2364
>sp|P09471|GNAO_HUMAN	0	3	sp|P09471|GNAO_HUMAN Guanine nucleotide-binding protein G(o) subunit alpha OS=Homo sapiens GN=GNAO1 PE=1 SV=4	GNAO1	21.2078
>sp|P20338|RAB4A_HUMAN	0	1	sp|P20338|RAB4A_HUMAN Ras-related protein Rab-4A OS=Homo sapiens GN=RAB4A PE=1 SV=3	RAB4A	21.1893
>sp|A6NNZ2|TBB8L_HUMAN	0	3	sp|A6NNZ2|TBB8L_HUMAN Tubulin beta-8 chain-like protein LOC260334 OS=Homo sapiens PE=1 SV=1	sp|A6NNZ2|TBB8L_HUMAN Tubulin beta-8 chain-like protein LOC260334 OS=Homo sapiens PE=1 SV=1	21.1662
>tr|I3L2F9|I3L2F9_HUMAN	0	3	tr|I3L2F9|I3L2F9_HUMAN Protein TUBB8P12 OS=Homo sapiens GN=TUBB8P12 PE=3 SV=1	TUBB8P12	21.1662
>sp|P08133|ANXA6_HUMAN	0	1	sp|P08133|ANXA6_HUMAN Annexin A6 OS=Homo sapiens GN=ANXA6 PE=1 SV=3	ANXA6	21.1532
>sp|P00734|THRB_HUMAN	0	3	sp|P00734|THRB_HUMAN Prothrombin OS=Homo sapiens GN=F2 PE=1 SV=2	F2	21.1513
>tr|E9PIT3|E9PIT3_HUMAN	0	3	tr|E9PIT3|E9PIT3_HUMAN Prothrombin OS=Homo sapiens GN=F2 PE=1 SV=1	F2	21.1513
>tr|J3QLK0|J3QLK0_HUMAN	0	3	tr|J3QLK0|J3QLK0_HUMAN Ras-related C3 botulinum toxin substrate 3 (Fragment) OS=Homo sapiens GN=RAC3 PE=1 SV=1	RAC3	21.0776
>tr|J3KSC4|J3KSC4_HUMAN	0	3	tr|J3KSC4|J3KSC4_HUMAN Ras-related C3 botulinum toxin substrate 3 (Fragment) OS=Homo sapiens GN=RAC3 PE=1 SV=1	RAC3	21.0776
>sp|O75340|PDCD6_HUMAN	0	1	sp|O75340|PDCD6_HUMAN Programmed cell death protein 6 OS=Homo sapiens GN=PDCD6 PE=1 SV=1	PDCD6	21.0387
>sp|O00194|RB27B_HUMAN	0	1	sp|O00194|RB27B_HUMAN Ras-related protein Rab-27B OS=Homo sapiens GN=RAB27B PE=1 SV=4	RAB27B	21.0289
>sp|P38405|GNAL_HUMAN	0	3	sp|P38405|GNAL_HUMAN Guanine nucleotide-binding protein G(olf) subunit alpha OS=Homo sapiens GN=GNAL PE=1 SV=1	GNAL	21.0218
>tr|A0A087WZE5|A0A087WZE5_HUMAN	0	3	tr|A0A087WZE5|A0A087WZE5_HUMAN Guanine nucleotide-binding protein G(t) subunit alpha-2 (Fragment) OS=Homo sapiens GN=GNAT2 PE=1 SV=4	GNAT2	21.0218
>tr|A0A087WTB6|A0A087WTB6_HUMAN	0	3	tr|A0A087WTB6|A0A087WTB6_HUMAN Guanine nucleotide-binding protein G(o) subunit alpha OS=Homo sapiens GN=GNAO1 PE=1 SV=1	GNAO1	21.0218
>sp|Q5JWF2|GNAS1_HUMAN	0	3	sp|Q5JWF2|GNAS1_HUMAN Guanine nucleotide-binding protein G(s) subunit alpha isoforms XLas OS=Homo sapiens GN=GNAS PE=1 SV=2	GNAS	21.0169
>sp|P63092|GNAS2_HUMAN	0	3	sp|P63092|GNAS2_HUMAN Guanine nucleotide-binding protein G(s) subunit alpha isoforms short OS=Homo sapiens GN=GNAS PE=1 SV=1	GNAS	21.0169
>tr|H0Y7E8|H0Y7E8_HUMAN	0	3	tr|H0Y7E8|H0Y7E8_HUMAN Guanine nucleotide-binding protein G(s) subunit alpha isoforms short (Fragment) OS=Homo sapiens GN=GNAS PE=1 SV=1	GNAS	21.0169
>tr|Q5JWE9|Q5JWE9_HUMAN	0	3	tr|Q5JWE9|Q5JWE9_HUMAN Guanine nucleotide-binding protein G(s) subunit alpha isoforms short (Fragment) OS=Homo sapiens GN=GNAS PE=1 SV=1	GNAS	21.0169
>tr|H0Y7F4|H0Y7F4_HUMAN	0	3	tr|H0Y7F4|H0Y7F4_HUMAN Guanine nucleotide-binding protein G(s) subunit alpha isoforms short (Fragment) OS=Homo sapiens GN=GNAS PE=1 SV=1	GNAS	21.0169
>tr|A2A2R6|A2A2R6_HUMAN	0	3	tr|A2A2R6|A2A2R6_HUMAN Guanine nucleotide-binding protein G(s) subunit alpha isoforms short (Fragment) OS=Homo sapiens GN=GNAS PE=1 SV=1	GNAS	21.0169
>tr|Q5JWD1|Q5JWD1_HUMAN	0	3	tr|Q5JWD1|Q5JWD1_HUMAN Guanine nucleotide-binding protein G(s) subunit alpha isoforms short OS=Homo sapiens GN=GNAS PE=1 SV=1	GNAS	21.0169
>sp|P84077|ARF1_HUMAN	0	3	sp|P84077|ARF1_HUMAN ADP-ribosylation factor 1 OS=Homo sapiens GN=ARF1 PE=1 SV=2	ARF1	21.0162
>sp|P61204|ARF3_HUMAN	0	3	sp|P61204|ARF3_HUMAN ADP-ribosylation factor 3 OS=Homo sapiens GN=ARF3 PE=1 SV=2	ARF3	21.0162
>sp|Q15669|RHOH_HUMAN	0	1	sp|Q15669|RHOH_HUMAN Rho-related GTP-binding protein RhoH OS=Homo sapiens GN=RHOH PE=1 SV=1	RHOH	21.0072
>sp|P02749|APOH_HUMAN	0.00122324	3	sp|P02749|APOH_HUMAN Beta-2-glycoprotein 1 OS=Homo sapiens GN=APOH PE=1 SV=3	APOH	21.0022
>tr|J3KS17|J3KS17_HUMAN	0.00122324	3	tr|J3KS17|J3KS17_HUMAN Beta-2-glycoprotein 1 (Fragment) OS=Homo sapiens GN=APOH PE=1 SV=1	APOH	21.0022
>sp|P84085|ARF5_HUMAN	0	1	sp|P84085|ARF5_HUMAN ADP-ribosylation factor 5 OS=Homo sapiens GN=ARF5 PE=1 SV=2	ARF5	20.9598
>tr|A0A024QZ42|A0A024QZ42_HUMAN	0	3	tr|A0A024QZ42|A0A024QZ42_HUMAN HCG1985580, isoform CRA_c OS=Homo sapiens GN=PDCD6 PE=1 SV=1	PDCD6	20.9534
>sp|Q9Y490|TLN1_HUMAN	0	1	sp|Q9Y490|TLN1_HUMAN Talin-1 OS=Homo sapiens GN=TLN1 PE=1 SV=3	TLN1	20.9225
>sp|P15311|EZRI_HUMAN	0	3	sp|P15311|EZRI_HUMAN Ezrin OS=Homo sapiens GN=EZR PE=1 SV=4	EZR	20.9181
>sp|P35241|RADI_HUMAN	0	3	sp|P35241|RADI_HUMAN Radixin OS=Homo sapiens GN=RDX PE=1 SV=1	RDX	20.9181
>tr|E7EQR4|E7EQR4_HUMAN	0	3	tr|E7EQR4|E7EQR4_HUMAN Ezrin OS=Homo sapiens GN=EZR PE=1 SV=3	EZR	20.9181
>sp|P61586|RHOA_HUMAN	0	1	sp|P61586|RHOA_HUMAN Transforming protein RhoA OS=Homo sapiens GN=RHOA PE=1 SV=1	RHOA	20.9097
>tr|K7EJ44|K7EJ44_HUMAN	0	3	tr|K7EJ44|K7EJ44_HUMAN Profilin 1, isoform CRA_b OS=Homo sapiens GN=PFN1 PE=1 SV=1	PFN1	20.9058
>sp|P08134|RHOC_HUMAN	0	3	sp|P08134|RHOC_HUMAN Rho-related GTP-binding protein RhoC OS=Homo sapiens GN=RHOC PE=1 SV=1	RHOC	20.9039
>tr|Q5JR08|Q5JR08_HUMAN	0	3	tr|Q5JR08|Q5JR08_HUMAN Rho-related GTP-binding protein RhoC (Fragment) OS=Homo sapiens GN=RHOC PE=1 SV=6	RHOC	20.9039
>tr|C9J1Z8|C9J1Z8_HUMAN	0	3	tr|C9J1Z8|C9J1Z8_HUMAN ADP-ribosylation factor 5 (Fragment) OS=Homo sapiens GN=ARF5 PE=1 SV=1	ARF5	20.9007
>tr|Q6PIK3|Q6PIK3_HUMAN	0	3	tr|Q6PIK3|Q6PIK3_HUMAN HCG1995540, isoform CRA_b OS=Homo sapiens GN=RAB4B PE=1 SV=1	RAB4B	20.8654
>sp|Q9H082|RB33B_HUMAN	0	3	sp|Q9H082|RB33B_HUMAN Ras-related protein Rab-33B OS=Homo sapiens GN=RAB33B PE=1 SV=1	RAB33B	20.829
>sp|P62937|PPIA_HUMAN	0	1	sp|P62937|PPIA_HUMAN Peptidyl-prolyl cis-trans isomerase A OS=Homo sapiens GN=PPIA PE=1 SV=2	PPIA	20.8138
>sp|Q14344|GNA13_HUMAN	0	1	sp|Q14344|GNA13_HUMAN Guanine nucleotide-binding protein subunit alpha-13 OS=Homo sapiens GN=GNA13 PE=1 SV=2	GNA13	20.8067
>sp|P05556|ITB1_HUMAN	0	1	sp|P05556|ITB1_HUMAN Integrin beta-1 OS=Homo sapiens GN=ITGB1 PE=1 SV=2	ITGB1	20.7889
>tr|F5H0C7|F5H0C7_HUMAN	0	3	tr|F5H0C7|F5H0C7_HUMAN ADP-ribosylation factor 3 (Fragment) OS=Homo sapiens GN=ARF3 PE=3 SV=1	ARF3	20.7775
>sp|P61018|RAB4B_HUMAN	0	3	sp|P61018|RAB4B_HUMAN Ras-related protein Rab-4B OS=Homo sapiens GN=RAB4B PE=1 SV=1	RAB4B	20.7651
>tr|M0R1E0|M0R1E0_HUMAN	0	3	tr|M0R1E0|M0R1E0_HUMAN Ras-related protein Rab-4B (Fragment) OS=Homo sapiens GN=RAB4B PE=1 SV=1	RAB4B	20.7651
>tr|Q5JR07|Q5JR07_HUMAN	0	3	tr|Q5JR07|Q5JR07_HUMAN Rho-related GTP-binding protein RhoC (Fragment) OS=Homo sapiens GN=RHOC PE=1 SV=1	RHOC	20.7359
>tr|E9PQH6|E9PQH6_HUMAN	0	3	tr|E9PQH6|E9PQH6_HUMAN Rho-related GTP-binding protein RhoC (Fragment) OS=Homo sapiens GN=RHOC PE=1 SV=1	RHOC	20.7359
>tr|Q5JR05|Q5JR05_HUMAN	0	3	tr|Q5JR05|Q5JR05_HUMAN Rho-related GTP-binding protein RhoC OS=Homo sapiens GN=RHOC PE=3 SV=1	RHOC	20.7359
>sp|P20340|RAB6A_HUMAN	0	1	sp|P20340|RAB6A_HUMAN Ras-related protein Rab-6A OS=Homo sapiens GN=RAB6A PE=1 SV=3	RAB6A	20.7359
>tr|M0R0X1|M0R0X1_HUMAN	0	3	tr|M0R0X1|M0R0X1_HUMAN Ras-related protein Rab-4B (Fragment) OS=Homo sapiens GN=RAB4B PE=1 SV=1	RAB4B	20.7178
>sp|P18206|VINC_HUMAN	0	1	sp|P18206|VINC_HUMAN Vinculin OS=Homo sapiens GN=VCL PE=1 SV=4	VCL	20.6983
>sp|Q9NRW1|RAB6B_HUMAN	0	3	sp|Q9NRW1|RAB6B_HUMAN Ras-related protein Rab-6B OS=Homo sapiens GN=RAB6B PE=1 SV=1	RAB6B	20.6913
>sp|P18085|ARF4_HUMAN	0	3	sp|P18085|ARF4_HUMAN ADP-ribosylation factor 4 OS=Homo sapiens GN=ARF4 PE=1 SV=3	ARF4	20.6621
>tr|C9JPM4|C9JPM4_HUMAN	0	3	tr|C9JPM4|C9JPM4_HUMAN ADP-ribosylation factor 4 (Fragment) OS=Homo sapiens GN=ARF4 PE=1 SV=1	ARF4	20.6621
>sp|O95716|RAB3D_HUMAN	0	1	sp|O95716|RAB3D_HUMAN Ras-related protein Rab-3D OS=Homo sapiens GN=RAB3D PE=1 SV=1	RAB3D	20.6587
>tr|B4DQU5|B4DQU5_HUMAN	0	3	tr|B4DQU5|B4DQU5_HUMAN Ras-related protein Rab-11A OS=Homo sapiens GN=RAB11A PE=1 SV=1	RAB11A	20.6431
>sp|P20336|RAB3A_HUMAN	0	3	sp|P20336|RAB3A_HUMAN Ras-related protein Rab-3A OS=Homo sapiens GN=RAB3A PE=1 SV=1	RAB3A	20.6363
>sp|Q96E17|RAB3C_HUMAN	0	3	sp|Q96E17|RAB3C_HUMAN Ras-related protein Rab-3C OS=Homo sapiens GN=RAB3C PE=2 SV=1	RAB3C	20.6363
>sp|Q96DA2|RB39B_HUMAN	0	3	sp|Q96DA2|RB39B_HUMAN Ras-related protein Rab-39B OS=Homo sapiens GN=RAB39B PE=1 SV=1	RAB39B	20.6363
>tr|M0R257|M0R257_HUMAN	0	3	tr|M0R257|M0R257_HUMAN Ras-related protein Rab-3A (Fragment) OS=Homo sapiens GN=RAB3A PE=1 SV=1	RAB3A	20.6363
>sp|P60953|CDC42_HUMAN	0	1	sp|P60953|CDC42_HUMAN Cell division control protein 42 homolog OS=Homo sapiens GN=CDC42 PE=1 SV=2	CDC42	20.6362
>tr|K7ES41|K7ES41_HUMAN	0	3	tr|K7ES41|K7ES41_HUMAN Ras-related protein Rab-27B (Fragment) OS=Homo sapiens GN=RAB27B PE=1 SV=1	RAB27B	20.6186
>sp|P20337|RAB3B_HUMAN	0	3	sp|P20337|RAB3B_HUMAN Ras-related protein Rab-3B OS=Homo sapiens GN=RAB3B PE=1 SV=2	RAB3B	20.5932
>sp|Q03113|GNA12_HUMAN	0	3	sp|Q03113|GNA12_HUMAN Guanine nucleotide-binding protein subunit alpha-12 OS=Homo sapiens GN=GNA12 PE=1 SV=4	GNA12	20.5889
>tr|C9JU14|C9JU14_HUMAN	0	3	tr|C9JU14|C9JU14_HUMAN Ras-related protein Rab-6B (Fragment) OS=Homo sapiens GN=RAB6B PE=1 SV=3	RAB6B	20.5661
>tr|J3KR73|J3KR73_HUMAN	0	3	tr|J3KR73|J3KR73_HUMAN Ras-related protein Rab-6B (Fragment) OS=Homo sapiens GN=RAB6B PE=1 SV=1	RAB6B	20.5661
>sp|P08514|ITA2B_HUMAN	0	1	sp|P08514|ITA2B_HUMAN Integrin alpha-IIb OS=Homo sapiens GN=ITGA2B PE=1 SV=3	ITGA2B	20.5146
>tr|C9JB90|C9JB90_HUMAN	0	3	tr|C9JB90|C9JB90_HUMAN Ras-related protein Rab-6B (Fragment) OS=Homo sapiens GN=RAB6B PE=4 SV=1	RAB6B	20.5057
>tr|J3QSF4|J3QSF4_HUMAN	0	3	tr|J3QSF4|J3QSF4_HUMAN Ras-related protein Rab-15 (Fragment) OS=Homo sapiens GN=RAB15 PE=1 SV=1	RAB15	20.5057
>tr|G3V196|G3V196_HUMAN	0	3	tr|G3V196|G3V196_HUMAN Ras-related protein Rab-15 OS=Homo sapiens GN=RAB15 PE=1 SV=1	RAB15	20.5057
>tr|G3V562|G3V562_HUMAN	0	3	tr|G3V562|G3V562_HUMAN Ras-related protein Rab-15 (Fragment) OS=Homo sapiens GN=RAB15 PE=1 SV=1	RAB15	20.5057
>tr|C9JX21|C9JX21_HUMAN	0	3	tr|C9JX21|C9JX21_HUMAN Transforming protein RhoA OS=Homo sapiens GN=RHOA PE=1 SV=1	RHOA	20.4949
>tr|C9JNR4|C9JNR4_HUMAN	0	3	tr|C9JNR4|C9JNR4_HUMAN Transforming protein RhoA (Fragment) OS=Homo sapiens GN=RHOA PE=1 SV=1	RHOA	20.4949
>tr|E9PN11|E9PN11_HUMAN	0	3	tr|E9PN11|E9PN11_HUMAN Rho-related GTP-binding protein RhoC (Fragment) OS=Homo sapiens GN=RHOC PE=3 SV=2	RHOC	20.4866
>tr|Q5JR06|Q5JR06_HUMAN	0	3	tr|Q5JR06|Q5JR06_HUMAN Rho-related GTP-binding protein RhoC (Fragment) OS=Homo sapiens GN=RHOC PE=4 SV=6	RHOC	20.4866
>sp|Q14964|RB39A_HUMAN	0	3	sp|Q14964|RB39A_HUMAN Ras-related protein Rab-39A OS=Homo sapiens GN=RAB39A PE=1 SV=2	RAB39A	20.4664
>sp|P35579|MYH9_HUMAN	0	1	sp|P35579|MYH9_HUMAN Myosin-9 OS=Homo sapiens GN=MYH9 PE=1 SV=4	MYH9	20.4291
>sp|Q15771|RAB30_HUMAN	0	3	sp|Q15771|RAB30_HUMAN Ras-related protein Rab-30 OS=Homo sapiens GN=RAB30 PE=1 SV=2	RAB30	20.4232
>sp|Q86YS6|RAB43_HUMAN	0	3	sp|Q86YS6|RAB43_HUMAN Ras-related protein Rab-43 OS=Homo sapiens GN=RAB43 PE=1 SV=1	RAB43	20.4232
>tr|E9PS06|E9PS06_HUMAN	0	3	tr|E9PS06|E9PS06_HUMAN Ras-related protein Rab-30 (Fragment) OS=Homo sapiens GN=RAB30 PE=1 SV=1	RAB30	20.4232
>tr|E9PI18|E9PI18_HUMAN	0	3	tr|E9PI18|E9PI18_HUMAN Ras-related protein Rab-30 (Fragment) OS=Homo sapiens GN=RAB30 PE=1 SV=1	RAB30	20.4232
>tr|C9JFM7|C9JFM7_HUMAN	0	3	tr|C9JFM7|C9JFM7_HUMAN Ras-related protein Rab-43 (Fragment) OS=Homo sapiens GN=RAB43 PE=1 SV=1	RAB43	20.4232
>tr|E9PNB9|E9PNB9_HUMAN	0	3	tr|E9PNB9|E9PNB9_HUMAN Ras-related protein Rab-30 OS=Homo sapiens GN=RAB30 PE=1 SV=1	RAB30	20.4232
>tr|E9PRF7|E9PRF7_HUMAN	0	3	tr|E9PRF7|E9PRF7_HUMAN Ras-related protein Rab-30 (Fragment) OS=Homo sapiens GN=RAB30 PE=1 SV=1	RAB30	20.4232
>tr|E9PMJ1|E9PMJ1_HUMAN	0	3	tr|E9PMJ1|E9PMJ1_HUMAN Ras-related protein Rab-30 (Fragment) OS=Homo sapiens GN=RAB30 PE=1 SV=1	RAB30	20.4232
>tr|H0YDK7|H0YDK7_HUMAN	0	3	tr|H0YDK7|H0YDK7_HUMAN Ras-related protein Rab-30 (Fragment) OS=Homo sapiens GN=RAB30 PE=1 SV=1	RAB30	20.4232
>tr|E9PJQ5|E9PJQ5_HUMAN	0	3	tr|E9PJQ5|E9PJQ5_HUMAN Ras-related protein Rab-30 (Fragment) OS=Homo sapiens GN=RAB30 PE=1 SV=1	RAB30	20.4232
>sp|P31946|1433B_HUMAN	0	1	sp|P31946|1433B_HUMAN 14-3-3 protein beta/alpha OS=Homo sapiens GN=YWHAB PE=1 SV=3	YWHAB	20.421
>tr|F8WE65|F8WE65_HUMAN	0	3	tr|F8WE65|F8WE65_HUMAN Peptidyl-prolyl cis-trans isomerase OS=Homo sapiens GN=PPIA PE=1 SV=1	PPIA	20.414
>tr|C9J5S7|C9J5S7_HUMAN	0	3	tr|C9J5S7|C9J5S7_HUMAN Peptidyl-prolyl cis-trans isomerase OS=Homo sapiens GN=PPIA PE=1 SV=1	PPIA	20.414
>sp|P23526|SAHH_HUMAN	0	1	sp|P23526|SAHH_HUMAN Adenosylhomocysteinase OS=Homo sapiens GN=AHCY PE=1 SV=4	AHCY	20.4133
>tr|Q5JQ13|Q5JQ13_HUMAN	0	3	tr|Q5JQ13|Q5JQ13_HUMAN Vinculin (Fragment) OS=Homo sapiens GN=VCL PE=1 SV=1	VCL	20.3956
>sp|Q6IQ22|RAB12_HUMAN	0	3	sp|Q6IQ22|RAB12_HUMAN Ras-related protein Rab-12 OS=Homo sapiens GN=RAB12 PE=1 SV=3	RAB12	20.3452
>sp|Q9H4G4|GAPR1_HUMAN	0	1	sp|Q9H4G4|GAPR1_HUMAN Golgi-associated plant pathogenesis-related protein 1 OS=Homo sapiens GN=GLIPR2 PE=1 SV=3	GLIPR2	20.3177
>tr|F5H6T5|F5H6T5_HUMAN	0	3	tr|F5H6T5|F5H6T5_HUMAN ADP-ribosylation factor 3 (Fragment) OS=Homo sapiens GN=ARF3 PE=4 SV=1	ARF3	20.283
>tr|F5H1V1|F5H1V1_HUMAN	0	3	tr|F5H1V1|F5H1V1_HUMAN ADP-ribosylation factor 3 (Fragment) OS=Homo sapiens GN=ARF3 PE=4 SV=1	ARF3	20.283
>sp|Q9HBI1|PARVB_HUMAN	0	1	sp|Q9HBI1|PARVB_HUMAN Beta-parvin OS=Homo sapiens GN=PARVB PE=1 SV=1	PARVB	20.2715
>sp|Q96AX2|RAB37_HUMAN	0	3	sp|Q96AX2|RAB37_HUMAN Ras-related protein Rab-37 OS=Homo sapiens GN=RAB37 PE=1 SV=3	RAB37	20.2712
>tr|A8MTC6|A8MTC6_HUMAN	0	3	tr|A8MTC6|A8MTC6_HUMAN RAB37, member RAS oncogene family, isoform CRA_a OS=Homo sapiens GN=RAB37 PE=1 SV=1	RAB37	20.2712
>tr|B7Z3L0|B7Z3L0_HUMAN	0	3	tr|B7Z3L0|B7Z3L0_HUMAN Ras-related protein Rab-37 OS=Homo sapiens GN=RAB37 PE=1 SV=1	RAB37	20.2712
>tr|A8MSP2|A8MSP2_HUMAN	0	3	tr|A8MSP2|A8MSP2_HUMAN RAB37, member RAS oncogene family, isoform CRA_e OS=Homo sapiens GN=RAB37 PE=1 SV=1	RAB37	20.2712
>tr|A8MZI4|A8MZI4_HUMAN	0	3	tr|A8MZI4|A8MZI4_HUMAN Ras-related protein Rab-37 OS=Homo sapiens GN=RAB37 PE=1 SV=1	RAB37	20.2712
>sp|P06396|GELS_HUMAN	0	3	sp|P06396|GELS_HUMAN Gelsolin OS=Homo sapiens GN=GSN PE=1 SV=1	GSN	20.2643
>tr|A0A0A0MS51|A0A0A0MS51_HUMAN	0	3	tr|A0A0A0MS51|A0A0A0MS51_HUMAN Gelsolin OS=Homo sapiens GN=GSN PE=1 SV=1	GSN	20.2643
>tr|A0A0A0MT01|A0A0A0MT01_HUMAN	0	3	tr|A0A0A0MT01|A0A0A0MT01_HUMAN Gelsolin OS=Homo sapiens GN=GSN PE=1 SV=1	GSN	20.2643
>tr|A0A087WZB5|A0A087WZB5_HUMAN	0	3	tr|A0A087WZB5|A0A087WZB5_HUMAN Beta-parvin OS=Homo sapiens GN=PARVB PE=1 SV=1	PARVB	20.242
>tr|E9PLA2|E9PLA2_HUMAN	0	3	tr|E9PLA2|E9PLA2_HUMAN Rho-related GTP-binding protein RhoC OS=Homo sapiens GN=RHOC PE=4 SV=1	RHOC	20.2309
>sp|P00742|FA10_HUMAN	0	1	sp|P00742|FA10_HUMAN Coagulation factor X OS=Homo sapiens GN=F10 PE=1 SV=2	F10	20.2228
>tr|I3L3D5|I3L3D5_HUMAN	0	3	tr|I3L3D5|I3L3D5_HUMAN Profilin-1 (Fragment) OS=Homo sapiens GN=PFN1 PE=1 SV=1	PFN1	20.1969
>sp|P08567|PLEK_HUMAN	0	1	sp|P08567|PLEK_HUMAN Pleckstrin OS=Homo sapiens GN=PLEK PE=1 SV=3	PLEK	20.1825
>tr|Q5VZR0|Q5VZR0_HUMAN	0	3	tr|Q5VZR0|Q5VZR0_HUMAN Golgi-associated plant pathogenesis-related protein 1 OS=Homo sapiens GN=GLIPR2 PE=1 SV=1	GLIPR2	20.1681
>tr|F8WDB3|F8WDB3_HUMAN	0	3	tr|F8WDB3|F8WDB3_HUMAN ADP-ribosylation factor 4 OS=Homo sapiens GN=ARF4 PE=4 SV=1	ARF4	20.1675
>sp|Q04917|1433F_HUMAN	0	1	sp|Q04917|1433F_HUMAN 14-3-3 protein eta OS=Homo sapiens GN=YWHAH PE=1 SV=4	YWHAH	20.1551
>tr|E7EMC6|E7EMC6_HUMAN	0	3	tr|E7EMC6|E7EMC6_HUMAN Annexin OS=Homo sapiens GN=ANXA6 PE=1 SV=1	ANXA6	20.1351
>tr|E5RK69|E5RK69_HUMAN	0	3	tr|E5RK69|E5RK69_HUMAN Annexin OS=Homo sapiens GN=ANXA6 PE=1 SV=1	ANXA6	20.1351
>sp|P51148|RAB5C_HUMAN	0	1	sp|P51148|RAB5C_HUMAN Ras-related protein Rab-5C OS=Homo sapiens GN=RAB5C PE=1 SV=2	RAB5C	20.107
>sp|P01111|RASN_HUMAN	0	1	sp|P01111|RASN_HUMAN GTPase NRas OS=Homo sapiens GN=NRAS PE=1 SV=1	NRAS	20.0789
>sp|P61981|1433G_HUMAN	0	1	sp|P61981|1433G_HUMAN 14-3-3 protein gamma OS=Homo sapiens GN=YWHAG PE=1 SV=2	YWHAG	19.9917
>tr|C9JRM1|C9JRM1_HUMAN	0	3	tr|C9JRM1|C9JRM1_HUMAN Transforming protein RhoA OS=Homo sapiens GN=RHOA PE=1 SV=1	RHOA	19.9899
>tr|Q5JYX0|Q5JYX0_HUMAN	0	3	tr|Q5JYX0|Q5JYX0_HUMAN Cell division control protein 42 homolog (Fragment) OS=Homo sapiens GN=CDC42 PE=1 SV=1	CDC42	19.9873
>sp|P50995|ANX11_HUMAN	0	1	sp|P50995|ANX11_HUMAN Annexin A11 OS=Homo sapiens GN=ANXA11 PE=1 SV=1	ANXA11	19.9772
>sp|P04083|ANXA1_HUMAN	0	1	sp|P04083|ANXA1_HUMAN Annexin A1 OS=Homo sapiens GN=ANXA1 PE=1 SV=2	ANXA1	19.928
>sp|Q86UX7|URP2_HUMAN	0	1	sp|Q86UX7|URP2_HUMAN Fermitin family homolog 3 OS=Homo sapiens GN=FERMT3 PE=1 SV=1	FERMT3	19.9261
>sp|P61019|RAB2A_HUMAN	0	1	sp|P61019|RAB2A_HUMAN Ras-related protein Rab-2A OS=Homo sapiens GN=RAB2A PE=1 SV=1	RAB2A	19.9168
>sp|P19823|ITIH2_HUMAN	0	3	sp|P19823|ITIH2_HUMAN Inter-alpha-trypsin inhibitor heavy chain H2 OS=Homo sapiens GN=ITIH2 PE=1 SV=2	ITIH2	19.9121
>tr|Q5T985|Q5T985_HUMAN	0	3	tr|Q5T985|Q5T985_HUMAN Inter-alpha-trypsin inhibitor heavy chain H2 OS=Homo sapiens GN=ITIH2 PE=1 SV=1	ITIH2	19.9121
>tr|A0A087WTE1|A0A087WTE1_HUMAN	0	3	tr|A0A087WTE1|A0A087WTE1_HUMAN Inter-alpha-trypsin inhibitor heavy chain H2 OS=Homo sapiens GN=ITIH2 PE=1 SV=1	ITIH2	19.9121
>sp|P84095|RHOG_HUMAN	0	1	sp|P84095|RHOG_HUMAN Rho-related GTP-binding protein RhoG OS=Homo sapiens GN=RHOG PE=1 SV=1	RHOG	19.8827
>sp|P20339|RAB5A_HUMAN	0	1	sp|P20339|RAB5A_HUMAN Ras-related protein Rab-5A OS=Homo sapiens GN=RAB5A PE=1 SV=2	RAB5A	19.8413
>sp|P07195|LDHB_HUMAN	0	1	sp|P07195|LDHB_HUMAN L-lactate dehydrogenase B chain OS=Homo sapiens GN=LDHB PE=1 SV=2	LDHB	19.798
>sp|P07900|HS90A_HUMAN	0	1	sp|P07900|HS90A_HUMAN Heat shock protein HSP 90-alpha OS=Homo sapiens GN=HSP90AA1 PE=1 SV=5	HSP90AA1	19.7872
>sp|P61020|RAB5B_HUMAN	0	1	sp|P61020|RAB5B_HUMAN Ras-related protein Rab-5B OS=Homo sapiens GN=RAB5B PE=1 SV=1	RAB5B	19.7798
>sp|Q9H4E5|RHOJ_HUMAN	0	3	sp|Q9H4E5|RHOJ_HUMAN Rho-related GTP-binding protein RhoJ OS=Homo sapiens GN=RHOJ PE=1 SV=1	RHOJ	19.7338
>tr|G3V476|G3V476_HUMAN	0	3	tr|G3V476|G3V476_HUMAN Rho-related GTP-binding protein RhoJ OS=Homo sapiens GN=RHOJ PE=3 SV=1	RHOJ	19.7338
>tr|G3V4H1|G3V4H1_HUMAN	0	3	tr|G3V4H1|G3V4H1_HUMAN Rho-related GTP-binding protein RhoJ OS=Homo sapiens GN=RHOJ PE=4 SV=1	RHOJ	19.7338
>tr|F8VUA5|F8VUA5_HUMAN	0	3	tr|F8VUA5|F8VUA5_HUMAN Ras-related protein Rab-5B (Fragment) OS=Homo sapiens GN=RAB5B PE=1 SV=1	RAB5B	19.711
>sp|P01112|RASH_HUMAN	0	3	sp|P01112|RASH_HUMAN GTPase HRas OS=Homo sapiens GN=HRAS PE=1 SV=1	HRAS	19.7106
>sp|P62258|1433E_HUMAN	0	3	sp|P62258|1433E_HUMAN 14-3-3 protein epsilon OS=Homo sapiens GN=YWHAE PE=1 SV=1	YWHAE	19.6764
>sp|P31947|1433S_HUMAN	0	3	sp|P31947|1433S_HUMAN 14-3-3 protein sigma OS=Homo sapiens GN=SFN PE=1 SV=1	SFN	19.6764
>sp|P27348|1433T_HUMAN	0	3	sp|P27348|1433T_HUMAN 14-3-3 protein theta OS=Homo sapiens GN=YWHAQ PE=1 SV=1	YWHAQ	19.6764
>tr|K7EM20|K7EM20_HUMAN	0	3	tr|K7EM20|K7EM20_HUMAN 14-3-3 protein epsilon (Fragment) OS=Homo sapiens GN=YWHAE PE=1 SV=1	YWHAE	19.6764
>sp|Q15404|RSU1_HUMAN	0	1	sp|Q15404|RSU1_HUMAN Ras suppressor protein 1 OS=Homo sapiens GN=RSU1 PE=1 SV=3	RSU1	19.6677
>tr|F8VVK3|F8VVK3_HUMAN	0	3	tr|F8VVK3|F8VVK3_HUMAN Ras-related protein Rab-5C (Fragment) OS=Homo sapiens GN=RAB5C PE=1 SV=1	RAB5C	19.6624
>tr|F8VVZ0|F8VVZ0_HUMAN	0	3	tr|F8VVZ0|F8VVZ0_HUMAN Ras-related protein Rab-5B (Fragment) OS=Homo sapiens GN=RAB5B PE=1 SV=1	RAB5B	19.6624
>tr|G3V2A3|G3V2A3_HUMAN	0	3	tr|G3V2A3|G3V2A3_HUMAN Tubulin beta-3 chain (Fragment) OS=Homo sapiens GN=TUBB3 PE=1 SV=1	TUBB3	19.655
>tr|F5H423|F5H423_HUMAN	0	3	tr|F5H423|F5H423_HUMAN Uncharacterized protein OS=Homo sapiens PE=3 SV=1	tr|F5H423|F5H423_HUMAN Uncharacterized protein OS=Homo sapiens PE=3 SV=1	19.6396
>sp|P63104|1433Z_HUMAN	0	3	sp|P63104|1433Z_HUMAN 14-3-3 protein zeta/delta OS=Homo sapiens GN=YWHAZ PE=1 SV=1	YWHAZ	19.5984
>tr|B0AZS6|B0AZS6_HUMAN	0	3	tr|B0AZS6|B0AZS6_HUMAN 14-3-3 protein zeta/delta OS=Homo sapiens GN=YWHAZ PE=1 SV=1	YWHAZ	19.5984
>tr|B7Z2E6|B7Z2E6_HUMAN	0	3	tr|B7Z2E6|B7Z2E6_HUMAN 14-3-3 protein zeta/delta OS=Homo sapiens GN=YWHAZ PE=1 SV=1	YWHAZ	19.5984
>tr|E7EX29|E7EX29_HUMAN	0	3	tr|E7EX29|E7EX29_HUMAN 14-3-3 protein zeta/delta (Fragment) OS=Homo sapiens GN=YWHAZ PE=1 SV=1	YWHAZ	19.5984
>tr|H0YB80|H0YB80_HUMAN	0	3	tr|H0YB80|H0YB80_HUMAN 14-3-3 protein zeta/delta (Fragment) OS=Homo sapiens GN=YWHAZ PE=1 SV=1	YWHAZ	19.5984
>tr|F8VWU4|F8VWU4_HUMAN	0	3	tr|F8VWU4|F8VWU4_HUMAN Ras-related protein Rab-5C (Fragment) OS=Homo sapiens GN=RAB5C PE=1 SV=6	RAB5C	19.5402
>sp|P53999|TCP4_HUMAN	0	1	sp|P53999|TCP4_HUMAN Activated RNA polymerase II transcriptional coactivator p15 OS=Homo sapiens GN=SUB1 PE=1 SV=3	SUB1	19.54
>sp|P06733|ENOA_HUMAN	0	1	sp|P06733|ENOA_HUMAN Alpha-enolase OS=Homo sapiens GN=ENO1 PE=1 SV=2	ENO1	19.5219
>tr|M0R2D3|M0R2D3_HUMAN	0	3	tr|M0R2D3|M0R2D3_HUMAN Tubulin beta-4A chain (Fragment) OS=Homo sapiens GN=TUBB4A PE=1 SV=1	TUBB4A	19.51
>sp|P04406|G3P_HUMAN	0	3	sp|P04406|G3P_HUMAN Glyceraldehyde-3-phosphate dehydrogenase OS=Homo sapiens GN=GAPDH PE=1 SV=3	GAPDH	19.4909
>sp|P08238|HS90B_HUMAN	0	1	sp|P08238|HS90B_HUMAN Heat shock protein HSP 90-beta OS=Homo sapiens GN=HSP90AB1 PE=1 SV=4	HSP90AB1	19.4839
>sp|P05771|KPCB_HUMAN	0	1	sp|P05771|KPCB_HUMAN Protein kinase C beta type OS=Homo sapiens GN=PRKCB PE=1 SV=4	PRKCB	19.4528
>sp|P17081|RHOQ_HUMAN	0	3	sp|P17081|RHOQ_HUMAN Rho-related GTP-binding protein RhoQ OS=Homo sapiens GN=RHOQ PE=1 SV=2	RHOQ	19.4443
>tr|B1AH79|B1AH79_HUMAN	0	3	tr|B1AH79|B1AH79_HUMAN Ras-related C3 botulinum toxin substrate 2 OS=Homo sapiens GN=RAC2 PE=4 SV=1	RAC2	19.4443
>tr|F8WET9|F8WET9_HUMAN	0	3	tr|F8WET9|F8WET9_HUMAN Rho-related GTP-binding protein RhoQ OS=Homo sapiens GN=RHOQ PE=4 SV=1	RHOQ	19.4443
>tr|A0A0C4DH03|A0A0C4DH03_HUMAN	0	3	tr|A0A0C4DH03|A0A0C4DH03_HUMAN Rho-related GTP-binding protein RhoQ OS=Homo sapiens GN=RHOQ PE=1 SV=1	RHOQ	19.4443
>sp|P12259|FA5_HUMAN	0	3	sp|P12259|FA5_HUMAN Coagulation factor V OS=Homo sapiens GN=F5 PE=1 SV=4	F5	19.4073
>tr|A0A0A0MRJ7|A0A0A0MRJ7_HUMAN	0	3	tr|A0A0A0MRJ7|A0A0A0MRJ7_HUMAN Coagulation factor V OS=Homo sapiens GN=F5 PE=1 SV=1	F5	19.4073
>sp|P12814|ACTN1_HUMAN	0	1	sp|P12814|ACTN1_HUMAN Alpha-actinin-1 OS=Homo sapiens GN=ACTN1 PE=1 SV=2	ACTN1	19.3722
>sp|P31949|S10AB_HUMAN	0	1	sp|P31949|S10AB_HUMAN Protein S100-A11 OS=Homo sapiens GN=S100A11 PE=1 SV=2	S100A11	19.3583
>tr|F8VPW9|F8VPW9_HUMAN	0	3	tr|F8VPW9|F8VPW9_HUMAN Ras-related protein Rab-5B OS=Homo sapiens GN=RAB5B PE=1 SV=1	RAB5B	19.3536
>tr|F8VWZ7|F8VWZ7_HUMAN	0	3	tr|F8VWZ7|F8VWZ7_HUMAN Ras-related protein Rab-5B (Fragment) OS=Homo sapiens GN=RAB5B PE=1 SV=1	RAB5B	19.3536
>tr|F8WD79|F8WD79_HUMAN	0	3	tr|F8WD79|F8WD79_HUMAN Ras-related protein Rab-5A OS=Homo sapiens GN=RAB5A PE=1 SV=1	RAB5A	19.3536
>tr|F8VSF8|F8VSF8_HUMAN	0	3	tr|F8VSF8|F8VSF8_HUMAN Ras-related protein Rab-5C (Fragment) OS=Homo sapiens GN=RAB5C PE=4 SV=1	RAB5C	19.3536
>tr|F8WCY6|F8WCY6_HUMAN	0	3	tr|F8WCY6|F8WCY6_HUMAN Ras-related protein Rab-5A OS=Homo sapiens GN=RAB5A PE=1 SV=1	RAB5A	19.3536
>sp|Q8WUD1|RAB2B_HUMAN	0	3	sp|Q8WUD1|RAB2B_HUMAN Ras-related protein Rab-2B OS=Homo sapiens GN=RAB2B PE=1 SV=1	RAB2B	19.3494
>tr|E9PKL7|E9PKL7_HUMAN	0	3	tr|E9PKL7|E9PKL7_HUMAN Ras-related protein Rab-2A OS=Homo sapiens GN=RAB2A PE=1 SV=1	RAB2A	19.333
>tr|Q5T0H9|Q5T0H9_HUMAN	0	3	tr|Q5T0H9|Q5T0H9_HUMAN Gelsolin OS=Homo sapiens GN=GSN PE=1 SV=1	GSN	19.3232
>tr|H9KV75|H9KV75_HUMAN	0	3	tr|H9KV75|H9KV75_HUMAN Alpha-actinin-1 OS=Homo sapiens GN=ACTN1 PE=1 SV=1	ACTN1	19.3188
>sp|P30501|1C02_HUMAN	0	1	sp|P30501|1C02_HUMAN HLA class I histocompatibility antigen, Cw-2 alpha chain OS=Homo sapiens GN=HLA-C PE=1 SV=1	HLA-C	19.2511
>tr|F5H1C6|F5H1C6_HUMAN	0	3	tr|F5H1C6|F5H1C6_HUMAN Fermitin family homolog 3 (Fragment) OS=Homo sapiens GN=FERMT3 PE=1 SV=1	FERMT3	19.206
>sp|P04004|VTNC_HUMAN	0	3	sp|P04004|VTNC_HUMAN Vitronectin OS=Homo sapiens GN=VTN PE=1 SV=1	VTN	19.1974
>tr|A0A087WUM5|A0A087WUM5_HUMAN	0	3	tr|A0A087WUM5|A0A087WUM5_HUMAN Golgi-associated plant pathogenesis-related protein 1 OS=Homo sapiens GN=GLIPR2 PE=1 SV=1	GLIPR2	19.195
>tr|E7EUT5|E7EUT5_HUMAN	0	3	tr|E7EUT5|E7EUT5_HUMAN Glyceraldehyde-3-phosphate dehydrogenase OS=Homo sapiens GN=GAPDH PE=1 SV=1	GAPDH	19.1234
>sp|P18564|ITB6_HUMAN	0	3	sp|P18564|ITB6_HUMAN Integrin beta-6 OS=Homo sapiens GN=ITGB6 PE=1 SV=2	ITGB6	19.0901
>tr|A0A087WXP3|A0A087WXP3_HUMAN	0	3	tr|A0A087WXP3|A0A087WXP3_HUMAN Integrin beta OS=Homo sapiens GN=ITGB6 PE=1 SV=1	ITGB6	19.0901
>tr|E9PEE8|E9PEE8_HUMAN	0	3	tr|E9PEE8|E9PEE8_HUMAN Integrin beta OS=Homo sapiens GN=ITGB6 PE=1 SV=1	ITGB6	19.0901
>sp|P01116|RASK_HUMAN	0	1	sp|P01116|RASK_HUMAN GTPase KRas OS=Homo sapiens GN=KRAS PE=1 SV=1	KRAS	19.0647
>tr|A0A087WYT5|A0A087WYT5_HUMAN	0	3	tr|A0A087WYT5|A0A087WYT5_HUMAN Ras-related protein Rab-4A OS=Homo sapiens GN=RAB4A PE=1 SV=1	RAB4A	19.0355
>sp|P55072|TERA_HUMAN	0	1	sp|P55072|TERA_HUMAN Transitional endoplasmic reticulum ATPase OS=Homo sapiens GN=VCP PE=1 SV=4	VCP	19.0289
>sp|Q14568|HS902_HUMAN	0	3	sp|Q14568|HS902_HUMAN Heat shock protein HSP 90-alpha A2 OS=Homo sapiens GN=HSP90AA2P PE=1 SV=2	HSP90AA2P	18.9926
>tr|H0Y9X3|H0Y9X3_HUMAN	0	3	tr|H0Y9X3|H0Y9X3_HUMAN Programmed cell death protein 6 (Fragment) OS=Homo sapiens GN=PDCD6 PE=1 SV=1	PDCD6	18.9854
>tr|A0A087WZ38|A0A087WZ38_HUMAN	0	3	tr|A0A087WZ38|A0A087WZ38_HUMAN Programmed cell death protein 6 OS=Homo sapiens GN=PDCD6 PE=1 SV=1	PDCD6	18.9854
>tr|U3KQA9|U3KQA9_HUMAN	0	3	tr|U3KQA9|U3KQA9_HUMAN Uncharacterized protein (Fragment) OS=Homo sapiens PE=4 SV=6	tr|U3KQA9|U3KQA9_HUMAN Uncharacterized protein (Fragment) OS=Homo sapiens PE=4 SV=6	18.9844
>tr|U3KQV3|U3KQV3_HUMAN	0	3	tr|U3KQV3|U3KQV3_HUMAN Uncharacterized protein (Fragment) OS=Homo sapiens PE=4 SV=6	tr|U3KQV3|U3KQV3_HUMAN Uncharacterized protein (Fragment) OS=Homo sapiens PE=4 SV=6	18.9844
>tr|E5RFF0|E5RFF0_HUMAN	0	3	tr|E5RFF0|E5RFF0_HUMAN Annexin A6 (Fragment) OS=Homo sapiens GN=ANXA6 PE=1 SV=1	ANXA6	18.9757
>sp|P20073|ANXA7_HUMAN	0	1	sp|P20073|ANXA7_HUMAN Annexin A7 OS=Homo sapiens GN=ANXA7 PE=1 SV=3	ANXA7	18.9552
>tr|B0QYP8|B0QYP8_HUMAN	0	3	tr|B0QYP8|B0QYP8_HUMAN Beta-parvin (Fragment) OS=Homo sapiens GN=PARVB PE=1 SV=1	PARVB	18.9537
>sp|P30499|1C01_HUMAN	0	3	sp|P30499|1C01_HUMAN HLA class I histocompatibility antigen, Cw-1 alpha chain OS=Homo sapiens GN=HLA-C PE=1 SV=1	HLA-C	18.9414
>sp|P04222|1C03_HUMAN	0	3	sp|P04222|1C03_HUMAN HLA class I histocompatibility antigen, Cw-3 alpha chain OS=Homo sapiens GN=HLA-C PE=1 SV=2	HLA-C	18.9414
>sp|P30504|1C04_HUMAN	0	3	sp|P30504|1C04_HUMAN HLA class I histocompatibility antigen, Cw-4 alpha chain OS=Homo sapiens GN=HLA-C PE=1 SV=1	HLA-C	18.9414
>sp|Q9TNN7|1C05_HUMAN	0	3	sp|Q9TNN7|1C05_HUMAN HLA class I histocompatibility antigen, Cw-5 alpha chain OS=Homo sapiens GN=HLA-C PE=1 SV=1	HLA-C	18.9414
>sp|P10321|1C07_HUMAN	0	3	sp|P10321|1C07_HUMAN HLA class I histocompatibility antigen, Cw-7 alpha chain OS=Homo sapiens GN=HLA-C PE=1 SV=3	HLA-C	18.9414
>sp|P30505|1C08_HUMAN	0	3	sp|P30505|1C08_HUMAN HLA class I histocompatibility antigen, Cw-8 alpha chain OS=Homo sapiens GN=HLA-C PE=1 SV=1	HLA-C	18.9414
>sp|Q29963|1C06_HUMAN	0	3	sp|Q29963|1C06_HUMAN HLA class I histocompatibility antigen, Cw-6 alpha chain OS=Homo sapiens GN=HLA-C PE=1 SV=2	HLA-C	18.9414
>sp|P30508|1C12_HUMAN	0	3	sp|P30508|1C12_HUMAN HLA class I histocompatibility antigen, Cw-12 alpha chain OS=Homo sapiens GN=HLA-C PE=1 SV=2	HLA-C	18.9414
>sp|P30510|1C14_HUMAN	0	3	sp|P30510|1C14_HUMAN HLA class I histocompatibility antigen, Cw-14 alpha chain OS=Homo sapiens GN=HLA-C PE=1 SV=2	HLA-C	18.9414
>sp|Q07000|1C15_HUMAN	0	3	sp|Q07000|1C15_HUMAN HLA class I histocompatibility antigen, Cw-15 alpha chain OS=Homo sapiens GN=HLA-C PE=1 SV=1	HLA-C	18.9414
>sp|Q95604|1C17_HUMAN	0	3	sp|Q95604|1C17_HUMAN HLA class I histocompatibility antigen, Cw-17 alpha chain OS=Homo sapiens GN=HLA-C PE=1 SV=1	HLA-C	18.9414
>sp|Q29865|1C18_HUMAN	0	3	sp|Q29865|1C18_HUMAN HLA class I histocompatibility antigen, Cw-18 alpha chain OS=Homo sapiens GN=HLA-C PE=1 SV=1	HLA-C	18.9414
>tr|A2BF26|A2BF26_HUMAN	0	3	tr|A2BF26|A2BF26_HUMAN HLA class I histocompatibility antigen, Cw-14 alpha chain OS=Homo sapiens GN=HLA-C PE=1 SV=1	HLA-C	18.9414
>tr|O19617|O19617_HUMAN	0	3	tr|O19617|O19617_HUMAN HLA class I antigen OS=Homo sapiens GN=HLA-C PE=1 SV=1	HLA-C	18.9414
>tr|A0A087WWL9|A0A087WWL9_HUMAN	0	3	tr|A0A087WWL9|A0A087WWL9_HUMAN HLA class I histocompatibility antigen, Cw-6 alpha chain OS=Homo sapiens GN=HLA-C PE=1 SV=1	HLA-C	18.9414
>tr|A0A0G2JIF0|A0A0G2JIF0_HUMAN	0	3	tr|A0A0G2JIF0|A0A0G2JIF0_HUMAN HLA class I histocompatibility antigen, Cw-6 alpha chain OS=Homo sapiens GN=HLA-C PE=1 SV=1	HLA-C	18.9414
>tr|A0A0G2JH50|A0A0G2JH50_HUMAN	0	3	tr|A0A0G2JH50|A0A0G2JH50_HUMAN HLA class I histocompatibility antigen, Cw-6 alpha chain OS=Homo sapiens GN=HLA-C PE=1 SV=1	HLA-C	18.9414
>tr|A2AEA2|A2AEA2_HUMAN	0	3	tr|A2AEA2|A2AEA2_HUMAN HLA class I histocompatibility antigen, Cw-6 alpha chain OS=Homo sapiens GN=HLA-C PE=1 SV=2	HLA-C	18.9414
>sp|P62330|ARF6_HUMAN	0	1	sp|P62330|ARF6_HUMAN ADP-ribosylation factor 6 OS=Homo sapiens GN=ARF6 PE=1 SV=2	ARF6	18.9189
>tr|F8VS66|F8VS66_HUMAN	0	3	tr|F8VS66|F8VS66_HUMAN Tubulin alpha-1C chain OS=Homo sapiens GN=TUBA1C PE=4 SV=1	TUBA1C	18.8789
>tr|F8VX09|F8VX09_HUMAN	0	3	tr|F8VX09|F8VX09_HUMAN Tubulin alpha-1B chain (Fragment) OS=Homo sapiens GN=TUBA1B PE=1 SV=1	TUBA1B	18.8789
>tr|F8VWV9|F8VWV9_HUMAN	0	3	tr|F8VWV9|F8VWV9_HUMAN Tubulin alpha-1B chain (Fragment) OS=Homo sapiens GN=TUBA1B PE=1 SV=1	TUBA1B	18.8789
>tr|F8VRZ4|F8VRZ4_HUMAN	0	3	tr|F8VRZ4|F8VRZ4_HUMAN Tubulin alpha-1A chain (Fragment) OS=Homo sapiens GN=TUBA1A PE=4 SV=1	TUBA1A	18.8789
>tr|C9K0S6|C9K0S6_HUMAN	0	3	tr|C9K0S6|C9K0S6_HUMAN Tubulin alpha-8 chain (Fragment) OS=Homo sapiens GN=TUBA8 PE=1 SV=1	TUBA8	18.8789
>tr|H0YC77|H0YC77_HUMAN	0	3	tr|H0YC77|H0YC77_HUMAN Annexin (Fragment) OS=Homo sapiens GN=ANXA6 PE=1 SV=1	ANXA6	18.8723
>sp|P01889|1B07_HUMAN	0	3	sp|P01889|1B07_HUMAN HLA class I histocompatibility antigen, B-7 alpha chain OS=Homo sapiens GN=HLA-B PE=1 SV=3	HLA-B	18.871
>sp|P30460|1B08_HUMAN	0	3	sp|P30460|1B08_HUMAN HLA class I histocompatibility antigen, B-8 alpha chain OS=Homo sapiens GN=HLA-B PE=1 SV=1	HLA-B	18.871
>sp|Q04826|1B40_HUMAN	0	3	sp|Q04826|1B40_HUMAN HLA class I histocompatibility antigen, B-40 alpha chain OS=Homo sapiens GN=HLA-B PE=1 SV=1	HLA-B	18.871
>sp|P30479|1B41_HUMAN	0	3	sp|P30479|1B41_HUMAN HLA class I histocompatibility antigen, B-41 alpha chain OS=Homo sapiens GN=HLA-B PE=1 SV=1	HLA-B	18.871
>sp|P30480|1B42_HUMAN	0	3	sp|P30480|1B42_HUMAN HLA class I histocompatibility antigen, B-42 alpha chain OS=Homo sapiens GN=HLA-B PE=1 SV=1	HLA-B	18.871
>sp|P30486|1B48_HUMAN	0	3	sp|P30486|1B48_HUMAN HLA class I histocompatibility antigen, B-48 alpha chain OS=Homo sapiens GN=HLA-B PE=1 SV=1	HLA-B	18.871
>sp|Q31612|1B73_HUMAN	0	3	sp|Q31612|1B73_HUMAN HLA class I histocompatibility antigen, B-73 alpha chain OS=Homo sapiens GN=HLA-B PE=1 SV=1	HLA-B	18.871
>sp|Q31610|1B81_HUMAN	0	3	sp|Q31610|1B81_HUMAN HLA class I histocompatibility antigen, B-81 alpha chain OS=Homo sapiens GN=HLA-B PE=1 SV=1	HLA-B	18.871
>sp|P01893|HLAH_HUMAN	0	3	sp|P01893|HLAH_HUMAN Putative HLA class I histocompatibility antigen, alpha chain H OS=Homo sapiens GN=HLA-H PE=5 SV=3	HLA-H	18.871
>sp|P17693|HLAG_HUMAN	0	3	sp|P17693|HLAG_HUMAN HLA class I histocompatibility antigen, alpha chain G OS=Homo sapiens GN=HLA-G PE=1 SV=1	HLA-G	18.871
>tr|Q8MH48|Q8MH48_HUMAN	0	3	tr|Q8MH48|Q8MH48_HUMAN HLA class I histocompatibility antigen, alpha chain G OS=Homo sapiens GN=HLA-G PE=1 SV=1	HLA-G	18.871
>tr|Q5RJ85|Q5RJ85_HUMAN	0	3	tr|Q5RJ85|Q5RJ85_HUMAN HLA class I histocompatibility antigen, alpha chain G OS=Homo sapiens GN=HLA-G PE=1 SV=1	HLA-G	18.871
>tr|A0A0G2JPQ3|A0A0G2JPQ3_HUMAN	0	3	tr|A0A0G2JPQ3|A0A0G2JPQ3_HUMAN HLA class I histocompatibility antigen, alpha chain G OS=Homo sapiens GN=HLA-G PE=1 SV=1	HLA-G	18.871
>tr|F6U0H7|F6U0H7_HUMAN	0	3	tr|F6U0H7|F6U0H7_HUMAN HLA class I histocompatibility antigen, B-46 alpha chain (Fragment) OS=Homo sapiens GN=HLA-B PE=1 SV=1	HLA-B	18.871
>tr|G3V4K2|G3V4K2_HUMAN	0	3	tr|G3V4K2|G3V4K2_HUMAN GTPase KRas OS=Homo sapiens GN=KRAS PE=4 SV=1	KRAS	18.868
>tr|G3V5T7|G3V5T7_HUMAN	0	3	tr|G3V5T7|G3V5T7_HUMAN GTPase KRas OS=Homo sapiens GN=KRAS PE=4 SV=1	KRAS	18.868
>sp|P01008|ANT3_HUMAN	0	3	sp|P01008|ANT3_HUMAN Antithrombin-III OS=Homo sapiens GN=SERPINC1 PE=1 SV=1	SERPINC1	18.8656
>tr|E9PQ82|E9PQ82_HUMAN	0.00303644	3	tr|E9PQ82|E9PQ82_HUMAN Radixin (Fragment) OS=Homo sapiens GN=RDX PE=1 SV=1	RDX	18.8222
>tr|E9PNV3|E9PNV3_HUMAN	0.00303644	3	tr|E9PNV3|E9PNV3_HUMAN Radixin (Fragment) OS=Homo sapiens GN=RDX PE=1 SV=1	RDX	18.8222
>sp|P51159|RB27A_HUMAN	0	3	sp|P51159|RB27A_HUMAN Ras-related protein Rab-27A OS=Homo sapiens GN=RAB27A PE=1 SV=3	RAB27A	18.817
>tr|H3BN55|H3BN55_HUMAN	0	3	tr|H3BN55|H3BN55_HUMAN Ras-related protein Rab-27A (Fragment) OS=Homo sapiens GN=RAB27A PE=1 SV=1	RAB27A	18.817
>tr|H3BUD9|H3BUD9_HUMAN	0	3	tr|H3BUD9|H3BUD9_HUMAN Ras-related protein Rab-27A (Fragment) OS=Homo sapiens GN=RAB27A PE=1 SV=1	RAB27A	18.817
>tr|H3BU81|H3BU81_HUMAN	0	3	tr|H3BU81|H3BU81_HUMAN Ras-related protein Rab-27A (Fragment) OS=Homo sapiens GN=RAB27A PE=1 SV=1	RAB27A	18.817
>tr|H3BVH7|H3BVH7_HUMAN	0	3	tr|H3BVH7|H3BVH7_HUMAN Ras-related protein Rab-27A (Fragment) OS=Homo sapiens GN=RAB27A PE=1 SV=1	RAB27A	18.817
>tr|H3BS49|H3BS49_HUMAN	0	3	tr|H3BS49|H3BS49_HUMAN Ras-related protein Rab-27A (Fragment) OS=Homo sapiens GN=RAB27A PE=1 SV=1	RAB27A	18.817
>sp|P30443|1A01_HUMAN	0	3	sp|P30443|1A01_HUMAN HLA class I histocompatibility antigen, A-1 alpha chain OS=Homo sapiens GN=HLA-A PE=1 SV=1	HLA-A	18.8039
>sp|P04439|1A03_HUMAN	0	3	sp|P04439|1A03_HUMAN HLA class I histocompatibility antigen, A-3 alpha chain OS=Homo sapiens GN=HLA-A PE=1 SV=2	HLA-A	18.8039
>sp|P13746|1A11_HUMAN	0	3	sp|P13746|1A11_HUMAN HLA class I histocompatibility antigen, A-11 alpha chain OS=Homo sapiens GN=HLA-A PE=1 SV=1	HLA-A	18.8039
>sp|P18462|1A25_HUMAN	0	3	sp|P18462|1A25_HUMAN HLA class I histocompatibility antigen, A-25 alpha chain OS=Homo sapiens GN=HLA-A PE=1 SV=1	HLA-A	18.8039
>sp|P30450|1A26_HUMAN	0	3	sp|P30450|1A26_HUMAN HLA class I histocompatibility antigen, A-26 alpha chain OS=Homo sapiens GN=HLA-A PE=1 SV=2	HLA-A	18.8039
>sp|P30512|1A29_HUMAN	0	3	sp|P30512|1A29_HUMAN HLA class I histocompatibility antigen, A-29 alpha chain OS=Homo sapiens GN=HLA-A PE=1 SV=2	HLA-A	18.8039
>sp|P16188|1A30_HUMAN	0	3	sp|P16188|1A30_HUMAN HLA class I histocompatibility antigen, A-30 alpha chain OS=Homo sapiens GN=HLA-A PE=1 SV=2	HLA-A	18.8039
>sp|P16189|1A31_HUMAN	0	3	sp|P16189|1A31_HUMAN HLA class I histocompatibility antigen, A-31 alpha chain OS=Homo sapiens GN=HLA-A PE=1 SV=2	HLA-A	18.8039
>sp|P10314|1A32_HUMAN	0	3	sp|P10314|1A32_HUMAN HLA class I histocompatibility antigen, A-32 alpha chain OS=Homo sapiens GN=HLA-A PE=1 SV=2	HLA-A	18.8039
>sp|P16190|1A33_HUMAN	0	3	sp|P16190|1A33_HUMAN HLA class I histocompatibility antigen, A-33 alpha chain OS=Homo sapiens GN=HLA-A PE=1 SV=3	HLA-A	18.8039
>sp|P30453|1A34_HUMAN	0	3	sp|P30453|1A34_HUMAN HLA class I histocompatibility antigen, A-34 alpha chain OS=Homo sapiens GN=HLA-A PE=1 SV=1	HLA-A	18.8039
>sp|P30455|1A36_HUMAN	0	3	sp|P30455|1A36_HUMAN HLA class I histocompatibility antigen, A-36 alpha chain OS=Homo sapiens GN=HLA-A PE=1 SV=1	HLA-A	18.8039
>sp|P30456|1A43_HUMAN	0	3	sp|P30456|1A43_HUMAN HLA class I histocompatibility antigen, A-43 alpha chain OS=Homo sapiens GN=HLA-A PE=1 SV=1	HLA-A	18.8039
>sp|P30457|1A66_HUMAN	0	3	sp|P30457|1A66_HUMAN HLA class I histocompatibility antigen, A-66 alpha chain OS=Homo sapiens GN=HLA-A PE=1 SV=1	HLA-A	18.8039
>sp|P30459|1A74_HUMAN	0	3	sp|P30459|1A74_HUMAN HLA class I histocompatibility antigen, A-74 alpha chain OS=Homo sapiens GN=HLA-A PE=1 SV=1	HLA-A	18.8039
>sp|Q09160|1A80_HUMAN	0	3	sp|Q09160|1A80_HUMAN HLA class I histocompatibility antigen, A-80 alpha chain OS=Homo sapiens GN=HLA-A PE=1 SV=1	HLA-A	18.8039
>tr|Q9GJ45|Q9GJ45_HUMAN	0	3	tr|Q9GJ45|Q9GJ45_HUMAN HLA class I histocompatibility antigen, A-3 alpha chain OS=Homo sapiens GN=HLA-A PE=1 SV=1	HLA-A	18.8039
>tr|A0A0G2JI36|A0A0G2JI36_HUMAN	0	3	tr|A0A0G2JI36|A0A0G2JI36_HUMAN HLA class I histocompatibility antigen, A-3 alpha chain OS=Homo sapiens GN=HLA-A PE=1 SV=1	HLA-A	18.8039
>tr|A0A0G2JL56|A0A0G2JL56_HUMAN	0	3	tr|A0A0G2JL56|A0A0G2JL56_HUMAN HLA class I histocompatibility antigen, A-3 alpha chain OS=Homo sapiens GN=HLA-A PE=1 SV=1	HLA-A	18.8039
>tr|A0A0G2JIF2|A0A0G2JIF2_HUMAN	0	3	tr|A0A0G2JIF2|A0A0G2JIF2_HUMAN HLA class I histocompatibility antigen, A-3 alpha chain OS=Homo sapiens GN=HLA-A PE=1 SV=1	HLA-A	18.8039
>tr|B0UXQ0|B0UXQ0_HUMAN	0	3	tr|B0UXQ0|B0UXQ0_HUMAN HLA class I histocompatibility antigen, A-3 alpha chain OS=Homo sapiens GN=HLA-A PE=1 SV=1	HLA-A	18.8039
>tr|Q5SRN7|Q5SRN7_HUMAN	0	3	tr|Q5SRN7|Q5SRN7_HUMAN HLA class I histocompatibility antigen, A-3 alpha chain OS=Homo sapiens GN=HLA-A PE=1 SV=2	HLA-A	18.8039
>tr|Q5SRN5|Q5SRN5_HUMAN	0	3	tr|Q5SRN5|Q5SRN5_HUMAN HLA class I histocompatibility antigen, A-3 alpha chain OS=Homo sapiens GN=HLA-A PE=1 SV=2	HLA-A	18.8039
>tr|A0A0G2JPD3|A0A0G2JPD3_HUMAN	0	3	tr|A0A0G2JPD3|A0A0G2JPD3_HUMAN HLA class I histocompatibility antigen, A-3 alpha chain OS=Homo sapiens GN=HLA-A PE=1 SV=1	HLA-A	18.8039
>sp|P35908|K22E_HUMAN	0	1	sp|P35908|K22E_HUMAN Keratin, type II cytoskeletal 2 epidermal OS=Homo sapiens GN=KRT2 PE=1 SV=2	KRT2	18.7903
>tr|V9GZ54|V9GZ54_HUMAN	0.00303644	3	tr|V9GZ54|V9GZ54_HUMAN Moesin (Fragment) OS=Homo sapiens GN=MSN PE=1 SV=1	MSN	18.7866
>sp|P01024|CO3_HUMAN	0	1	sp|P01024|CO3_HUMAN Complement C3 OS=Homo sapiens GN=C3 PE=1 SV=2	C3	18.7683
>sp|P48050|KCNJ4_HUMAN	0.00779647	1	sp|P48050|KCNJ4_HUMAN Inward rectifier potassium channel 4 OS=Homo sapiens GN=KCNJ4 PE=1 SV=1	KCNJ4	18.7495
>sp|O75131|CPNE3_HUMAN	0	1	sp|O75131|CPNE3_HUMAN Copine-3 OS=Homo sapiens GN=CPNE3 PE=1 SV=1	CPNE3	18.7281
>tr|K7ERI8|K7ERI8_HUMAN	0	3	tr|K7ERI8|K7ERI8_HUMAN Uncharacterized protein OS=Homo sapiens PE=3 SV=1	tr|K7ERI8|K7ERI8_HUMAN Uncharacterized protein OS=Homo sapiens PE=3 SV=1	18.7259
>tr|K7ERQ8|K7ERQ8_HUMAN	0	3	tr|K7ERQ8|K7ERQ8_HUMAN Uncharacterized protein (Fragment) OS=Homo sapiens PE=3 SV=1	tr|K7ERQ8|K7ERQ8_HUMAN Uncharacterized protein (Fragment) OS=Homo sapiens PE=3 SV=1	18.7259
>sp|O43707|ACTN4_HUMAN	0	1	sp|O43707|ACTN4_HUMAN Alpha-actinin-4 OS=Homo sapiens GN=ACTN4 PE=1 SV=2	ACTN4	18.7189
>tr|Q5T0H8|Q5T0H8_HUMAN	0	3	tr|Q5T0H8|Q5T0H8_HUMAN Gelsolin OS=Homo sapiens GN=GSN PE=1 SV=1	GSN	18.7102
>sp|P61225|RAP2B_HUMAN	0	1	sp|P61225|RAP2B_HUMAN Ras-related protein Rap-2b OS=Homo sapiens GN=RAP2B PE=1 SV=1	RAP2B	18.6973
>tr|M0R042|M0R042_HUMAN	0	3	tr|M0R042|M0R042_HUMAN Tubulin beta-4A chain (Fragment) OS=Homo sapiens GN=TUBB4A PE=1 SV=1	TUBB4A	18.6702
>tr|Q5T0I0|Q5T0I0_HUMAN	0	3	tr|Q5T0I0|Q5T0I0_HUMAN Gelsolin (Fragment) OS=Homo sapiens GN=GSN PE=1 SV=1	GSN	18.6594
>tr|Q5T0I1|Q5T0I1_HUMAN	0	3	tr|Q5T0I1|Q5T0I1_HUMAN Gelsolin (Fragment) OS=Homo sapiens GN=GSN PE=1 SV=1	GSN	18.6594
>sp|P62745|RHOB_HUMAN	0	3	sp|P62745|RHOB_HUMAN Rho-related GTP-binding protein RhoB OS=Homo sapiens GN=RHOB PE=1 SV=1	RHOB	18.6545
>sp|Q14644|RASA3_HUMAN	0	1	sp|Q14644|RASA3_HUMAN Ras GTPase-activating protein 3 OS=Homo sapiens GN=RASA3 PE=1 SV=3	RASA3	18.6523
>sp|P17252|KPCA_HUMAN	0	3	sp|P17252|KPCA_HUMAN Protein kinase C alpha type OS=Homo sapiens GN=PRKCA PE=1 SV=4	PRKCA	18.6332
>sp|Q9NVD7|PARVA_HUMAN	0	3	sp|Q9NVD7|PARVA_HUMAN Alpha-parvin OS=Homo sapiens GN=PARVA PE=1 SV=1	PARVA	18.6174
>tr|J3KNQ4|J3KNQ4_HUMAN	0	3	tr|J3KNQ4|J3KNQ4_HUMAN Alpha-parvin OS=Homo sapiens GN=PARVA PE=1 SV=1	PARVA	18.6174
>sp|Q9NP72|RAB18_HUMAN	0	1	sp|Q9NP72|RAB18_HUMAN Ras-related protein Rab-18 OS=Homo sapiens GN=RAB18 PE=1 SV=1	RAB18	18.6171
>sp|Q06033|ITIH3_HUMAN	0	3	sp|Q06033|ITIH3_HUMAN Inter-alpha-trypsin inhibitor heavy chain H3 OS=Homo sapiens GN=ITIH3 PE=1 SV=2	ITIH3	18.6067
>tr|A0A087WW43|A0A087WW43_HUMAN	0	3	tr|A0A087WW43|A0A087WW43_HUMAN Inter-alpha-trypsin inhibitor heavy chain H3 OS=Homo sapiens GN=ITIH3 PE=1 SV=1	ITIH3	18.6067
>tr|E7ET33|E7ET33_HUMAN	0	3	tr|E7ET33|E7ET33_HUMAN Inter-alpha-trypsin inhibitor heavy chain H3 OS=Homo sapiens GN=ITIH3 PE=1 SV=1	ITIH3	18.6067
>sp|P08697|A2AP_HUMAN	0	3	sp|P08697|A2AP_HUMAN Alpha-2-antiplasmin OS=Homo sapiens GN=SERPINF2 PE=1 SV=3	SERPINF2	18.598
>tr|C9JMH6|C9JMH6_HUMAN	0	3	tr|C9JMH6|C9JMH6_HUMAN Alpha-2-antiplasmin (Fragment) OS=Homo sapiens GN=SERPINF2 PE=1 SV=1	SERPINF2	18.598
>tr|A0A0G2JPA8|A0A0G2JPA8_HUMAN	0	3	tr|A0A0G2JPA8|A0A0G2JPA8_HUMAN Alpha-2-antiplasmin OS=Homo sapiens GN=SERPINF2 PE=1 SV=1	SERPINF2	18.598
>tr|A0A0J9YY65|A0A0J9YY65_HUMAN	0	3	tr|A0A0J9YY65|A0A0J9YY65_HUMAN Alpha-2-antiplasmin (Fragment) OS=Homo sapiens GN=SERPINF2 PE=1 SV=1	SERPINF2	18.598
>sp|P23229|ITA6_HUMAN	0	1	sp|P23229|ITA6_HUMAN Integrin alpha-6 OS=Homo sapiens GN=ITGA6 PE=1 SV=5	ITGA6	18.5476
>sp|P24844|MYL9_HUMAN	0	1	sp|P24844|MYL9_HUMAN Myosin regulatory light polypeptide 9 OS=Homo sapiens GN=MYL9 PE=1 SV=4	MYL9	18.5333
>sp|Q96RI0|PAR4_HUMAN	0	1	sp|Q96RI0|PAR4_HUMAN Proteinase-activated receptor 4 OS=Homo sapiens GN=F2RL3 PE=1 SV=3	F2RL3	18.5175
>sp|P05452|TETN_HUMAN	0	3	sp|P05452|TETN_HUMAN Tetranectin OS=Homo sapiens GN=CLEC3B PE=1 SV=3	CLEC3B	18.4705
>tr|E9PHK0|E9PHK0_HUMAN	0	3	tr|E9PHK0|E9PHK0_HUMAN Tetranectin OS=Homo sapiens GN=CLEC3B PE=1 SV=1	CLEC3B	18.4705
>tr|M0QYM7|M0QYM7_HUMAN	0	3	tr|M0QYM7|M0QYM7_HUMAN Tubulin beta-4A chain (Fragment) OS=Homo sapiens GN=TUBB4A PE=1 SV=6	TUBB4A	18.465
>sp|O00299|CLIC1_HUMAN	0	1	sp|O00299|CLIC1_HUMAN Chloride intracellular channel protein 1 OS=Homo sapiens GN=CLIC1 PE=1 SV=4	CLIC1	18.4579
>sp|P07948|LYN_HUMAN	0	1	sp|P07948|LYN_HUMAN Tyrosine-protein kinase Lyn OS=Homo sapiens GN=LYN PE=1 SV=3	LYN	18.4201
>tr|C9JV37|C9JV37_HUMAN	0	3	tr|C9JV37|C9JV37_HUMAN Prothrombin (Fragment) OS=Homo sapiens GN=F2 PE=1 SV=1	F2	18.3989
>sp|Q58FF8|H90B2_HUMAN	0	3	sp|Q58FF8|H90B2_HUMAN Putative heat shock protein HSP 90-beta 2 OS=Homo sapiens GN=HSP90AB2P PE=1 SV=2	HSP90AB2P	18.39
>tr|Q5HYI5|Q5HYI5_HUMAN	0	3	tr|Q5HYI5|Q5HYI5_HUMAN Putative uncharacterized protein DKFZp313C1541 OS=Homo sapiens GN=DKFZp313C1541 PE=1 SV=1	DKFZp313C1541	18.3878
>tr|H7C5W8|H7C5W8_HUMAN	0	3	tr|H7C5W8|H7C5W8_HUMAN Alpha-actinin-1 (Fragment) OS=Homo sapiens GN=ACTN1 PE=1 SV=1	ACTN1	18.3808
>tr|E5RK63|E5RK63_HUMAN	0	3	tr|E5RK63|E5RK63_HUMAN Annexin (Fragment) OS=Homo sapiens GN=ANXA6 PE=1 SV=1	ANXA6	18.3736
>sp|Q9UBV8|PEF1_HUMAN	0	1	sp|Q9UBV8|PEF1_HUMAN Peflin OS=Homo sapiens GN=PEF1 PE=1 SV=1	PEF1	18.2992
>sp|P04196|HRG_HUMAN	0.00349825	1	sp|P04196|HRG_HUMAN Histidine-rich glycoprotein OS=Homo sapiens GN=HRG PE=1 SV=1	HRG	18.2968
>sp|Q7Z794|K2C1B_HUMAN	0	3	sp|Q7Z794|K2C1B_HUMAN Keratin, type II cytoskeletal 1b OS=Homo sapiens GN=KRT77 PE=2 SV=3	KRT77	18.2931
>sp|Q01518|CAP1_HUMAN	0	1	sp|Q01518|CAP1_HUMAN Adenylyl cyclase-associated protein 1 OS=Homo sapiens GN=CAP1 PE=1 SV=5	CAP1	18.2684
>sp|P31146|COR1A_HUMAN	0	1	sp|P31146|COR1A_HUMAN Coronin-1A OS=Homo sapiens GN=CORO1A PE=1 SV=4	CORO1A	18.2653
>tr|H0YFT5|H0YFT5_HUMAN	0	3	tr|H0YFT5|H0YFT5_HUMAN Fermitin family homolog 3 (Fragment) OS=Homo sapiens GN=FERMT3 PE=1 SV=1	FERMT3	18.2365
>tr|E5RJF5|E5RJF5_HUMAN	0	3	tr|E5RJF5|E5RJF5_HUMAN Annexin (Fragment) OS=Homo sapiens GN=ANXA6 PE=1 SV=6	ANXA6	18.2357
>tr|E5RI05|E5RI05_HUMAN	0	3	tr|E5RI05|E5RI05_HUMAN Annexin OS=Homo sapiens GN=ANXA6 PE=1 SV=1	ANXA6	18.2357
>tr|C9JPP4|C9JPP4_HUMAN	0	3	tr|C9JPP4|C9JPP4_HUMAN Guanine nucleotide-binding protein G(i) subunit alpha-1 (Fragment) OS=Homo sapiens GN=GNAI1 PE=1 SV=1	GNAI1	18.2342
>tr|H0YJ11|H0YJ11_HUMAN	0	3	tr|H0YJ11|H0YJ11_HUMAN Alpha-actinin-1 (Fragment) OS=Homo sapiens GN=ACTN1 PE=1 SV=1	ACTN1	18.2316
>sp|Q15836|VAMP3_HUMAN	0	1	sp|Q15836|VAMP3_HUMAN Vesicle-associated membrane protein 3 OS=Homo sapiens GN=VAMP3 PE=1 SV=3	VAMP3	18.2253
>tr|E9PE37|E9PE37_HUMAN	0	3	tr|E9PE37|E9PE37_HUMAN Ras-related protein Rab-2B OS=Homo sapiens GN=RAB2B PE=1 SV=1	RAB2B	18.2197
>sp|O15400|STX7_HUMAN	0	1	sp|O15400|STX7_HUMAN Syntaxin-7 OS=Homo sapiens GN=STX7 PE=1 SV=4	STX7	18.2142
>sp|P19105|ML12A_HUMAN	0	3	sp|P19105|ML12A_HUMAN Myosin regulatory light chain 12A OS=Homo sapiens GN=MYL12A PE=1 SV=2	MYL12A	18.1984
>sp|O14950|ML12B_HUMAN	0	3	sp|O14950|ML12B_HUMAN Myosin regulatory light chain 12B OS=Homo sapiens GN=MYL12B PE=1 SV=2	MYL12B	18.1984
>tr|J3QRS3|J3QRS3_HUMAN	0	3	tr|J3QRS3|J3QRS3_HUMAN Myosin regulatory light chain 12A OS=Homo sapiens GN=MYL12A PE=1 SV=1	MYL12A	18.1984
>sp|Q04941|PLP2_HUMAN	0	1	sp|Q04941|PLP2_HUMAN Proteolipid protein 2 OS=Homo sapiens GN=PLP2 PE=1 SV=1	PLP2	18.1979
>sp|P00338|LDHA_HUMAN	0	1	sp|P00338|LDHA_HUMAN L-lactate dehydrogenase A chain OS=Homo sapiens GN=LDHA PE=1 SV=2	LDHA	18.1925
>sp|O43908|NKG2F_HUMAN	0.00876843	1	sp|O43908|NKG2F_HUMAN NKG2-F type II integral membrane protein OS=Homo sapiens GN=KLRC4 PE=2 SV=2	KLRC4	18.1645
>sp|P62805|H4_HUMAN	0	1	sp|P62805|H4_HUMAN Histone H4 OS=Homo sapiens GN=HIST1H4A PE=1 SV=2	HIST1H4A	18.1617
>tr|H3BTM2|H3BTM2_HUMAN	0	3	tr|H3BTM2|H3BTM2_HUMAN Guanine nucleotide-binding protein G(o) subunit alpha (Fragment) OS=Homo sapiens GN=GNAO1 PE=1 SV=1	GNAO1	18.1602
>sp|P13473|LAMP2_HUMAN	0.00203459	1	sp|P13473|LAMP2_HUMAN Lysosome-associated membrane glycoprotein 2 OS=Homo sapiens GN=LAMP2 PE=1 SV=2	LAMP2	18.1596
>tr|H7C125|H7C125_HUMAN	0	3	tr|H7C125|H7C125_HUMAN Ras-related protein Rab-2A (Fragment) OS=Homo sapiens GN=RAB2A PE=1 SV=1	RAB2A	18.1451
>sp|A0A0B4J2A2|PAL4C_HUMAN	0.00949094	3	sp|A0A0B4J2A2|PAL4C_HUMAN Peptidyl-prolyl cis-trans isomerase A-like 4C OS=Homo sapiens GN=PPIAL4C PE=2 SV=1	PPIAL4C	18.1247
>tr|H0YJW3|H0YJW3_HUMAN	0	3	tr|H0YJW3|H0YJW3_HUMAN Alpha-actinin-1 (Fragment) OS=Homo sapiens GN=ACTN1 PE=1 SV=1	ACTN1	18.0882
>sp|P63027|VAMP2_HUMAN	0	3	sp|P63027|VAMP2_HUMAN Vesicle-associated membrane protein 2 OS=Homo sapiens GN=VAMP2 PE=1 SV=3	VAMP2	18.0746
>tr|K7EKX0|K7EKX0_HUMAN	0	3	tr|K7EKX0|K7EKX0_HUMAN Vesicle-associated membrane protein 3 OS=Homo sapiens GN=VAMP3 PE=4 SV=1	VAMP3	18.0746
>tr|F8WCA0|F8WCA0_HUMAN	0	3	tr|F8WCA0|F8WCA0_HUMAN Vesicle-associated membrane protein 2 OS=Homo sapiens GN=VAMP2 PE=4 SV=1	VAMP2	18.0746
>tr|J3QRU4|J3QRU4_HUMAN	0	3	tr|J3QRU4|J3QRU4_HUMAN Vesicle-associated membrane protein 2 OS=Homo sapiens GN=VAMP2 PE=4 SV=2	VAMP2	18.0746
>tr|K7ENK9|K7ENK9_HUMAN	0	3	tr|K7ENK9|K7ENK9_HUMAN Vesicle-associated membrane protein 2 OS=Homo sapiens GN=VAMP2 PE=4 SV=1	VAMP2	18.0746
>sp|Q9Y4G6|TLN2_HUMAN	0	3	sp|Q9Y4G6|TLN2_HUMAN Talin-2 OS=Homo sapiens GN=TLN2 PE=1 SV=4	TLN2	18.023
>tr|A0A0G2JL54|A0A0G2JL54_HUMAN	0	3	tr|A0A0G2JL54|A0A0G2JL54_HUMAN Complement C4-B OS=Homo sapiens GN=C4B_2 PE=1 SV=1	C4B_2	18.0202
>sp|Q9Y536|PAL4A_HUMAN	0.00949094	3	sp|Q9Y536|PAL4A_HUMAN Peptidyl-prolyl cis-trans isomerase A-like 4A OS=Homo sapiens GN=PPIAL4A PE=2 SV=1	PPIAL4A	18.0092
>sp|F5H284|PAL4D_HUMAN	0.00949094	3	sp|F5H284|PAL4D_HUMAN Peptidyl-prolyl cis-trans isomerase A-like 4D OS=Homo sapiens GN=PPIAL4D PE=3 SV=1	PPIAL4D	18.0092
>sp|A0A075B759|PAL4E_HUMAN	0.00949094	3	sp|A0A075B759|PAL4E_HUMAN Peptidyl-prolyl cis-trans isomerase A-like 4E OS=Homo sapiens GN=PPIAL4E PE=3 SV=1	PPIAL4E	18.0092
>sp|P0DN26|PAL4F_HUMAN	0.00949094	3	sp|P0DN26|PAL4F_HUMAN Peptidyl-prolyl cis-trans isomerase A-like 4F OS=Homo sapiens GN=PPIAL4F PE=3 SV=1	PPIAL4F	18.0092
>tr|A0A0H2UH34|A0A0H2UH34_HUMAN	0.00949094	3	tr|A0A0H2UH34|A0A0H2UH34_HUMAN Peptidyl-prolyl cis-trans isomerase OS=Homo sapiens GN=PPIAL4F PE=3 SV=1	PPIAL4F	18.0092
>sp|Q96A35|RM24_HUMAN	0.00456204	1	sp|Q96A35|RM24_HUMAN 39S ribosomal protein L24, mitochondrial OS=Homo sapiens GN=MRPL24 PE=1 SV=1	MRPL24	18.007
>tr|H0Y6E1|H0Y6E1_HUMAN	0	3	tr|H0Y6E1|H0Y6E1_HUMAN Annexin A11 (Fragment) OS=Homo sapiens GN=ANXA11 PE=1 SV=1	ANXA11	17.9795
>sp|Q9UL25|RAB21_HUMAN	0	1	sp|Q9UL25|RAB21_HUMAN Ras-related protein Rab-21 OS=Homo sapiens GN=RAB21 PE=1 SV=3	RAB21	17.9789
>sp|P35580|MYH10_HUMAN	0	1	sp|P35580|MYH10_HUMAN Myosin-10 OS=Homo sapiens GN=MYH10 PE=1 SV=3	MYH10	17.9767
>tr|E7EQW5|E7EQW5_HUMAN	0	3	tr|E7EQW5|E7EQW5_HUMAN Integrin beta (Fragment) OS=Homo sapiens GN=ITGB1 PE=1 SV=1	ITGB1	17.974
>sp|Q7Z406|MYH14_HUMAN	0	3	sp|Q7Z406|MYH14_HUMAN Myosin-14 OS=Homo sapiens GN=MYH14 PE=1 SV=2	MYH14	17.9655
>sp|O75955|FLOT1_HUMAN	0	1	sp|O75955|FLOT1_HUMAN Flotillin-1 OS=Homo sapiens GN=FLOT1 PE=1 SV=3	FLOT1	17.943
>sp|P02675|FIBB_HUMAN	0.00308166	3	sp|P02675|FIBB_HUMAN Fibrinogen beta chain OS=Homo sapiens GN=FGB PE=1 SV=2	FGB	17.9424
>tr|D6REL8|D6REL8_HUMAN	0.00308166	3	tr|D6REL8|D6REL8_HUMAN Fibrinogen beta chain OS=Homo sapiens GN=FGB PE=1 SV=1	FGB	17.9424
>sp|P52907|CAZA1_HUMAN	0	1	sp|P52907|CAZA1_HUMAN F-actin-capping protein subunit alpha-1 OS=Homo sapiens GN=CAPZA1 PE=1 SV=3	CAPZA1	17.9386
>sp|P34931|HS71L_HUMAN	0	3	sp|P34931|HS71L_HUMAN Heat shock 70 kDa protein 1-like OS=Homo sapiens GN=HSPA1L PE=1 SV=2	HSPA1L	17.9376
>sp|P11142|HSP7C_HUMAN	0	3	sp|P11142|HSP7C_HUMAN Heat shock cognate 71 kDa protein OS=Homo sapiens GN=HSPA8 PE=1 SV=1	HSPA8	17.9376
>tr|Q53FA3|Q53FA3_HUMAN	0	3	tr|Q53FA3|Q53FA3_HUMAN Heat shock 70 kDa protein 1-like (Fragment) OS=Homo sapiens GN=HSPA1L PE=1 SV=1	HSPA1L	17.9376
>tr|E9PI65|E9PI65_HUMAN	0	3	tr|E9PI65|E9PI65_HUMAN Heat shock cognate 71 kDa protein (Fragment) OS=Homo sapiens GN=HSPA8 PE=1 SV=1	HSPA8	17.9376
>tr|E9PKE3|E9PKE3_HUMAN	0	3	tr|E9PKE3|E9PKE3_HUMAN Heat shock cognate 71 kDa protein OS=Homo sapiens GN=HSPA8 PE=1 SV=1	HSPA8	17.9376
>tr|E9PLF4|E9PLF4_HUMAN	0	3	tr|E9PLF4|E9PLF4_HUMAN Heat shock cognate 71 kDa protein (Fragment) OS=Homo sapiens GN=HSPA8 PE=1 SV=1	HSPA8	17.9376
>sp|Q9UGM3|DMBT1_HUMAN	0	1	sp|Q9UGM3|DMBT1_HUMAN Deleted in malignant brain tumors 1 protein OS=Homo sapiens GN=DMBT1 PE=1 SV=2	DMBT1	17.9162
>sp|Q8WUM4|PDC6I_HUMAN	0	1	sp|Q8WUM4|PDC6I_HUMAN Programmed cell death 6-interacting protein OS=Homo sapiens GN=PDCD6IP PE=1 SV=1	PDCD6IP	17.916
>sp|P11021|GRP78_HUMAN	0	1	sp|P11021|GRP78_HUMAN 78 kDa glucose-regulated protein OS=Homo sapiens GN=HSPA5 PE=1 SV=2	HSPA5	17.9151
>tr|E9PLR6|E9PLR6_HUMAN	0	3	tr|E9PLR6|E9PLR6_HUMAN Integrin beta (Fragment) OS=Homo sapiens GN=ITGB1 PE=1 SV=1	ITGB1	17.8873
>tr|Q5T3E6|Q5T3E6_HUMAN	0	3	tr|Q5T3E6|Q5T3E6_HUMAN Integrin beta (Fragment) OS=Homo sapiens GN=ITGB1 PE=1 SV=1	ITGB1	17.8873
>tr|C9JPK5|C9JPK5_HUMAN	0	3	tr|C9JPK5|C9JPK5_HUMAN Integrin beta (Fragment) OS=Homo sapiens GN=ITGB1 PE=1 SV=1	ITGB1	17.8873
>tr|E7EUI6|E7EUI6_HUMAN	0	3	tr|E7EUI6|E7EUI6_HUMAN Integrin beta (Fragment) OS=Homo sapiens GN=ITGB1 PE=1 SV=1	ITGB1	17.8873
>sp|P48741|HSP77_HUMAN	0	3	sp|P48741|HSP77_HUMAN Putative heat shock 70 kDa protein 7 OS=Homo sapiens GN=HSPA7 PE=5 SV=2	HSPA7	17.8696
>sp|P54652|HSP72_HUMAN	0	3	sp|P54652|HSP72_HUMAN Heat shock-related 70 kDa protein 2 OS=Homo sapiens GN=HSPA2 PE=1 SV=1	HSPA2	17.8655
>sp|P51674|GPM6A_HUMAN	0	1	sp|P51674|GPM6A_HUMAN Neuronal membrane glycoprotein M6-a OS=Homo sapiens GN=GPM6A PE=1 SV=2	GPM6A	17.8545
>sp|P12931|SRC_HUMAN	0	1	sp|P12931|SRC_HUMAN Proto-oncogene tyrosine-protein kinase Src OS=Homo sapiens GN=SRC PE=1 SV=3	SRC	17.8527
>sp|P04264|K2C1_HUMAN	0	3	sp|P04264|K2C1_HUMAN Keratin, type II cytoskeletal 1 OS=Homo sapiens GN=KRT1 PE=1 SV=6	KRT1	17.845
>sp|P35749|MYH11_HUMAN	0	3	sp|P35749|MYH11_HUMAN Myosin-11 OS=Homo sapiens GN=MYH11 PE=1 SV=3	MYH11	17.8121
>tr|B1PS43|B1PS43_HUMAN	0	3	tr|B1PS43|B1PS43_HUMAN Myosin heavy chain 11 smooth muscle isoform OS=Homo sapiens GN=MYH11 PE=1 SV=1	MYH11	17.8121
>tr|F5GXS2|F5GXS2_HUMAN	0	3	tr|F5GXS2|F5GXS2_HUMAN Alpha-actinin-4 OS=Homo sapiens GN=ACTN4 PE=1 SV=2	ACTN4	17.8011
>tr|H7C144|H7C144_HUMAN	0	3	tr|H7C144|H7C144_HUMAN Alpha-actinin-4 (Fragment) OS=Homo sapiens GN=ACTN4 PE=1 SV=1	ACTN4	17.8011
>tr|J3KTJ1|J3KTJ1_HUMAN	0	3	tr|J3KTJ1|J3KTJ1_HUMAN Myosin regulatory light chain 12A (Fragment) OS=Homo sapiens GN=MYL12A PE=1 SV=1	MYL12A	17.8004
>sp|P40123|CAP2_HUMAN	0.00476872	3	sp|P40123|CAP2_HUMAN Adenylyl cyclase-associated protein 2 OS=Homo sapiens GN=CAP2 PE=1 SV=1	CAP2	17.7946
>tr|B7Z385|B7Z385_HUMAN	0.00476872	3	tr|B7Z385|B7Z385_HUMAN Adenylyl cyclase-associated protein OS=Homo sapiens GN=CAP2 PE=1 SV=1	CAP2	17.7946
>tr|E9PDI2|E9PDI2_HUMAN	0.00476872	3	tr|E9PDI2|E9PDI2_HUMAN Adenylyl cyclase-associated protein OS=Homo sapiens GN=CAP2 PE=1 SV=1	CAP2	17.7946
>tr|A0A087WZ15|A0A087WZ15_HUMAN	0.00476872	3	tr|A0A087WZ15|A0A087WZ15_HUMAN Adenylyl cyclase-associated protein OS=Homo sapiens GN=CAP2 PE=1 SV=1	CAP2	17.7946
>tr|A0A087X0J3|A0A087X0J3_HUMAN	0.00476872	3	tr|A0A087X0J3|A0A087X0J3_HUMAN Adenylyl cyclase-associated protein OS=Homo sapiens GN=CAP2 PE=1 SV=1	CAP2	17.7946
>tr|C9JXX7|C9JXX7_HUMAN	0	3	tr|C9JXX7|C9JXX7_HUMAN Integrin alpha-6 (Fragment) OS=Homo sapiens GN=ITGA6 PE=1 SV=1	ITGA6	17.7799
>sp|P07947|YES_HUMAN	0.00951249	3	sp|P07947|YES_HUMAN Tyrosine-protein kinase Yes OS=Homo sapiens GN=YES1 PE=1 SV=3	YES1	17.7774
>tr|J3QRU1|J3QRU1_HUMAN	0.00951249	3	tr|J3QRU1|J3QRU1_HUMAN Tyrosine-protein kinase OS=Homo sapiens GN=YES1 PE=1 SV=1	YES1	17.7774
>tr|G3V2N5|G3V2N5_HUMAN	0	3	tr|G3V2N5|G3V2N5_HUMAN Alpha-actinin-1 (Fragment) OS=Homo sapiens GN=ACTN1 PE=1 SV=6	ACTN1	17.7737
>tr|G3V2W4|G3V2W4_HUMAN	0	3	tr|G3V2W4|G3V2W4_HUMAN Alpha-actinin-1 (Fragment) OS=Homo sapiens GN=ACTN1 PE=1 SV=1	ACTN1	17.7737
>sp|Q8WWI5|CTL1_HUMAN	0	1	sp|Q8WWI5|CTL1_HUMAN Choline transporter-like protein 1 OS=Homo sapiens GN=SLC44A1 PE=1 SV=1	SLC44A1	17.7736
>tr|H0YMT1|H0YMT1_HUMAN	0	3	tr|H0YMT1|H0YMT1_HUMAN Talin-2 (Fragment) OS=Homo sapiens GN=TLN2 PE=1 SV=1	TLN2	17.7721
>sp|P13929|ENOB_HUMAN	0	3	sp|P13929|ENOB_HUMAN Beta-enolase OS=Homo sapiens GN=ENO3 PE=1 SV=5	ENO3	17.7705
>tr|A2AB10|A2AB10_HUMAN	0	3	tr|A2AB10|A2AB10_HUMAN Flotillin-1 (Fragment) OS=Homo sapiens GN=FLOT1 PE=1 SV=1	FLOT1	17.7648
>tr|A2AB12|A2AB12_HUMAN	0	3	tr|A2AB12|A2AB12_HUMAN Flotillin-1 (Fragment) OS=Homo sapiens GN=FLOT1 PE=1 SV=1	FLOT1	17.7648
>tr|A2AB09|A2AB09_HUMAN	0	3	tr|A2AB09|A2AB09_HUMAN Flotillin-1 (Fragment) OS=Homo sapiens GN=FLOT1 PE=1 SV=1	FLOT1	17.7648
>sp|P08631|HCK_HUMAN	0.00951249	3	sp|P08631|HCK_HUMAN Tyrosine-protein kinase HCK OS=Homo sapiens GN=HCK PE=1 SV=5	HCK	17.7316
>tr|J3KPD6|J3KPD6_HUMAN	0.00951249	3	tr|J3KPD6|J3KPD6_HUMAN Tyrosine-protein kinase OS=Homo sapiens GN=HCK PE=1 SV=1	HCK	17.7316
>tr|H0Y3C5|H0Y3C5_HUMAN	0.00951249	3	tr|H0Y3C5|H0Y3C5_HUMAN Tyrosine-protein kinase OS=Homo sapiens GN=HCK PE=1 SV=1	HCK	17.7316
>tr|A2IDB2|A2IDB2_HUMAN	0	3	tr|A2IDB2|A2IDB2_HUMAN 14-3-3 protein eta (Fragment) OS=Homo sapiens GN=YWHAH PE=1 SV=1	YWHAH	17.7303
>sp|P20618|PSB1_HUMAN	0	1	sp|P20618|PSB1_HUMAN Proteasome subunit beta type-1 OS=Homo sapiens GN=PSMB1 PE=1 SV=2	PSMB1	17.6689
>sp|P61952|GBG11_HUMAN	0	1	sp|P61952|GBG11_HUMAN Guanine nucleotide-binding protein G(I)/G(S)/G(O) subunit gamma-11 OS=Homo sapiens GN=GNG11 PE=1 SV=1	GNG11	17.6481
>sp|Q15555|MARE2_HUMAN	0.00580357	3	sp|Q15555|MARE2_HUMAN Microtubule-associated protein RP/EB family member 2 OS=Homo sapiens GN=MAPRE2 PE=1 SV=1	MAPRE2	17.6451
>sp|Q9UPY8|MARE3_HUMAN	0.00580357	3	sp|Q9UPY8|MARE3_HUMAN Microtubule-associated protein RP/EB family member 3 OS=Homo sapiens GN=MAPRE3 PE=1 SV=1	MAPRE3	17.6451
>tr|M0QX52|M0QX52_HUMAN	0.00580357	3	tr|M0QX52|M0QX52_HUMAN Microtubule-associated protein RP/EB family member 2 (Fragment) OS=Homo sapiens GN=MAPRE2 PE=1 SV=1	MAPRE2	17.6451
>tr|K7EL66|K7EL66_HUMAN	0.00580357	3	tr|K7EL66|K7EL66_HUMAN Microtubule-associated protein RP/EB family member 2 (Fragment) OS=Homo sapiens GN=MAPRE2 PE=1 SV=1	MAPRE2	17.6451
>tr|K7ENB3|K7ENB3_HUMAN	0.00580357	3	tr|K7ENB3|K7ENB3_HUMAN Microtubule-associated protein RP/EB family member 2 (Fragment) OS=Homo sapiens GN=MAPRE2 PE=1 SV=1	MAPRE2	17.6451
>tr|C9JB30|C9JB30_HUMAN	0.00580357	3	tr|C9JB30|C9JB30_HUMAN Microtubule-associated protein RP/EB family member 3 (Fragment) OS=Homo sapiens GN=MAPRE3 PE=1 SV=1	MAPRE3	17.6451
>tr|K7ERD8|K7ERD8_HUMAN	0.00580357	3	tr|K7ERD8|K7ERD8_HUMAN Microtubule-associated protein RP/EB family member 2 (Fragment) OS=Homo sapiens GN=MAPRE2 PE=1 SV=1	MAPRE2	17.6451
>sp|P06241|FYN_HUMAN	0.00951249	3	sp|P06241|FYN_HUMAN Tyrosine-protein kinase Fyn OS=Homo sapiens GN=FYN PE=1 SV=3	FYN	17.6441
>tr|K7ENY4|K7ENY4_HUMAN	0	3	tr|K7ENY4|K7ENY4_HUMAN Ras-related protein Rab-5C (Fragment) OS=Homo sapiens GN=RAB5C PE=1 SV=1	RAB5C	17.628
>sp|O75558|STX11_HUMAN	0.00490196	1	sp|O75558|STX11_HUMAN Syntaxin-11 OS=Homo sapiens GN=STX11 PE=1 SV=1	STX11	17.622
>sp|P23142|FBLN1_HUMAN	0	3	sp|P23142|FBLN1_HUMAN Fibulin-1 OS=Homo sapiens GN=FBLN1 PE=1 SV=4	FBLN1	17.6192
>sp|P47755|CAZA2_HUMAN	0	3	sp|P47755|CAZA2_HUMAN F-actin-capping protein subunit alpha-2 OS=Homo sapiens GN=CAPZA2 PE=1 SV=3	CAPZA2	17.6176
>tr|A0A0D9SET8|A0A0D9SET8_HUMAN	0	3	tr|A0A0D9SET8|A0A0D9SET8_HUMAN F-actin-capping protein subunit alpha-2 OS=Homo sapiens GN=CAPZA2 PE=1 SV=1	CAPZA2	17.6176
>tr|C9JUG7|C9JUG7_HUMAN	0	3	tr|C9JUG7|C9JUG7_HUMAN F-actin-capping protein subunit alpha-2 OS=Homo sapiens GN=CAPZA2 PE=1 SV=1	CAPZA2	17.6176
>tr|F8W9N7|F8W9N7_HUMAN	0	3	tr|F8W9N7|F8W9N7_HUMAN F-actin-capping protein subunit alpha-2 OS=Homo sapiens GN=CAPZA2 PE=1 SV=1	CAPZA2	17.6176
>tr|G3V382|G3V382_HUMAN	0.0077551	1	tr|G3V382|G3V382_HUMAN Zinc finger protein 36, C3H1 type-like 1 OS=Homo sapiens GN=ZFP36L1 PE=4 SV=1	ZFP36L1	17.6034
>tr|H3BV73|H3BV73_HUMAN	0	3	tr|H3BV73|H3BV73_HUMAN Protein kinase C beta type (Fragment) OS=Homo sapiens GN=PRKCB PE=1 SV=1	PRKCB	17.602
>tr|Q8TCE1|Q8TCE1_HUMAN	0.00343306	3	tr|Q8TCE1|Q8TCE1_HUMAN Antithrombin-III OS=Homo sapiens GN=SERPINC1 PE=1 SV=1	SERPINC1	17.5974
>sp|P30041|PRDX6_HUMAN	0.00369004	1	sp|P30041|PRDX6_HUMAN Peroxiredoxin-6 OS=Homo sapiens GN=PRDX6 PE=1 SV=3	PRDX6	17.5925
>sp|P42766|RL35_HUMAN	0.00469484	3	sp|P42766|RL35_HUMAN 60S ribosomal protein L35 OS=Homo sapiens GN=RPL35 PE=1 SV=2	RPL35	17.5836
>tr|F2Z388|F2Z388_HUMAN	0.00469484	3	tr|F2Z388|F2Z388_HUMAN 60S ribosomal protein L35 OS=Homo sapiens GN=RPL35 PE=1 SV=1	RPL35	17.5836
>sp|P07225|PROS_HUMAN	0	3	sp|P07225|PROS_HUMAN Vitamin K-dependent protein S OS=Homo sapiens GN=PROS1 PE=1 SV=1	PROS1	17.5764
>tr|G5E9F8|G5E9F8_HUMAN	0	3	tr|G5E9F8|G5E9F8_HUMAN Protein S (Alpha), isoform CRA_b OS=Homo sapiens GN=PROS1 PE=1 SV=1	PROS1	17.5764
>sp|P50395|GDIB_HUMAN	0	1	sp|P50395|GDIB_HUMAN Rab GDP dissociation inhibitor beta OS=Homo sapiens GN=GDI2 PE=1 SV=2	GDI2	17.5644
>sp|P00558|PGK1_HUMAN	0	1	sp|P00558|PGK1_HUMAN Phosphoglycerate kinase 1 OS=Homo sapiens GN=PGK1 PE=1 SV=3	PGK1	17.5549
>sp|Q12931|TRAP1_HUMAN	0	3	sp|Q12931|TRAP1_HUMAN Heat shock protein 75 kDa, mitochondrial OS=Homo sapiens GN=TRAP1 PE=1 SV=3	TRAP1	17.5448
>tr|I3L0K7|I3L0K7_HUMAN	0	3	tr|I3L0K7|I3L0K7_HUMAN Heat shock protein 75 kDa, mitochondrial OS=Homo sapiens GN=TRAP1 PE=1 SV=1	TRAP1	17.5448
>tr|I3L239|I3L239_HUMAN	0	3	tr|I3L239|I3L239_HUMAN Heat shock protein 75 kDa, mitochondrial (Fragment) OS=Homo sapiens GN=TRAP1 PE=1 SV=1	TRAP1	17.5448
>sp|Q14254|FLOT2_HUMAN	0	1	sp|Q14254|FLOT2_HUMAN Flotillin-2 OS=Homo sapiens GN=FLOT2 PE=1 SV=2	FLOT2	17.5348
>sp|Q13637|RAB32_HUMAN	0	1	sp|Q13637|RAB32_HUMAN Ras-related protein Rab-32 OS=Homo sapiens GN=RAB32 PE=1 SV=3	RAB32	17.5206
>tr|H0YB26|H0YB26_HUMAN	0	3	tr|H0YB26|H0YB26_HUMAN Copine-3 (Fragment) OS=Homo sapiens GN=CPNE3 PE=1 SV=1	CPNE3	17.5163
>sp|P02649|APOE_HUMAN	0	3	sp|P02649|APOE_HUMAN Apolipoprotein E OS=Homo sapiens GN=APOE PE=1 SV=1	APOE	17.5029
>tr|A0A087X163|A0A087X163_HUMAN	0	3	tr|A0A087X163|A0A087X163_HUMAN Ras-related protein Rab-18 OS=Homo sapiens GN=RAB18 PE=1 SV=1	RAB18	17.4798
>sp|P02647|APOA1_HUMAN	0	1	sp|P02647|APOA1_HUMAN Apolipoprotein A-I OS=Homo sapiens GN=APOA1 PE=1 SV=1	APOA1	17.4761
>sp|P51570|GALK1_HUMAN	0.00453104	1	sp|P51570|GALK1_HUMAN Galactokinase OS=Homo sapiens GN=GALK1 PE=1 SV=1	GALK1	17.4612
>tr|A0A0C4DFM8|A0A0C4DFM8_HUMAN	0	3	tr|A0A0C4DFM8|A0A0C4DFM8_HUMAN Myosin-14 OS=Homo sapiens GN=MYH14 PE=1 SV=1	MYH14	17.4469
>sp|P35609|ACTN2_HUMAN	0	3	sp|P35609|ACTN2_HUMAN Alpha-actinin-2 OS=Homo sapiens GN=ACTN2 PE=1 SV=1	ACTN2	17.4419
>tr|J3QLD9|J3QLD9_HUMAN	0	3	tr|J3QLD9|J3QLD9_HUMAN Flotillin-2 OS=Homo sapiens GN=FLOT2 PE=1 SV=1	FLOT2	17.4389
>tr|E7EMK3|E7EMK3_HUMAN	0	3	tr|E7EMK3|E7EMK3_HUMAN Flotillin-2 OS=Homo sapiens GN=FLOT2 PE=1 SV=1	FLOT2	17.4389
>tr|K7EM90|K7EM90_HUMAN	0	3	tr|K7EM90|K7EM90_HUMAN Enolase (Fragment) OS=Homo sapiens GN=ENO1 PE=1 SV=1	ENO1	17.4284
>sp|P52209|6PGD_HUMAN	0	1	sp|P52209|6PGD_HUMAN 6-phosphogluconate dehydrogenase, decarboxylating OS=Homo sapiens GN=PGD PE=1 SV=3	PGD	17.4115
>sp|Q9H444|CHM4B_HUMAN	0	1	sp|Q9H444|CHM4B_HUMAN Charged multivesicular body protein 4b OS=Homo sapiens GN=CHMP4B PE=1 SV=1	CHMP4B	17.4077
>sp|P00488|F13A_HUMAN	0	1	sp|P00488|F13A_HUMAN Coagulation factor XIII A chain OS=Homo sapiens GN=F13A1 PE=1 SV=4	F13A1	17.4012
>sp|P10114|RAP2A_HUMAN	0	1	sp|P10114|RAP2A_HUMAN Ras-related protein Rap-2a OS=Homo sapiens GN=RAP2A PE=1 SV=1	RAP2A	17.4003
>tr|A2AB11|A2AB11_HUMAN	0	3	tr|A2AB11|A2AB11_HUMAN Flotillin-1 (Fragment) OS=Homo sapiens GN=FLOT1 PE=1 SV=1	FLOT1	17.3903
>tr|A0A0G2JJQ6|A0A0G2JJQ6_HUMAN	0	3	tr|A0A0G2JJQ6|A0A0G2JJQ6_HUMAN Flotillin-1 (Fragment) OS=Homo sapiens GN=FLOT1 PE=1 SV=1	FLOT1	17.3903
>tr|A2AB13|A2AB13_HUMAN	0	3	tr|A2AB13|A2AB13_HUMAN Flotillin-1 (Fragment) OS=Homo sapiens GN=FLOT1 PE=1 SV=1	FLOT1	17.3903
>tr|F8W696|F8W696_HUMAN	0	3	tr|F8W696|F8W696_HUMAN Apolipoprotein A-I OS=Homo sapiens GN=APOA1 PE=1 SV=1	APOA1	17.3859
>tr|C9J7H8|C9J7H8_HUMAN	0	3	tr|C9J7H8|C9J7H8_HUMAN L-lactate dehydrogenase B chain (Fragment) OS=Homo sapiens GN=LDHB PE=1 SV=6	LDHB	17.3806
>tr|F5H793|F5H793_HUMAN	0	3	tr|F5H793|F5H793_HUMAN L-lactate dehydrogenase B chain (Fragment) OS=Homo sapiens GN=LDHB PE=1 SV=1	LDHB	17.3806
>tr|A8MW50|A8MW50_HUMAN	0	3	tr|A8MW50|A8MW50_HUMAN L-lactate dehydrogenase (Fragment) OS=Homo sapiens GN=LDHB PE=1 SV=1	LDHB	17.3806
>tr|G3V2X9|G3V2X9_HUMAN	0	3	tr|G3V2X9|G3V2X9_HUMAN Alpha-actinin-1 (Fragment) OS=Homo sapiens GN=ACTN1 PE=1 SV=1	ACTN1	17.3775
>tr|F6U784|F6U784_HUMAN	0	3	tr|F6U784|F6U784_HUMAN Ras-related protein Rap-2a OS=Homo sapiens GN=RAP2A PE=4 SV=1	RAP2A	17.365
>tr|M0QXZ3|M0QXZ3_HUMAN	0	3	tr|M0QXZ3|M0QXZ3_HUMAN Complement C3 (Fragment) OS=Homo sapiens GN=C3 PE=1 SV=1	C3	17.3288
>sp|P28070|PSB4_HUMAN	0	1	sp|P28070|PSB4_HUMAN Proteasome subunit beta type-4 OS=Homo sapiens GN=PSMB4 PE=1 SV=4	PSMB4	17.3285
>tr|F5H3K7|F5H3K7_HUMAN	0	3	tr|F5H3K7|F5H3K7_HUMAN Ras-related protein Rab-6A (Fragment) OS=Homo sapiens GN=RAB6A PE=1 SV=1	RAB6A	17.3198
>sp|Q9UM82|SPAT2_HUMAN	0.00707155	1	sp|Q9UM82|SPAT2_HUMAN Spermatogenesis-associated protein 2 OS=Homo sapiens GN=SPATA2 PE=1 SV=2	SPATA2	17.2567
>sp|P02751|FINC_HUMAN	0	1	sp|P02751|FINC_HUMAN Fibronectin OS=Homo sapiens GN=FN1 PE=1 SV=4	FN1	17.2452
>sp|Q9Y3L5|RAP2C_HUMAN	0	3	sp|Q9Y3L5|RAP2C_HUMAN Ras-related protein Rap-2c OS=Homo sapiens GN=RAP2C PE=1 SV=1	RAP2C	17.2395
>sp|O43865|SAHH2_HUMAN	0.00615114	3	sp|O43865|SAHH2_HUMAN Adenosylhomocysteinase 2 OS=Homo sapiens GN=AHCYL1 PE=1 SV=2	AHCYL1	17.2272
>sp|O14672|ADA10_HUMAN	0	1	sp|O14672|ADA10_HUMAN Disintegrin and metalloproteinase domain-containing protein 10 OS=Homo sapiens GN=ADAM10 PE=1 SV=1	ADAM10	17.2141
>tr|H0YIC4|H0YIC4_HUMAN	0.00820419	1	tr|H0YIC4|H0YIC4_HUMAN Citrate synthase (Fragment) OS=Homo sapiens GN=CS PE=1 SV=1	CS	17.1814
>sp|Q58FF7|H90B3_HUMAN	0	3	sp|Q58FF7|H90B3_HUMAN Putative heat shock protein HSP 90-beta-3 OS=Homo sapiens GN=HSP90AB3P PE=5 SV=1	HSP90AB3P	17.1778
>tr|D6R9D2|D6R9D2_HUMAN	0	3	tr|D6R9D2|D6R9D2_HUMAN Neuronal membrane glycoprotein M6-a (Fragment) OS=Homo sapiens GN=GPM6A PE=1 SV=1	GPM6A	17.1771
>sp|P02671|FIBA_HUMAN	0	1	sp|P02671|FIBA_HUMAN Fibrinogen alpha chain OS=Homo sapiens GN=FGA PE=1 SV=2	FGA	17.1566
>tr|Q5W0J0|Q5W0J0_HUMAN	0	3	tr|Q5W0J0|Q5W0J0_HUMAN Ras-related protein Rab-18 OS=Homo sapiens GN=RAB18 PE=1 SV=1	RAB18	17.1488
>sp|Q96HN2|SAHH3_HUMAN	0.00615114	3	sp|Q96HN2|SAHH3_HUMAN Adenosylhomocysteinase 3 OS=Homo sapiens GN=AHCYL2 PE=1 SV=1	AHCYL2	17.147
>tr|H0Y8B3|H0Y8B3_HUMAN	0.00615114	3	tr|H0Y8B3|H0Y8B3_HUMAN Adenosylhomocysteinase (Fragment) OS=Homo sapiens GN=AHCYL2 PE=1 SV=1	AHCYL2	17.147
>tr|A0A087WUA0|A0A087WUA0_HUMAN	0	3	tr|A0A087WUA0|A0A087WUA0_HUMAN Fibrinogen alpha chain OS=Homo sapiens GN=FGA PE=1 SV=1	FGA	17.1445
>sp|O75083|WDR1_HUMAN	0	1	sp|O75083|WDR1_HUMAN WD repeat-containing protein 1 OS=Homo sapiens GN=WDR1 PE=1 SV=4	WDR1	17.1152
>tr|F5GX61|F5GX61_HUMAN	0	3	tr|F5GX61|F5GX61_HUMAN Ras-related protein Rab-6A OS=Homo sapiens GN=RAB6A PE=1 SV=1	RAB6A	17.103
>tr|C9J0I2|C9J0I2_HUMAN	0	3	tr|C9J0I2|C9J0I2_HUMAN Ras-related protein Rab-6B OS=Homo sapiens GN=RAB6B PE=4 SV=1	RAB6B	17.103
>sp|Q58FG1|HS904_HUMAN	0	3	sp|Q58FG1|HS904_HUMAN Putative heat shock protein HSP 90-alpha A4 OS=Homo sapiens GN=HSP90AA4P PE=5 SV=1	HSP90AA4P	17.0955
>sp|P07996|TSP1_HUMAN	0	1	sp|P07996|TSP1_HUMAN Thrombospondin-1 OS=Homo sapiens GN=THBS1 PE=1 SV=2	THBS1	17.0892
>sp|O15439|MRP4_HUMAN	0.0061674	1	sp|O15439|MRP4_HUMAN Multidrug resistance-associated protein 4 OS=Homo sapiens GN=ABCC4 PE=1 SV=3	ABCC4	17.0716
>sp|P0DMV9|HS71B_HUMAN	0	3	sp|P0DMV9|HS71B_HUMAN Heat shock 70 kDa protein 1B OS=Homo sapiens GN=HSPA1B PE=1 SV=1	HSPA1B	17.014
>sp|P0DMV8|HS71A_HUMAN	0	3	sp|P0DMV8|HS71A_HUMAN Heat shock 70 kDa protein 1A OS=Homo sapiens GN=HSPA1A PE=1 SV=1	HSPA1A	17.014
>tr|A0A0G2JIW1|A0A0G2JIW1_HUMAN	0	3	tr|A0A0G2JIW1|A0A0G2JIW1_HUMAN Heat shock 70 kDa protein 1B OS=Homo sapiens GN=HSPA1B PE=1 SV=1	HSPA1B	17.014
>sp|P28074|PSB5_HUMAN	0	1	sp|P28074|PSB5_HUMAN Proteasome subunit beta type-5 OS=Homo sapiens GN=PSMB5 PE=1 SV=3	PSMB5	17.0002
>tr|A0A087WYQ3|A0A087WYQ3_HUMAN	0	3	tr|A0A087WYQ3|A0A087WYQ3_HUMAN Copine-3 (Fragment) OS=Homo sapiens GN=CPNE3 PE=1 SV=1	CPNE3	16.9979
>sp|P02774|VTDB_HUMAN	0	3	sp|P02774|VTDB_HUMAN Vitamin D-binding protein OS=Homo sapiens GN=GC PE=1 SV=1	GC	16.9919
>tr|D6RF35|D6RF35_HUMAN	0	3	tr|D6RF35|D6RF35_HUMAN Vitamin D-binding protein OS=Homo sapiens GN=GC PE=1 SV=1	GC	16.9919
>sp|Q53RT3|APRV1_HUMAN	0.00447227	1	sp|Q53RT3|APRV1_HUMAN Retroviral-like aspartic protease 1 OS=Homo sapiens GN=ASPRV1 PE=1 SV=1	ASPRV1	16.9901
>sp|P48426|PI42A_HUMAN	0	1	sp|P48426|PI42A_HUMAN Phosphatidylinositol 5-phosphate 4-kinase type-2 alpha OS=Homo sapiens GN=PIP4K2A PE=1 SV=2	PIP4K2A	16.9885
>sp|P17066|HSP76_HUMAN	0	3	sp|P17066|HSP76_HUMAN Heat shock 70 kDa protein 6 OS=Homo sapiens GN=HSPA6 PE=1 SV=2	HSPA6	16.9765
>tr|E9PQQ4|E9PQQ4_HUMAN	0	3	tr|E9PQQ4|E9PQQ4_HUMAN Heat shock cognate 71 kDa protein (Fragment) OS=Homo sapiens GN=HSPA8 PE=1 SV=1	HSPA8	16.9765
>tr|E9PK54|E9PK54_HUMAN	0	3	tr|E9PK54|E9PK54_HUMAN Heat shock cognate 71 kDa protein (Fragment) OS=Homo sapiens GN=HSPA8 PE=1 SV=6	HSPA8	16.9765
>tr|E9PN25|E9PN25_HUMAN	0	3	tr|E9PN25|E9PN25_HUMAN Heat shock cognate 71 kDa protein (Fragment) OS=Homo sapiens GN=HSPA8 PE=1 SV=1	HSPA8	16.9765
>tr|E9PQK7|E9PQK7_HUMAN	0	3	tr|E9PQK7|E9PQK7_HUMAN Heat shock cognate 71 kDa protein (Fragment) OS=Homo sapiens GN=HSPA8 PE=1 SV=1	HSPA8	16.9765
>tr|E9PPY6|E9PPY6_HUMAN	0	3	tr|E9PPY6|E9PPY6_HUMAN Heat shock cognate 71 kDa protein (Fragment) OS=Homo sapiens GN=HSPA8 PE=1 SV=1	HSPA8	16.9765
>tr|E9PNE6|E9PNE6_HUMAN	0	3	tr|E9PNE6|E9PNE6_HUMAN Heat shock cognate 71 kDa protein OS=Homo sapiens GN=HSPA8 PE=1 SV=1	HSPA8	16.9765
>sp|Q08043|ACTN3_HUMAN	0	3	sp|Q08043|ACTN3_HUMAN Alpha-actinin-3 OS=Homo sapiens GN=ACTN3 PE=1 SV=2	ACTN3	16.9383
>tr|A0A087WSZ2|A0A087WSZ2_HUMAN	0	3	tr|A0A087WSZ2|A0A087WSZ2_HUMAN Alpha-actinin-3 OS=Homo sapiens GN=ACTN3 PE=1 SV=1	ACTN3	16.9383
>sp|Q9UNK4|PA2GD_HUMAN	0	1	sp|Q9UNK4|PA2GD_HUMAN Group IID secretory phospholipase A2 OS=Homo sapiens GN=PLA2G2D PE=1 SV=2	PLA2G2D	16.9364
>sp|O95865|DDAH2_HUMAN	0.00217984	1	sp|O95865|DDAH2_HUMAN N(G),N(G)-dimethylarginine dimethylaminohydrolase 2 OS=Homo sapiens GN=DDAH2 PE=1 SV=1	DDAH2	16.9187
>tr|H3BRY3|H3BRY3_HUMAN	0	3	tr|H3BRY3|H3BRY3_HUMAN Coronin OS=Homo sapiens GN=CORO1A PE=1 SV=1	CORO1A	16.9181
>sp|P62269|RS18_HUMAN	0	1	sp|P62269|RS18_HUMAN 40S ribosomal protein S18 OS=Homo sapiens GN=RPS18 PE=1 SV=3	RPS18	16.9023
>sp|Q13103|SPP24_HUMAN	0	1	sp|Q13103|SPP24_HUMAN Secreted phosphoprotein 24 OS=Homo sapiens GN=SPP2 PE=1 SV=1	SPP2	16.9019
>tr|E9PN89|E9PN89_HUMAN	0	3	tr|E9PN89|E9PN89_HUMAN Heat shock cognate 71 kDa protein (Fragment) OS=Homo sapiens GN=HSPA8 PE=1 SV=1	HSPA8	16.8977
>sp|Q8IWA5|CTL2_HUMAN	0	1	sp|Q8IWA5|CTL2_HUMAN Choline transporter-like protein 2 OS=Homo sapiens GN=SLC44A2 PE=1 SV=3	SLC44A2	16.8817
>sp|Q9UK41|VPS28_HUMAN	0	1	sp|Q9UK41|VPS28_HUMAN Vacuolar protein sorting-associated protein 28 homolog OS=Homo sapiens GN=VPS28 PE=1 SV=1	VPS28	16.8633
>sp|Q8IYT4|KATL2_HUMAN	0	3	sp|Q8IYT4|KATL2_HUMAN Katanin p60 ATPase-containing subunit A-like 2 OS=Homo sapiens GN=KATNAL2 PE=2 SV=3	KATNAL2	16.8515
>tr|K7EM02|K7EM02_HUMAN	0	3	tr|K7EM02|K7EM02_HUMAN Katanin p60 ATPase-containing subunit A-like 2 (Fragment) OS=Homo sapiens GN=KATNAL2 PE=1 SV=1	KATNAL2	16.8515
>tr|K7EIJ8|K7EIJ8_HUMAN	0	3	tr|K7EIJ8|K7EIJ8_HUMAN Katanin p60 ATPase-containing subunit A-like 2 (Fragment) OS=Homo sapiens GN=KATNAL2 PE=1 SV=1	KATNAL2	16.8515
>sp|Q96FJ2|DYL2_HUMAN	0.00438596	1	sp|Q96FJ2|DYL2_HUMAN Dynein light chain 2, cytoplasmic OS=Homo sapiens GN=DYNLL2 PE=1 SV=1	DYNLL2	16.8422
>tr|C9JUP7|C9JUP7_HUMAN	0	3	tr|C9JUP7|C9JUP7_HUMAN Transitional endoplasmic reticulum ATPase (Fragment) OS=Homo sapiens GN=VCP PE=1 SV=1	VCP	16.8183
>tr|C9IZA5|C9IZA5_HUMAN	0	3	tr|C9IZA5|C9IZA5_HUMAN Transitional endoplasmic reticulum ATPase (Fragment) OS=Homo sapiens GN=VCP PE=1 SV=1	VCP	16.8183
>sp|P18669|PGAM1_HUMAN	0.000628931	1	sp|P18669|PGAM1_HUMAN Phosphoglycerate mutase 1 OS=Homo sapiens GN=PGAM1 PE=1 SV=2	PGAM1	16.8043
>tr|C9IZF9|C9IZF9_HUMAN	0	3	tr|C9IZF9|C9IZF9_HUMAN Programmed cell death 6-interacting protein (Fragment) OS=Homo sapiens GN=PDCD6IP PE=1 SV=1	PDCD6IP	16.7521
>tr|A0A075B767|A0A075B767_HUMAN	0.00949094	3	tr|A0A075B767|A0A075B767_HUMAN Peptidyl-prolyl cis-trans isomerase OS=Homo sapiens GN=LOC105371242 PE=3 SV=1	LOC105371242	16.7481
>sp|Q96FN4|CPNE2_HUMAN	0	3	sp|Q96FN4|CPNE2_HUMAN Copine-2 OS=Homo sapiens GN=CPNE2 PE=1 SV=3	CPNE2	16.7439
>sp|Q5QP74|CJ115_HUMAN	0.00716204	1	sp|Q5QP74|CJ115_HUMAN Putative uncharacterized protein encoded by LINC01552 OS=Homo sapiens GN=LINC01552 PE=4 SV=2	LINC01552	16.7044
>sp|P28066|PSA5_HUMAN	0	1	sp|P28066|PSA5_HUMAN Proteasome subunit alpha type-5 OS=Homo sapiens GN=PSMA5 PE=1 SV=3	PSMA5	16.6929
>tr|D6RD66|D6RD66_HUMAN	0	3	tr|D6RD66|D6RD66_HUMAN WD repeat-containing protein 1 (Fragment) OS=Homo sapiens GN=WDR1 PE=1 SV=1	WDR1	16.6809
>sp|P02765|FETUA_HUMAN	0	3	sp|P02765|FETUA_HUMAN Alpha-2-HS-glycoprotein OS=Homo sapiens GN=AHSG PE=1 SV=1	AHSG	16.6716
>sp|P02748|CO9_HUMAN	0	3	sp|P02748|CO9_HUMAN Complement component C9 OS=Homo sapiens GN=C9 PE=1 SV=2	C9	16.653
>sp|P30086|PEBP1_HUMAN	0	1	sp|P30086|PEBP1_HUMAN Phosphatidylethanolamine-binding protein 1 OS=Homo sapiens GN=PEBP1 PE=1 SV=3	PEBP1	16.635
>sp|P57735|RAB25_HUMAN	0	3	sp|P57735|RAB25_HUMAN Ras-related protein Rab-25 OS=Homo sapiens GN=RAB25 PE=1 SV=2	RAB25	16.6262
>tr|A0A0C4DGX5|A0A0C4DGX5_HUMAN	0	3	tr|A0A0C4DGX5|A0A0C4DGX5_HUMAN Ras-related protein Rab-25 OS=Homo sapiens GN=RAB25 PE=1 SV=1	RAB25	16.6262
>sp|P11388|TOP2A_HUMAN	0.0070306	1	sp|P11388|TOP2A_HUMAN DNA topoisomerase 2-alpha OS=Homo sapiens GN=TOP2A PE=1 SV=3	TOP2A	16.5894
>sp|Q96A23|CPNE4_HUMAN	0	3	sp|Q96A23|CPNE4_HUMAN Copine-4 OS=Homo sapiens GN=CPNE4 PE=1 SV=1	CPNE4	16.5574
>sp|Q86YQ8|CPNE8_HUMAN	0	3	sp|Q86YQ8|CPNE8_HUMAN Copine-8 OS=Homo sapiens GN=CPNE8 PE=1 SV=2	CPNE8	16.5574
>tr|E7ENV7|E7ENV7_HUMAN	0	3	tr|E7ENV7|E7ENV7_HUMAN Copine-8 OS=Homo sapiens GN=CPNE8 PE=1 SV=2	CPNE8	16.5574
>tr|H0Y7Z1|H0Y7Z1_HUMAN	0	3	tr|H0Y7Z1|H0Y7Z1_HUMAN Fibronectin (Fragment) OS=Homo sapiens GN=FN1 PE=1 SV=1	FN1	16.5438
>sp|Q92982|NINJ1_HUMAN	0	1	sp|Q92982|NINJ1_HUMAN Ninjurin-1 OS=Homo sapiens GN=NINJ1 PE=1 SV=2	NINJ1	16.5254
>sp|Q9HCH3|CPNE5_HUMAN	0	3	sp|Q9HCH3|CPNE5_HUMAN Copine-5 OS=Homo sapiens GN=CPNE5 PE=1 SV=2	CPNE5	16.5144
>sp|O95741|CPNE6_HUMAN	0	3	sp|O95741|CPNE6_HUMAN Copine-6 OS=Homo sapiens GN=CPNE6 PE=1 SV=3	CPNE6	16.5144
>sp|Q8IYJ1|CPNE9_HUMAN	0	3	sp|Q8IYJ1|CPNE9_HUMAN Copine-9 OS=Homo sapiens GN=CPNE9 PE=1 SV=3	CPNE9	16.5144
>tr|H0YCG2|H0YCG2_HUMAN	0.00228833	3	tr|H0YCG2|H0YCG2_HUMAN Lysosome-associated membrane glycoprotein 2 (Fragment) OS=Homo sapiens GN=LAMP2 PE=1 SV=1	LAMP2	16.502
>tr|G3V2J8|G3V2J8_HUMAN	0	3	tr|G3V2J8|G3V2J8_HUMAN Heat shock protein HSP 90-alpha (Fragment) OS=Homo sapiens GN=HSP90AA1 PE=1 SV=1	HSP90AA1	16.4874
>tr|Q5T987|Q5T987_HUMAN	0.000627353	3	tr|Q5T987|Q5T987_HUMAN Inter-alpha-trypsin inhibitor heavy chain H2 (Fragment) OS=Homo sapiens GN=ITIH2 PE=1 SV=1	ITIH2	16.4715
>sp|P35625|TIMP3_HUMAN	0.00182815	1	sp|P35625|TIMP3_HUMAN Metalloproteinase inhibitor 3 OS=Homo sapiens GN=TIMP3 PE=1 SV=2	TIMP3	16.4698
>tr|H7C4N8|H7C4N8_HUMAN	0	3	tr|H7C4N8|H7C4N8_HUMAN Integrin beta-1 (Fragment) OS=Homo sapiens GN=ITGB1 PE=1 SV=1	ITGB1	16.4603
>tr|I3L1Z0|I3L1Z0_HUMAN	0	3	tr|I3L1Z0|I3L1Z0_HUMAN Protein kinase C beta type (Fragment) OS=Homo sapiens GN=PRKCB PE=1 SV=1	PRKCB	16.4385
>sp|O15144|ARPC2_HUMAN	0.00578807	1	sp|O15144|ARPC2_HUMAN Actin-related protein 2/3 complex subunit 2 OS=Homo sapiens GN=ARPC2 PE=1 SV=1	ARPC2	16.4264
>sp|Q13636|RAB31_HUMAN	0	1	sp|Q13636|RAB31_HUMAN Ras-related protein Rab-31 OS=Homo sapiens GN=RAB31 PE=1 SV=1	RAB31	16.4085
>tr|E9PNP4|E9PNP4_HUMAN	0	3	tr|E9PNP4|E9PNP4_HUMAN Radixin OS=Homo sapiens GN=RDX PE=4 SV=1	RDX	16.3907
>sp|O15511|ARPC5_HUMAN	0.00673077	1	sp|O15511|ARPC5_HUMAN Actin-related protein 2/3 complex subunit 5 OS=Homo sapiens GN=ARPC5 PE=1 SV=3	ARPC5	16.3846
>sp|P0C0L4|CO4A_HUMAN	0	3	sp|P0C0L4|CO4A_HUMAN Complement C4-A OS=Homo sapiens GN=C4A PE=1 SV=2	C4A	16.3819
>tr|A0A0G2JPR0|A0A0G2JPR0_HUMAN	0	3	tr|A0A0G2JPR0|A0A0G2JPR0_HUMAN Complement C4-A OS=Homo sapiens GN=C4A PE=1 SV=1	C4A	16.3819
>tr|Q5BKV1|Q5BKV1_HUMAN	0	3	tr|Q5BKV1|Q5BKV1_HUMAN MYH9 protein OS=Homo sapiens GN=MYH9 PE=1 SV=1	MYH9	16.3761
>sp|P0C0L5|CO4B_HUMAN	0	3	sp|P0C0L5|CO4B_HUMAN Complement C4-B OS=Homo sapiens GN=C4B PE=1 SV=2	C4B	16.3671
>tr|F5GXS0|F5GXS0_HUMAN	0	3	tr|F5GXS0|F5GXS0_HUMAN Complement C4-B OS=Homo sapiens GN=C4B PE=1 SV=1	C4B	16.3671
>tr|C9JV77|C9JV77_HUMAN	0	3	tr|C9JV77|C9JV77_HUMAN Alpha-2-HS-glycoprotein OS=Homo sapiens GN=AHSG PE=1 SV=1	AHSG	16.3564
>sp|Q9UBL6|CPNE7_HUMAN	0	3	sp|Q9UBL6|CPNE7_HUMAN Copine-7 OS=Homo sapiens GN=CPNE7 PE=1 SV=1	CPNE7	16.3539
>tr|F6THM6|F6THM6_HUMAN	0	3	tr|F6THM6|F6THM6_HUMAN Alpha-actinin-2 OS=Homo sapiens GN=ACTN2 PE=1 SV=1	ACTN2	16.3463
>sp|P25788|PSA3_HUMAN	0	1	sp|P25788|PSA3_HUMAN Proteasome subunit alpha type-3 OS=Homo sapiens GN=PSMA3 PE=1 SV=2	PSMA3	16.3408
>tr|H0Y4W5|H0Y4W5_HUMAN	0	3	tr|H0Y4W5|H0Y4W5_HUMAN Coagulation factor XIII A chain (Fragment) OS=Homo sapiens GN=F13A1 PE=1 SV=1	F13A1	16.3184
>tr|K7EPF6|K7EPF6_HUMAN	0.00225098	3	tr|K7EPF6|K7EPF6_HUMAN 6-phosphogluconate dehydrogenase, decarboxylating (Fragment) OS=Homo sapiens GN=PGD PE=1 SV=1	PGD	16.3066
>tr|K7EMN2|K7EMN2_HUMAN	0.00225098	3	tr|K7EMN2|K7EMN2_HUMAN 6-phosphogluconate dehydrogenase, decarboxylating (Fragment) OS=Homo sapiens GN=PGD PE=1 SV=1	PGD	16.3066
>tr|K7EM49|K7EM49_HUMAN	0.00225098	3	tr|K7EM49|K7EM49_HUMAN 6-phosphogluconate dehydrogenase, decarboxylating (Fragment) OS=Homo sapiens GN=PGD PE=1 SV=1	PGD	16.3066
>tr|H0Y6T8|H0Y6T8_HUMAN	0	3	tr|H0Y6T8|H0Y6T8_HUMAN Ras-related protein Rab-18 (Fragment) OS=Homo sapiens GN=RAB18 PE=1 SV=1	RAB18	16.3055
>sp|P05023|AT1A1_HUMAN	0	1	sp|P05023|AT1A1_HUMAN Sodium/potassium-transporting ATPase subunit alpha-1 OS=Homo sapiens GN=ATP1A1 PE=1 SV=1	ATP1A1	16.2979
>sp|P09104|ENOG_HUMAN	0	3	sp|P09104|ENOG_HUMAN Gamma-enolase OS=Homo sapiens GN=ENO2 PE=1 SV=3	ENO2	16.2615
>tr|F5H0C8|F5H0C8_HUMAN	0	3	tr|F5H0C8|F5H0C8_HUMAN Enolase OS=Homo sapiens GN=ENO2 PE=1 SV=1	ENO2	16.2615
>tr|Q5T3E5|Q5T3E5_HUMAN	0.00121065	3	tr|Q5T3E5|Q5T3E5_HUMAN Integrin beta (Fragment) OS=Homo sapiens GN=ITGB1 PE=1 SV=1	ITGB1	16.2599
>tr|E9PQJ2|E9PQJ2_HUMAN	0.00121065	3	tr|E9PQJ2|E9PQJ2_HUMAN Integrin beta (Fragment) OS=Homo sapiens GN=ITGB1 PE=1 SV=1	ITGB1	16.2599
>tr|E7ERX5|E7ERX5_HUMAN	0.00121065	3	tr|E7ERX5|E7ERX5_HUMAN Integrin beta (Fragment) OS=Homo sapiens GN=ITGB1 PE=1 SV=6	ITGB1	16.2599
>tr|C9JJP8|C9JJP8_HUMAN	0.00121065	3	tr|C9JJP8|C9JJP8_HUMAN Integrin beta-1 (Fragment) OS=Homo sapiens GN=ITGB1 PE=1 SV=1	ITGB1	16.2599
>tr|M0QY43|M0QY43_HUMAN	0	3	tr|M0QY43|M0QY43_HUMAN Myosin-14 (Fragment) OS=Homo sapiens GN=MYH14 PE=1 SV=6	MYH14	16.238
>tr|E9PM90|E9PM90_HUMAN	0.00634249	3	tr|E9PM90|E9PM90_HUMAN Vacuolar protein sorting-associated protein 28 homolog (Fragment) OS=Homo sapiens GN=VPS28 PE=1 SV=1	VPS28	16.2347
>tr|E9PQR7|E9PQR7_HUMAN	0.00634249	3	tr|E9PQR7|E9PQR7_HUMAN Vacuolar protein sorting-associated protein 28 homolog (Fragment) OS=Homo sapiens GN=VPS28 PE=1 SV=1	VPS28	16.2347
>sp|P62851|RS25_HUMAN	0	1	sp|P62851|RS25_HUMAN 40S ribosomal protein S25 OS=Homo sapiens GN=RPS25 PE=1 SV=1	RPS25	16.1946
>tr|Q5SX90|Q5SX90_HUMAN	0	3	tr|Q5SX90|Q5SX90_HUMAN Rab GDP dissociation inhibitor beta (Fragment) OS=Homo sapiens GN=GDI2 PE=1 SV=1	GDI2	16.1869
>tr|Q5SX87|Q5SX87_HUMAN	0	3	tr|Q5SX87|Q5SX87_HUMAN Rab GDP dissociation inhibitor beta (Fragment) OS=Homo sapiens GN=GDI2 PE=1 SV=1	GDI2	16.1869
>tr|V9GYF8|V9GYF8_HUMAN	0	3	tr|V9GYF8|V9GYF8_HUMAN Rab GDP dissociation inhibitor beta (Fragment) OS=Homo sapiens GN=GDI2 PE=1 SV=1	GDI2	16.1869
>sp|P60174|TPIS_HUMAN	0	1	sp|P60174|TPIS_HUMAN Triosephosphate isomerase OS=Homo sapiens GN=TPI1 PE=1 SV=3	TPI1	16.1867
>sp|P16452|EPB42_HUMAN	0.00302419	3	sp|P16452|EPB42_HUMAN Erythrocyte membrane protein band 4.2 OS=Homo sapiens GN=EPB42 PE=1 SV=3	EPB42	16.1585
>tr|F5H563|F5H563_HUMAN	0.00302419	3	tr|F5H563|F5H563_HUMAN Erythrocyte membrane protein band 4.2 OS=Homo sapiens GN=EPB42 PE=1 SV=1	EPB42	16.1585
>tr|H3BTE6|H3BTE6_HUMAN	0.00302419	3	tr|H3BTE6|H3BTE6_HUMAN Erythrocyte membrane protein band 4.2 (Fragment) OS=Homo sapiens GN=EPB42 PE=1 SV=1	EPB42	16.1585
>tr|H3BPV8|H3BPV8_HUMAN	0.00302419	3	tr|H3BPV8|H3BPV8_HUMAN Erythrocyte membrane protein band 4.2 (Fragment) OS=Homo sapiens GN=EPB42 PE=1 SV=1	EPB42	16.1585
>tr|A1L2Z2|A1L2Z2_HUMAN	0	3	tr|A1L2Z2|A1L2Z2_HUMAN MYH14 protein OS=Homo sapiens GN=MYH14 PE=1 SV=1	MYH14	16.1076
>sp|Q9NZN4|EHD2_HUMAN	0	1	sp|Q9NZN4|EHD2_HUMAN EH domain-containing protein 2 OS=Homo sapiens GN=EHD2 PE=1 SV=2	EHD2	16.0994
>sp|P19013|K2C4_HUMAN	0.00966962	3	sp|P19013|K2C4_HUMAN Keratin, type II cytoskeletal 4 OS=Homo sapiens GN=KRT4 PE=1 SV=4	KRT4	16.0959
>sp|P05787|K2C8_HUMAN	0.00966962	3	sp|P05787|K2C8_HUMAN Keratin, type II cytoskeletal 8 OS=Homo sapiens GN=KRT8 PE=1 SV=7	KRT8	16.0959
>tr|F8W1U3|F8W1U3_HUMAN	0.00966962	3	tr|F8W1U3|F8W1U3_HUMAN Keratin, type II cytoskeletal 8 (Fragment) OS=Homo sapiens GN=KRT8 PE=1 SV=1	KRT8	16.0959
>tr|F8VRG4|F8VRG4_HUMAN	0.00966962	3	tr|F8VRG4|F8VRG4_HUMAN Keratin, type II cytoskeletal 8 (Fragment) OS=Homo sapiens GN=KRT8 PE=1 SV=1	KRT8	16.0959
>tr|F8VUG2|F8VUG2_HUMAN	0.00966962	3	tr|F8VUG2|F8VUG2_HUMAN Keratin, type II cytoskeletal 8 (Fragment) OS=Homo sapiens GN=KRT8 PE=1 SV=1	KRT8	16.0959
>tr|H0YJM8|H0YJM8_HUMAN	0	3	tr|H0YJM8|H0YJM8_HUMAN Proteasome subunit beta type-5 (Fragment) OS=Homo sapiens GN=PSMB5 PE=1 SV=1	PSMB5	16.0917
>sp|Q9NZN3|EHD3_HUMAN	0	3	sp|Q9NZN3|EHD3_HUMAN EH domain-containing protein 3 OS=Homo sapiens GN=EHD3 PE=1 SV=2	EHD3	16.0771
>tr|A0A0C4DH83|A0A0C4DH83_HUMAN	0	3	tr|A0A0C4DH83|A0A0C4DH83_HUMAN EH domain-containing protein 3 OS=Homo sapiens GN=EHD3 PE=1 SV=1	EHD3	16.0771
>sp|P00492|HPRT_HUMAN	0	1	sp|P00492|HPRT_HUMAN Hypoxanthine-guanine phosphoribosyltransferase OS=Homo sapiens GN=HPRT1 PE=1 SV=2	HPRT1	16.0752
>sp|P19827|ITIH1_HUMAN	0	3	sp|P19827|ITIH1_HUMAN Inter-alpha-trypsin inhibitor heavy chain H1 OS=Homo sapiens GN=ITIH1 PE=1 SV=3	ITIH1	16.0598
>tr|F8WAS2|F8WAS2_HUMAN	0	3	tr|F8WAS2|F8WAS2_HUMAN Inter-alpha-trypsin inhibitor heavy chain H1 OS=Homo sapiens GN=ITIH1 PE=1 SV=1	ITIH1	16.0598
>sp|P08729|K2C7_HUMAN	0.00966962	3	sp|P08729|K2C7_HUMAN Keratin, type II cytoskeletal 7 OS=Homo sapiens GN=KRT7 PE=1 SV=5	KRT7	16.054
>sp|A4D1S0|KLRG2_HUMAN	0.00164745	1	sp|A4D1S0|KLRG2_HUMAN Killer cell lectin-like receptor subfamily G member 2 OS=Homo sapiens GN=KLRG2 PE=1 SV=3	KLRG2	16.0508
>sp|P13796|PLSL_HUMAN	0	1	sp|P13796|PLSL_HUMAN Plastin-2 OS=Homo sapiens GN=LCP1 PE=1 SV=6	LCP1	16.0227
>sp|Q3ZCW2|LEGL_HUMAN	0	1	sp|Q3ZCW2|LEGL_HUMAN Galectin-related protein OS=Homo sapiens GN=LGALSL PE=1 SV=2	LGALSL	16.0139
>sp|Q3SY84|K2C71_HUMAN	0.00966962	3	sp|Q3SY84|K2C71_HUMAN Keratin, type II cytoskeletal 71 OS=Homo sapiens GN=KRT71 PE=1 SV=3	KRT71	16.0134
>sp|Q86Y46|K2C73_HUMAN	0.00966962	3	sp|Q86Y46|K2C73_HUMAN Keratin, type II cytoskeletal 73 OS=Homo sapiens GN=KRT73 PE=1 SV=1	KRT73	16.0134
>sp|Q7RTS7|K2C74_HUMAN	0.00966962	3	sp|Q7RTS7|K2C74_HUMAN Keratin, type II cytoskeletal 74 OS=Homo sapiens GN=KRT74 PE=1 SV=2	KRT74	16.0134
>sp|Q5XKE5|K2C79_HUMAN	0.00966962	3	sp|Q5XKE5|K2C79_HUMAN Keratin, type II cytoskeletal 79 OS=Homo sapiens GN=KRT79 PE=1 SV=2	KRT79	16.0134
>tr|F8VS61|F8VS61_HUMAN	0.00966962	3	tr|F8VS61|F8VS61_HUMAN Keratin, type II cytoskeletal 1b OS=Homo sapiens GN=KRT77 PE=1 SV=1	KRT77	16.0134
>tr|F8W1S1|F8W1S1_HUMAN	0.00966962	3	tr|F8W1S1|F8W1S1_HUMAN Keratin, type II cytoskeletal 74 OS=Homo sapiens GN=KRT74 PE=1 SV=1	KRT74	16.0134
>sp|O15127|SCAM2_HUMAN	0	1	sp|O15127|SCAM2_HUMAN Secretory carrier-associated membrane protein 2 OS=Homo sapiens GN=SCAMP2 PE=1 SV=2	SCAMP2	15.9748
>sp|P12035|K2C3_HUMAN	0.00966962	3	sp|P12035|K2C3_HUMAN Keratin, type II cytoskeletal 3 OS=Homo sapiens GN=KRT3 PE=1 SV=3	KRT3	15.9739
>sp|P13647|K2C5_HUMAN	0.00966962	3	sp|P13647|K2C5_HUMAN Keratin, type II cytoskeletal 5 OS=Homo sapiens GN=KRT5 PE=1 SV=3	KRT5	15.9739
>sp|Q14CN4|K2C72_HUMAN	0.00966962	3	sp|Q14CN4|K2C72_HUMAN Keratin, type II cytoskeletal 72 OS=Homo sapiens GN=KRT72 PE=1 SV=2	KRT72	15.9739
>sp|O95678|K2C75_HUMAN	0.00966962	3	sp|O95678|K2C75_HUMAN Keratin, type II cytoskeletal 75 OS=Homo sapiens GN=KRT75 PE=1 SV=2	KRT75	15.9739
>tr|F8W0C6|F8W0C6_HUMAN	0.00966962	3	tr|F8W0C6|F8W0C6_HUMAN Keratin, type II cytoskeletal 5 (Fragment) OS=Homo sapiens GN=KRT5 PE=1 SV=6	KRT5	15.9739
>tr|H0YHD9|H0YHD9_HUMAN	0.00966962	3	tr|H0YHD9|H0YHD9_HUMAN Keratin, type II cytoskeletal 72 (Fragment) OS=Homo sapiens GN=KRT72 PE=1 SV=1	KRT72	15.9739
>sp|P51665|PSMD7_HUMAN	0.00252845	1	sp|P51665|PSMD7_HUMAN 26S proteasome non-ATPase regulatory subunit 7 OS=Homo sapiens GN=PSMD7 PE=1 SV=2	PSMD7	15.9727
>sp|P16157|ANK1_HUMAN	0	1	sp|P16157|ANK1_HUMAN Ankyrin-1 OS=Homo sapiens GN=ANK1 PE=1 SV=3	ANK1	15.9595
>sp|Q92953|KCNB2_HUMAN	0.00381316	1	sp|Q92953|KCNB2_HUMAN Potassium voltage-gated channel subfamily B member 2 OS=Homo sapiens GN=KCNB2 PE=2 SV=2	KCNB2	15.9483
>sp|Q9H4M9|EHD1_HUMAN	0	3	sp|Q9H4M9|EHD1_HUMAN EH domain-containing protein 1 OS=Homo sapiens GN=EHD1 PE=1 SV=2	EHD1	15.9438
>tr|A0A024R571|A0A024R571_HUMAN	0	3	tr|A0A024R571|A0A024R571_HUMAN EH domain-containing protein 1 OS=Homo sapiens GN=EHD1 PE=1 SV=1	EHD1	15.9438
>tr|C9IZH1|C9IZH1_HUMAN	0	3	tr|C9IZH1|C9IZH1_HUMAN EH domain-containing protein 1 (Fragment) OS=Homo sapiens GN=EHD1 PE=1 SV=1	EHD1	15.9438
>tr|C9JC03|C9JC03_HUMAN	0	3	tr|C9JC03|C9JC03_HUMAN EH domain-containing protein 1 (Fragment) OS=Homo sapiens GN=EHD1 PE=1 SV=1	EHD1	15.9438
>tr|C9JIJ3|C9JIJ3_HUMAN	0	3	tr|C9JIJ3|C9JIJ3_HUMAN EH domain-containing protein 1 (Fragment) OS=Homo sapiens GN=EHD1 PE=1 SV=1	EHD1	15.9438
>tr|K7EMN3|K7EMN3_HUMAN	0	3	tr|K7EMN3|K7EMN3_HUMAN Choline transporter-like protein 2 (Fragment) OS=Homo sapiens GN=SLC44A2 PE=1 SV=1	SLC44A2	15.9405
>tr|K7ESP7|K7ESP7_HUMAN	0	3	tr|K7ESP7|K7ESP7_HUMAN Choline transporter-like protein 2 (Fragment) OS=Homo sapiens GN=SLC44A2 PE=1 SV=1	SLC44A2	15.9405
>sp|P02538|K2C6A_HUMAN	0.00966962	3	sp|P02538|K2C6A_HUMAN Keratin, type II cytoskeletal 6A OS=Homo sapiens GN=KRT6A PE=1 SV=3	KRT6A	15.9354
>sp|P04259|K2C6B_HUMAN	0.00966962	3	sp|P04259|K2C6B_HUMAN Keratin, type II cytoskeletal 6B OS=Homo sapiens GN=KRT6B PE=1 SV=5	KRT6B	15.9354
>sp|P48668|K2C6C_HUMAN	0.00966962	3	sp|P48668|K2C6C_HUMAN Keratin, type II cytoskeletal 6C OS=Homo sapiens GN=KRT6C PE=1 SV=3	KRT6C	15.9354
>tr|A0A087WXR6|A0A087WXR6_HUMAN	0.00582176	3	tr|A0A087WXR6|A0A087WXR6_HUMAN Copine-3 (Fragment) OS=Homo sapiens GN=CPNE3 PE=1 SV=1	CPNE3	15.9253
>tr|E5RHZ0|E5RHZ0_HUMAN	0.00582176	3	tr|E5RHZ0|E5RHZ0_HUMAN Copine-3 (Fragment) OS=Homo sapiens GN=CPNE3 PE=1 SV=1	CPNE3	15.9253
>tr|H7C3F9|H7C3F9_HUMAN	0.00578807	3	tr|H7C3F9|H7C3F9_HUMAN Actin-related protein 2/3 complex subunit 2 (Fragment) OS=Homo sapiens GN=ARPC2 PE=1 SV=1	ARPC2	15.9143
>sp|Q9NSB2|KRT84_HUMAN	0.00966962	3	sp|Q9NSB2|KRT84_HUMAN Keratin, type II cuticular Hb4 OS=Homo sapiens GN=KRT84 PE=2 SV=2	KRT84	15.8979
>tr|B1AH99|B1AH99_HUMAN	0	3	tr|B1AH99|B1AH99_HUMAN Myosin-9 (Fragment) OS=Homo sapiens GN=MYH9 PE=1 SV=1	MYH9	15.878
>sp|P57729|RAB38_HUMAN	0	3	sp|P57729|RAB38_HUMAN Ras-related protein Rab-38 OS=Homo sapiens GN=RAB38 PE=1 SV=1	RAB38	15.8542
>tr|H0YEA4|H0YEA4_HUMAN	0	3	tr|H0YEA4|H0YEA4_HUMAN Ras-related protein Rab-38 (Fragment) OS=Homo sapiens GN=RAB38 PE=1 SV=1	RAB38	15.8542
>tr|K7ELN9|K7ELN9_HUMAN	0	3	tr|K7ELN9|K7ELN9_HUMAN 6-phosphogluconate dehydrogenase, decarboxylating (Fragment) OS=Homo sapiens GN=PGD PE=1 SV=1	PGD	15.8369
>sp|Q58FG0|HS905_HUMAN	0	3	sp|Q58FG0|HS905_HUMAN Putative heat shock protein HSP 90-alpha A5 OS=Homo sapiens GN=HSP90AA5P PE=2 SV=1	HSP90AA5P	15.7962
>sp|Q01546|K22O_HUMAN	0.00966962	3	sp|Q01546|K22O_HUMAN Keratin, type II cytoskeletal 2 oral OS=Homo sapiens GN=KRT76 PE=1 SV=2	KRT76	15.791
>sp|Q96BQ5|CC127_HUMAN	0.0035545	1	sp|Q96BQ5|CC127_HUMAN Coiled-coil domain-containing protein 127 OS=Homo sapiens GN=CCDC127 PE=1 SV=1	CCDC127	15.7196
>sp|P50552|VASP_HUMAN	0.00438116	1	sp|P50552|VASP_HUMAN Vasodilator-stimulated phosphoprotein OS=Homo sapiens GN=VASP PE=1 SV=3	VASP	15.7066
>tr|Q5SX86|Q5SX86_HUMAN	0	3	tr|Q5SX86|Q5SX86_HUMAN Rab GDP dissociation inhibitor beta (Fragment) OS=Homo sapiens GN=GDI2 PE=1 SV=1	GDI2	15.6927
>sp|O00186|STXB3_HUMAN	0.00117716	1	sp|O00186|STXB3_HUMAN Syntaxin-binding protein 3 OS=Homo sapiens GN=STXBP3 PE=1 SV=2	STXBP3	15.6897
>tr|Q5SX91|Q5SX91_HUMAN	0.00387409	3	tr|Q5SX91|Q5SX91_HUMAN Rab GDP dissociation inhibitor beta (Fragment) OS=Homo sapiens GN=GDI2 PE=1 SV=1	GDI2	15.6798
>sp|P15259|PGAM2_HUMAN	0.000628931	3	sp|P15259|PGAM2_HUMAN Phosphoglycerate mutase 2 OS=Homo sapiens GN=PGAM2 PE=1 SV=3	PGAM2	15.6632
>sp|P15085|CBPA1_HUMAN	0.00777096	3	sp|P15085|CBPA1_HUMAN Carboxypeptidase A1 OS=Homo sapiens GN=CPA1 PE=1 SV=2	CPA1	15.6592
>tr|C9JUF9|C9JUF9_HUMAN	0.00777096	3	tr|C9JUF9|C9JUF9_HUMAN Carboxypeptidase A1 OS=Homo sapiens GN=CPA1 PE=1 SV=1	CPA1	15.6592
>sp|P07384|CAN1_HUMAN	0.00116891	1	sp|P07384|CAN1_HUMAN Calpain-1 catalytic subunit OS=Homo sapiens GN=CAPN1 PE=1 SV=1	CAPN1	15.6408
>tr|A2ABJ5|A2ABJ5_HUMAN	0	3	tr|A2ABJ5|A2ABJ5_HUMAN Flotillin-1 (Fragment) OS=Homo sapiens GN=FLOT1 PE=1 SV=1	FLOT1	15.6357
>tr|K7EIP6|K7EIP6_HUMAN	0	3	tr|K7EIP6|K7EIP6_HUMAN Uncharacterized protein (Fragment) OS=Homo sapiens PE=4 SV=1	tr|K7EIP6|K7EIP6_HUMAN Uncharacterized protein (Fragment) OS=Homo sapiens PE=4 SV=1	15.6224
>sp|Q9H1C7|CYTM1_HUMAN	0	1	sp|Q9H1C7|CYTM1_HUMAN Cysteine-rich and transmembrane domain-containing protein 1 OS=Homo sapiens GN=CYSTM1 PE=1 SV=1	CYSTM1	15.6095
>sp|P14625|ENPL_HUMAN	0	3	sp|P14625|ENPL_HUMAN Endoplasmin OS=Homo sapiens GN=HSP90B1 PE=1 SV=1	HSP90B1	15.6017
>tr|Q96GW1|Q96GW1_HUMAN	0	3	tr|Q96GW1|Q96GW1_HUMAN Endoplasmin OS=Homo sapiens GN=HSP90B1 PE=1 SV=1	HSP90B1	15.6017
>tr|F8W026|F8W026_HUMAN	0	3	tr|F8W026|F8W026_HUMAN Endoplasmin (Fragment) OS=Homo sapiens GN=HSP90B1 PE=1 SV=6	HSP90B1	15.6017
>tr|J3KN97|J3KN97_HUMAN	0.00706273	3	tr|J3KN97|J3KN97_HUMAN Protein kinase C alpha type (Fragment) OS=Homo sapiens GN=PRKCA PE=1 SV=1	PRKCA	15.5984
>tr|J3KRN5|J3KRN5_HUMAN	0.00706273	3	tr|J3KRN5|J3KRN5_HUMAN Protein kinase C alpha type OS=Homo sapiens GN=PRKCA PE=1 SV=1	PRKCA	15.5984
>tr|G3V2E8|G3V2E8_HUMAN	0.00304878	3	tr|G3V2E8|G3V2E8_HUMAN Alpha-actinin-1 (Fragment) OS=Homo sapiens GN=ACTN1 PE=1 SV=1	ACTN1	15.5917
>tr|G3V5M4|G3V5M4_HUMAN	0.00304878	3	tr|G3V5M4|G3V5M4_HUMAN Alpha-actinin-1 (Fragment) OS=Homo sapiens GN=ACTN1 PE=1 SV=1	ACTN1	15.5917
>sp|Q9BSJ8|ESYT1_HUMAN	0	1	sp|Q9BSJ8|ESYT1_HUMAN Extended synaptotagmin-1 OS=Homo sapiens GN=ESYT1 PE=1 SV=1	ESYT1	15.5777
>sp|O14828|SCAM3_HUMAN	0	1	sp|O14828|SCAM3_HUMAN Secretory carrier-associated membrane protein 3 OS=Homo sapiens GN=SCAMP3 PE=1 SV=3	SCAMP3	15.5531
>sp|P15086|CBPB1_HUMAN	0.00777096	3	sp|P15086|CBPB1_HUMAN Carboxypeptidase B OS=Homo sapiens GN=CPB1 PE=1 SV=4	CPB1	15.5523
>tr|H0YD31|H0YD31_HUMAN	0	3	tr|H0YD31|H0YD31_HUMAN Ras-related protein Rab-2A (Fragment) OS=Homo sapiens GN=RAB2A PE=1 SV=1	RAB2A	15.543
>tr|H0YDL5|H0YDL5_HUMAN	0	3	tr|H0YDL5|H0YDL5_HUMAN Ras-related protein Rab-2A (Fragment) OS=Homo sapiens GN=RAB2A PE=4 SV=1	RAB2A	15.543
>tr|F8WBR8|F8WBR8_HUMAN	0	3	tr|F8WBR8|F8WBR8_HUMAN Programmed cell death 6-interacting protein OS=Homo sapiens GN=PDCD6IP PE=1 SV=1	PDCD6IP	15.5425
>tr|F8WEQ7|F8WEQ7_HUMAN	0	3	tr|F8WEQ7|F8WEQ7_HUMAN Programmed cell death 6-interacting protein OS=Homo sapiens GN=PDCD6IP PE=1 SV=1	PDCD6IP	15.5425
>tr|Q5GGW2|Q5GGW2_HUMAN	0	3	tr|Q5GGW2|Q5GGW2_HUMAN 40S ribosomal protein S18 OS=Homo sapiens GN=RPS18 PE=1 SV=1	RPS18	15.5028
>tr|A0A0G2JQH2|A0A0G2JQH2_HUMAN	0	3	tr|A0A0G2JQH2|A0A0G2JQH2_HUMAN 40S ribosomal protein S18 OS=Homo sapiens GN=RPS18 PE=1 SV=1	RPS18	15.5028
>sp|P04114|APOB_HUMAN	0	3	sp|P04114|APOB_HUMAN Apolipoprotein B-100 OS=Homo sapiens GN=APOB PE=1 SV=2	APOB	15.4667
>tr|A0A087WTM7|A0A087WTM7_HUMAN	0	3	tr|A0A087WTM7|A0A087WTM7_HUMAN Apolipoprotein B-100 OS=Homo sapiens GN=APOB PE=1 SV=1	APOB	15.4667
>tr|A8MUN2|A8MUN2_HUMAN	0	3	tr|A8MUN2|A8MUN2_HUMAN Apolipoprotein B-100 OS=Homo sapiens GN=APOB PE=1 SV=2	APOB	15.4667
>tr|B1AHL2|B1AHL2_HUMAN	0	3	tr|B1AHL2|B1AHL2_HUMAN Fibulin-1 OS=Homo sapiens GN=FBLN1 PE=1 SV=1	FBLN1	15.4445
>sp|Q9BPX5|ARP5L_HUMAN	0	1	sp|Q9BPX5|ARP5L_HUMAN Actin-related protein 2/3 complex subunit 5-like protein OS=Homo sapiens GN=ARPC5L PE=1 SV=1	ARPC5L	15.4404
>tr|C9JAK5|C9JAK5_HUMAN	0	3	tr|C9JAK5|C9JAK5_HUMAN ADP-ribosylation factor 4 OS=Homo sapiens GN=ARF4 PE=1 SV=1	ARF4	15.439
>tr|L7N2F9|L7N2F9_HUMAN	0	3	tr|L7N2F9|L7N2F9_HUMAN Uncharacterized protein (Fragment) OS=Homo sapiens PE=4 SV=1	tr|L7N2F9|L7N2F9_HUMAN Uncharacterized protein (Fragment) OS=Homo sapiens PE=4 SV=1	15.4349
>sp|P13639|EF2_HUMAN	0	1	sp|P13639|EF2_HUMAN Elongation factor 2 OS=Homo sapiens GN=EEF2 PE=1 SV=4	EEF2	15.4239
>tr|J3JS69|J3JS69_HUMAN	0.00818182	3	tr|J3JS69|J3JS69_HUMAN 40S ribosomal protein S18 OS=Homo sapiens GN=RPS18 PE=1 SV=1	RPS18	15.3875
>tr|M0R2D0|M0R2D0_HUMAN	0	3	tr|M0R2D0|M0R2D0_HUMAN Ras-related protein Rab-11B OS=Homo sapiens GN=RAB11B PE=1 SV=1	RAB11B	15.3624
>tr|K7EKW9|K7EKW9_HUMAN	0.00463607	3	tr|K7EKW9|K7EKW9_HUMAN Flotillin-2 (Fragment) OS=Homo sapiens GN=FLOT2 PE=1 SV=1	FLOT2	15.3544
>tr|H7BZ97|H7BZ97_HUMAN	0	3	tr|H7BZ97|H7BZ97_HUMAN Integrin alpha-6 (Fragment) OS=Homo sapiens GN=ITGA6 PE=1 SV=1	ITGA6	15.333
>sp|Q03692|COAA1_HUMAN	0.00206398	1	sp|Q03692|COAA1_HUMAN Collagen alpha-1(X) chain OS=Homo sapiens GN=COL10A1 PE=1 SV=2	COL10A1	15.2809
>sp|Q9P265|DIP2B_HUMAN	0	1	sp|Q9P265|DIP2B_HUMAN Disco-interacting protein 2 homolog B OS=Homo sapiens GN=DIP2B PE=1 SV=3	DIP2B	15.2794
>sp|P02771|FETA_HUMAN	0	3	sp|P02771|FETA_HUMAN Alpha-fetoprotein OS=Homo sapiens GN=AFP PE=1 SV=1	AFP	15.2496
>tr|J3KMX3|J3KMX3_HUMAN	0	3	tr|J3KMX3|J3KMX3_HUMAN Alpha-fetoprotein OS=Homo sapiens GN=AFP PE=1 SV=1	AFP	15.2496
>sp|Q99828|CIB1_HUMAN	0	1	sp|Q99828|CIB1_HUMAN Calcium and integrin-binding protein 1 OS=Homo sapiens GN=CIB1 PE=1 SV=4	CIB1	15.2389
>sp|P40227|TCPZ_HUMAN	0.00611888	1	sp|P40227|TCPZ_HUMAN T-complex protein 1 subunit zeta OS=Homo sapiens GN=CCT6A PE=1 SV=3	CCT6A	15.2147
>sp|P00167|CYB5_HUMAN	0.00412371	1	sp|P00167|CYB5_HUMAN Cytochrome b5 OS=Homo sapiens GN=CYB5A PE=1 SV=2	CYB5A	15.2108
>tr|H7BXS3|H7BXS3_HUMAN	0.00953137	3	tr|H7BXS3|H7BXS3_HUMAN Phosphatidylinositol 5-phosphate 4-kinase type-2 alpha OS=Homo sapiens GN=PIP4K2A PE=1 SV=1	PIP4K2A	15.2094
>sp|Q9UL26|RB22A_HUMAN	0	1	sp|Q9UL26|RB22A_HUMAN Ras-related protein Rab-22A OS=Homo sapiens GN=RAB22A PE=1 SV=2	RAB22A	15.1987
>sp|P20701|ITAL_HUMAN	0	1	sp|P20701|ITAL_HUMAN Integrin alpha-L OS=Homo sapiens GN=ITGAL PE=1 SV=3	ITGAL	15.1727
>sp|P10301|RRAS_HUMAN	0	1	sp|P10301|RRAS_HUMAN Ras-related protein R-Ras OS=Homo sapiens GN=RRAS PE=1 SV=1	RRAS	15.1368
>tr|E5RIU8|E5RIU8_HUMAN	0	3	tr|E5RIU8|E5RIU8_HUMAN Annexin A6 OS=Homo sapiens GN=ANXA6 PE=1 SV=2	ANXA6	15.1207
>tr|E5RJR0|E5RJR0_HUMAN	0	3	tr|E5RJR0|E5RJR0_HUMAN Annexin (Fragment) OS=Homo sapiens GN=ANXA6 PE=1 SV=1	ANXA6	15.1207
>sp|P13637|AT1A3_HUMAN	0	3	sp|P13637|AT1A3_HUMAN Sodium/potassium-transporting ATPase subunit alpha-3 OS=Homo sapiens GN=ATP1A3 PE=1 SV=3	ATP1A3	15.1183
>tr|A0A0A0MT26|A0A0A0MT26_HUMAN	0	3	tr|A0A0A0MT26|A0A0A0MT26_HUMAN Sodium/potassium-transporting ATPase subunit alpha-3 OS=Homo sapiens GN=ATP1A3 PE=1 SV=1	ATP1A3	15.1183
>tr|M0R116|M0R116_HUMAN	0	3	tr|M0R116|M0R116_HUMAN Sodium/potassium-transporting ATPase subunit alpha OS=Homo sapiens GN=ATP1A3 PE=1 SV=1	ATP1A3	15.1183
>sp|O60262|GBG7_HUMAN	0	1	sp|O60262|GBG7_HUMAN Guanine nucleotide-binding protein G(I)/G(S)/G(O) subunit gamma-7 OS=Homo sapiens GN=GNG7 PE=1 SV=1	GNG7	15.1172
>tr|E9PJA6|E9PJA6_HUMAN	0.00116891	3	tr|E9PJA6|E9PJA6_HUMAN Calpain-1 catalytic subunit (Fragment) OS=Homo sapiens GN=CAPN1 PE=1 SV=6	CAPN1	15.1159
>tr|E9PLC9|E9PLC9_HUMAN	0.00116891	3	tr|E9PLC9|E9PLC9_HUMAN Calpain-1 catalytic subunit (Fragment) OS=Homo sapiens GN=CAPN1 PE=1 SV=1	CAPN1	15.1159
>tr|E9PRM1|E9PRM1_HUMAN	0.00116891	3	tr|E9PRM1|E9PRM1_HUMAN Calpain-1 catalytic subunit OS=Homo sapiens GN=CAPN1 PE=1 SV=1	CAPN1	15.1159
>tr|E9PIA9|E9PIA9_HUMAN	0.00116891	3	tr|E9PIA9|E9PIA9_HUMAN Calpain-1 catalytic subunit (Fragment) OS=Homo sapiens GN=CAPN1 PE=1 SV=1	CAPN1	15.1159
>tr|E9PLX0|E9PLX0_HUMAN	0.00116891	3	tr|E9PLX0|E9PLX0_HUMAN Calpain-1 catalytic subunit (Fragment) OS=Homo sapiens GN=CAPN1 PE=1 SV=1	CAPN1	15.1159
>tr|E9PQB3|E9PQB3_HUMAN	0.00116891	3	tr|E9PQB3|E9PQB3_HUMAN Calpain-1 catalytic subunit (Fragment) OS=Homo sapiens GN=CAPN1 PE=1 SV=1	CAPN1	15.1159
>tr|E9PMC6|E9PMC6_HUMAN	0.00116891	3	tr|E9PMC6|E9PMC6_HUMAN Calpain-1 catalytic subunit (Fragment) OS=Homo sapiens GN=CAPN1 PE=1 SV=1	CAPN1	15.1159
>tr|E9PJJ3|E9PJJ3_HUMAN	0.00116891	3	tr|E9PJJ3|E9PJJ3_HUMAN Calpain-1 catalytic subunit (Fragment) OS=Homo sapiens GN=CAPN1 PE=1 SV=6	CAPN1	15.1159
>tr|E9PSA6|E9PSA6_HUMAN	0.00116891	3	tr|E9PSA6|E9PSA6_HUMAN Calpain-1 catalytic subunit (Fragment) OS=Homo sapiens GN=CAPN1 PE=1 SV=1	CAPN1	15.1159
>sp|P78356|PI42B_HUMAN	0.00953137	3	sp|P78356|PI42B_HUMAN Phosphatidylinositol 5-phosphate 4-kinase type-2 beta OS=Homo sapiens GN=PIP4K2B PE=1 SV=1	PIP4K2B	15.0983
>sp|P49721|PSB2_HUMAN	0	1	sp|P49721|PSB2_HUMAN Proteasome subunit beta type-2 OS=Homo sapiens GN=PSMB2 PE=1 SV=1	PSMB2	15.0928
>sp|Q9Y3C5|RNF11_HUMAN	0	1	sp|Q9Y3C5|RNF11_HUMAN RING finger protein 11 OS=Homo sapiens GN=RNF11 PE=1 SV=1	RNF11	15.0921
>tr|E7ERA5|E7ERA5_HUMAN	0	3	tr|E7ERA5|E7ERA5_HUMAN Myosin-10 (Fragment) OS=Homo sapiens GN=MYH10 PE=1 SV=6	MYH10	15.0766
>sp|Q9Y6Z7|COL10_HUMAN	0	1	sp|Q9Y6Z7|COL10_HUMAN Collectin-10 OS=Homo sapiens GN=COLEC10 PE=2 SV=2	COLEC10	15.0625
>sp|Q16610|ECM1_HUMAN	0.00674252	1	sp|Q16610|ECM1_HUMAN Extracellular matrix protein 1 OS=Homo sapiens GN=ECM1 PE=1 SV=2	ECM1	15.055
>sp|Q07507|DERM_HUMAN	0.00140252	1	sp|Q07507|DERM_HUMAN Dermatopontin OS=Homo sapiens GN=DPT PE=1 SV=2	DPT	15.0462
>sp|Q15493|RGN_HUMAN	0	1	sp|Q15493|RGN_HUMAN Regucalcin OS=Homo sapiens GN=RGN PE=1 SV=1	RGN	15.0411
>sp|P63167|DYL1_HUMAN	0.00758853	3	sp|P63167|DYL1_HUMAN Dynein light chain 1, cytoplasmic OS=Homo sapiens GN=DYNLL1 PE=1 SV=1	DYNLL1	15.0358
>tr|K7EJ38|K7EJ38_HUMAN	0	3	tr|K7EJ38|K7EJ38_HUMAN Ras-related protein Rab-27B (Fragment) OS=Homo sapiens GN=RAB27B PE=1 SV=1	RAB27B	15.0203
>sp|P00491|PNPH_HUMAN	0.00308483	1	sp|P00491|PNPH_HUMAN Purine nucleoside phosphorylase OS=Homo sapiens GN=PNP PE=1 SV=2	PNP	15.0129
>sp|P36406|TRI23_HUMAN	0	3	sp|P36406|TRI23_HUMAN E3 ubiquitin-protein ligase TRIM23 OS=Homo sapiens GN=TRIM23 PE=1 SV=1	TRIM23	14.9999
>tr|F8WDK9|F8WDK9_HUMAN	0	3	tr|F8WDK9|F8WDK9_HUMAN Programmed cell death 6-interacting protein OS=Homo sapiens GN=PDCD6IP PE=1 SV=1	PDCD6IP	14.9975
>sp|P50993|AT1A2_HUMAN	0	3	sp|P50993|AT1A2_HUMAN Sodium/potassium-transporting ATPase subunit alpha-2 OS=Homo sapiens GN=ATP1A2 PE=1 SV=1	ATP1A2	14.9927
>tr|B1AKY9|B1AKY9_HUMAN	0	3	tr|B1AKY9|B1AKY9_HUMAN Sodium/potassium-transporting ATPase subunit alpha OS=Homo sapiens GN=ATP1A2 PE=1 SV=1	ATP1A2	14.9927
>sp|P62906|RL10A_HUMAN	0	1	sp|P62906|RL10A_HUMAN 60S ribosomal protein L10a OS=Homo sapiens GN=RPL10A PE=1 SV=2	RPL10A	14.9702
>sp|P00747|PLMN_HUMAN	0.00396825	3	sp|P00747|PLMN_HUMAN Plasminogen OS=Homo sapiens GN=PLG PE=1 SV=2	PLG	14.9684
>sp|P26641|EF1G_HUMAN	0	1	sp|P26641|EF1G_HUMAN Elongation factor 1-gamma OS=Homo sapiens GN=EEF1G PE=1 SV=3	EEF1G	14.9293
>sp|Q7LDG7|GRP2_HUMAN	0	1	sp|Q7LDG7|GRP2_HUMAN RAS guanyl-releasing protein 2 OS=Homo sapiens GN=RASGRP2 PE=1 SV=1	RASGRP2	14.9162
>sp|Q9BRX8|F213A_HUMAN	0	1	sp|Q9BRX8|F213A_HUMAN Redox-regulatory protein FAM213A OS=Homo sapiens GN=FAM213A PE=1 SV=3	FAM213A	14.9091
>sp|P11717|MPRI_HUMAN	0	1	sp|P11717|MPRI_HUMAN Cation-independent mannose-6-phosphate receptor OS=Homo sapiens GN=IGF2R PE=1 SV=3	IGF2R	14.8809
>sp|Q07954|LRP1_HUMAN	0	1	sp|Q07954|LRP1_HUMAN Prolow-density lipoprotein receptor-related protein 1 OS=Homo sapiens GN=LRP1 PE=1 SV=2	LRP1	14.8512
>sp|P49795|RGS19_HUMAN	0.00282885	1	sp|P49795|RGS19_HUMAN Regulator of G-protein signaling 19 OS=Homo sapiens GN=RGS19 PE=1 SV=1	RGS19	14.823
>sp|P24666|PPAC_HUMAN	0	1	sp|P24666|PPAC_HUMAN Low molecular weight phosphotyrosine protein phosphatase OS=Homo sapiens GN=ACP1 PE=1 SV=3	ACP1	14.8229
>sp|P20963|CD3Z_HUMAN	0	1	sp|P20963|CD3Z_HUMAN T-cell surface glycoprotein CD3 zeta chain OS=Homo sapiens GN=CD247 PE=1 SV=2	CD247	14.8162
>tr|H0Y7C1|H0Y7C1_HUMAN	0	3	tr|H0Y7C1|H0Y7C1_HUMAN Sodium/potassium-transporting ATPase subunit alpha (Fragment) OS=Homo sapiens GN=ATP1A2 PE=1 SV=1	ATP1A2	14.8136
>sp|P01137|TGFB1_HUMAN	0	1	sp|P01137|TGFB1_HUMAN Transforming growth factor beta-1 OS=Homo sapiens GN=TGFB1 PE=1 SV=2	TGFB1	14.7812
>sp|P11277|SPTB1_HUMAN	0	1	sp|P11277|SPTB1_HUMAN Spectrin beta chain, erythrocytic OS=Homo sapiens GN=SPTB PE=1 SV=5	SPTB	14.7735
>tr|J3QR51|J3QR51_HUMAN	0.00406091	3	tr|J3QR51|J3QR51_HUMAN Ras-related protein Rab-31 OS=Homo sapiens GN=RAB31 PE=1 SV=2	RAB31	14.7647
>sp|P13797|PLST_HUMAN	0.00118133	3	sp|P13797|PLST_HUMAN Plastin-3 OS=Homo sapiens GN=PLS3 PE=1 SV=4	PLS3	14.7445
>tr|A0A0A0MSQ0|A0A0A0MSQ0_HUMAN	0.00118133	3	tr|A0A0A0MSQ0|A0A0A0MSQ0_HUMAN Plastin-3 OS=Homo sapiens GN=PLS3 PE=1 SV=1	PLS3	14.7445
>tr|K7EJH8|K7EJH8_HUMAN	0	3	tr|K7EJH8|K7EJH8_HUMAN Alpha-actinin-4 (Fragment) OS=Homo sapiens GN=ACTN4 PE=1 SV=1	ACTN4	14.7083
>sp|Q8IYK8|REM2_HUMAN	0.00471254	1	sp|Q8IYK8|REM2_HUMAN GTP-binding protein REM 2 OS=Homo sapiens GN=REM2 PE=1 SV=2	REM2	14.6784
>sp|O75695|XRP2_HUMAN	0.00120409	1	sp|O75695|XRP2_HUMAN Protein XRP2 OS=Homo sapiens GN=RP2 PE=1 SV=4	RP2	14.676
>sp|Q9Y696|CLIC4_HUMAN	0	1	sp|Q9Y696|CLIC4_HUMAN Chloride intracellular channel protein 4 OS=Homo sapiens GN=CLIC4 PE=1 SV=4	CLIC4	14.6383
>tr|A6NJ28|A6NJ28_HUMAN	0	3	tr|A6NJ28|A6NJ28_HUMAN RAS guanyl-releasing protein 2 OS=Homo sapiens GN=RASGRP2 PE=1 SV=1	RASGRP2	14.583
>tr|E7EWQ7|E7EWQ7_HUMAN	0	3	tr|E7EWQ7|E7EWQ7_HUMAN RAS guanyl-releasing protein 2 OS=Homo sapiens GN=RASGRP2 PE=1 SV=1	RASGRP2	14.583
>tr|E7EM78|E7EM78_HUMAN	0	3	tr|E7EM78|E7EM78_HUMAN RAS guanyl-releasing protein 2 (Fragment) OS=Homo sapiens GN=RASGRP2 PE=1 SV=1	RASGRP2	14.583
>tr|E7EMB4|E7EMB4_HUMAN	0	3	tr|E7EMB4|E7EMB4_HUMAN RAS guanyl-releasing protein 2 OS=Homo sapiens GN=RASGRP2 PE=1 SV=1	RASGRP2	14.583
>tr|C9JNE0|C9JNE0_HUMAN	0.00580271	3	tr|C9JNE0|C9JNE0_HUMAN Integrin beta-1 (Fragment) OS=Homo sapiens GN=ITGB1 PE=1 SV=1	ITGB1	14.5689
>tr|H3BUB6|H3BUB6_HUMAN	0	3	tr|H3BUB6|H3BUB6_HUMAN Secretory carrier-associated membrane protein 2 (Fragment) OS=Homo sapiens GN=SCAMP2 PE=1 SV=1	SCAMP2	14.5518
>tr|H3BN93|H3BN93_HUMAN	0	3	tr|H3BN93|H3BN93_HUMAN Secretory carrier-associated membrane protein 2 OS=Homo sapiens GN=SCAMP2 PE=1 SV=1	SCAMP2	14.5518
>tr|H3BV04|H3BV04_HUMAN	0	3	tr|H3BV04|H3BV04_HUMAN Secretory carrier-associated membrane protein 2 (Fragment) OS=Homo sapiens GN=SCAMP2 PE=1 SV=1	SCAMP2	14.5518
>tr|H3BPL9|H3BPL9_HUMAN	0	3	tr|H3BPL9|H3BPL9_HUMAN Secretory carrier-associated membrane protein 2 (Fragment) OS=Homo sapiens GN=SCAMP2 PE=1 SV=1	SCAMP2	14.5518
>sp|O00151|PDLI1_HUMAN	0.00616016	1	sp|O00151|PDLI1_HUMAN PDZ and LIM domain protein 1 OS=Homo sapiens GN=PDLIM1 PE=1 SV=4	PDLIM1	14.5439
>sp|Q14651|PLSI_HUMAN	0.00118133	3	sp|Q14651|PLSI_HUMAN Plastin-1 OS=Homo sapiens GN=PLS1 PE=1 SV=2	PLS1	14.5281
>tr|U3KQ88|U3KQ88_HUMAN	0.00529568	3	tr|U3KQ88|U3KQ88_HUMAN Galectin (Fragment) OS=Homo sapiens GN=LGALSL PE=1 SV=1	LGALSL	14.5035
>sp|P01344|IGF2_HUMAN	0.00413223	1	sp|P01344|IGF2_HUMAN Insulin-like growth factor II OS=Homo sapiens GN=IGF2 PE=1 SV=1	IGF2	14.5014
>sp|P62266|RS23_HUMAN	0.00157729	1	sp|P62266|RS23_HUMAN 40S ribosomal protein S23 OS=Homo sapiens GN=RPS23 PE=1 SV=3	RPS23	14.4342
>sp|Q99700|ATX2_HUMAN	0.00469484	3	sp|Q99700|ATX2_HUMAN Ataxin-2 OS=Homo sapiens GN=ATXN2 PE=1 SV=2	ATXN2	14.4137
>tr|H0YH87|H0YH87_HUMAN	0.00469484	3	tr|H0YH87|H0YH87_HUMAN Ataxin-2 (Fragment) OS=Homo sapiens GN=ATXN2 PE=1 SV=1	ATXN2	14.4137
>tr|V9GY86|V9GY86_HUMAN	0.00469484	3	tr|V9GY86|V9GY86_HUMAN Ataxin-2 OS=Homo sapiens GN=ATXN2 PE=1 SV=1	ATXN2	14.4137
>tr|F8VQP2|F8VQP2_HUMAN	0.00469484	3	tr|F8VQP2|F8VQP2_HUMAN Ataxin-2 OS=Homo sapiens GN=ATXN2 PE=1 SV=1	ATXN2	14.4137
>tr|F8WB06|F8WB06_HUMAN	0.00469484	3	tr|F8WB06|F8WB06_HUMAN Ataxin-2 OS=Homo sapiens GN=ATXN2 PE=1 SV=1	ATXN2	14.4137
>tr|F8W0B5|F8W0B5_HUMAN	0.00469484	3	tr|F8W0B5|F8W0B5_HUMAN Ataxin-2 (Fragment) OS=Homo sapiens GN=ATXN2 PE=1 SV=3	ATXN2	14.4137
>sp|P02730|B3AT_HUMAN	0	1	sp|P02730|B3AT_HUMAN Band 3 anion transport protein OS=Homo sapiens GN=SLC4A1 PE=1 SV=3	SLC4A1	14.4059
>tr|V9GYJ7|V9GYJ7_HUMAN	0	3	tr|V9GYJ7|V9GYJ7_HUMAN Rab GDP dissociation inhibitor beta (Fragment) OS=Homo sapiens GN=GDI2 PE=1 SV=6	GDI2	14.4012
>sp|P62070|RRAS2_HUMAN	0	3	sp|P62070|RRAS2_HUMAN Ras-related protein R-Ras2 OS=Homo sapiens GN=RRAS2 PE=1 SV=1	RRAS2	14.3986
>tr|E9PK85|E9PK85_HUMAN	0	3	tr|E9PK85|E9PK85_HUMAN Ras-related protein R-Ras2 (Fragment) OS=Homo sapiens GN=RRAS2 PE=1 SV=1	RRAS2	14.3986
>tr|A0A0C4DGH2|A0A0C4DGH2_HUMAN	0	3	tr|A0A0C4DGH2|A0A0C4DGH2_HUMAN Ras-related protein R-Ras2 OS=Homo sapiens GN=RRAS2 PE=1 SV=1	RRAS2	14.3986
>tr|H0Y4K8|H0Y4K8_HUMAN	0.00221976	3	tr|H0Y4K8|H0Y4K8_HUMAN Fibronectin (Fragment) OS=Homo sapiens GN=FN1 PE=1 SV=1	FN1	14.3871
>sp|O43639|NCK2_HUMAN	0.00161812	1	sp|O43639|NCK2_HUMAN Cytoplasmic protein NCK2 OS=Homo sapiens GN=NCK2 PE=1 SV=2	NCK2	14.3555
>sp|Q9UIQ6|LCAP_HUMAN	0	1	sp|Q9UIQ6|LCAP_HUMAN Leucyl-cystinyl aminopeptidase OS=Homo sapiens GN=LNPEP PE=1 SV=3	LNPEP	14.3412
>sp|P61081|UBC12_HUMAN	0	1	sp|P61081|UBC12_HUMAN NEDD8-conjugating enzyme Ubc12 OS=Homo sapiens GN=UBE2M PE=1 SV=1	UBE2M	14.3383
>sp|Q9Y6W5|WASF2_HUMAN	0	1	sp|Q9Y6W5|WASF2_HUMAN Wiskott-Aldrich syndrome protein family member 2 OS=Homo sapiens GN=WASF2 PE=1 SV=3	WASF2	14.3176
>sp|Q15063|POSTN_HUMAN	0	3	sp|Q15063|POSTN_HUMAN Periostin OS=Homo sapiens GN=POSTN PE=1 SV=2	POSTN	14.2554
>tr|B1ALD9|B1ALD9_HUMAN	0	3	tr|B1ALD9|B1ALD9_HUMAN Periostin OS=Homo sapiens GN=POSTN PE=1 SV=1	POSTN	14.2554
>sp|P07205|PGK2_HUMAN	0	3	sp|P07205|PGK2_HUMAN Phosphoglycerate kinase 2 OS=Homo sapiens GN=PGK2 PE=1 SV=3	PGK2	14.2505
>sp|P62241|RS8_HUMAN	0.00178253	1	sp|P62241|RS8_HUMAN 40S ribosomal protein S8 OS=Homo sapiens GN=RPS8 PE=1 SV=2	RPS8	14.2202
>sp|P30050|RL12_HUMAN	0	1	sp|P30050|RL12_HUMAN 60S ribosomal protein L12 OS=Homo sapiens GN=RPL12 PE=1 SV=1	RPL12	14.1294
>sp|O60763|USO1_HUMAN	0.00123916	1	sp|O60763|USO1_HUMAN General vesicular transport factor p115 OS=Homo sapiens GN=USO1 PE=1 SV=2	USO1	14.1279
>sp|O75396|SC22B_HUMAN	0.00420168	1	sp|O75396|SC22B_HUMAN Vesicle-trafficking protein SEC22b OS=Homo sapiens GN=SEC22B PE=1 SV=4	SEC22B	14.1205
>sp|Q96C24|SYTL4_HUMAN	0	1	sp|Q96C24|SYTL4_HUMAN Synaptotagmin-like protein 4 OS=Homo sapiens GN=SYTL4 PE=1 SV=2	SYTL4	14.1101
>sp|Q9NU22|MDN1_HUMAN	0	1	sp|Q9NU22|MDN1_HUMAN Midasin OS=Homo sapiens GN=MDN1 PE=1 SV=2	MDN1	14.0943
>sp|P50570|DYN2_HUMAN	0	1	sp|P50570|DYN2_HUMAN Dynamin-2 OS=Homo sapiens GN=DNM2 PE=1 SV=2	DNM2	13.8885
>sp|Q58FF6|H90B4_HUMAN	0.00466636	3	sp|Q58FF6|H90B4_HUMAN Putative heat shock protein HSP 90-beta 4 OS=Homo sapiens GN=HSP90AB4P PE=5 SV=1	HSP90AB4P	13.7584
>sp|P53396|ACLY_HUMAN	0	1	sp|P53396|ACLY_HUMAN ATP-citrate synthase OS=Homo sapiens GN=ACLY PE=1 SV=3	ACLY	13.7067
>sp|P25398|RS12_HUMAN	0.0079858	1	sp|P25398|RS12_HUMAN 40S ribosomal protein S12 OS=Homo sapiens GN=RPS12 PE=1 SV=3	RPS12	13.6262
>sp|Q05940|VMAT2_HUMAN	0.00340467	1	sp|Q05940|VMAT2_HUMAN Synaptic vesicular amine transporter OS=Homo sapiens GN=SLC18A2 PE=1 SV=2	SLC18A2	13.6203
>sp|Q9Y3D6|FIS1_HUMAN	0.00748363	1	sp|Q9Y3D6|FIS1_HUMAN Mitochondrial fission 1 protein OS=Homo sapiens GN=FIS1 PE=1 SV=2	FIS1	13.5841
>tr|M0R2S0|M0R2S0_HUMAN	0	3	tr|M0R2S0|M0R2S0_HUMAN Transforming growth factor beta-1 (Fragment) OS=Homo sapiens GN=TGFB1 PE=1 SV=1	TGFB1	13.5692
>sp|O43294|TGFI1_HUMAN	0	1	sp|O43294|TGFI1_HUMAN Transforming growth factor beta-1-induced transcript 1 protein OS=Homo sapiens GN=TGFB1I1 PE=1 SV=2	TGFB1I1	13.5323
>sp|Q9H0M0|WWP1_HUMAN	0	1	sp|Q9H0M0|WWP1_HUMAN NEDD4-like E3 ubiquitin-protein ligase WWP1 OS=Homo sapiens GN=WWP1 PE=1 SV=1	WWP1	13.5294
>sp|Q8IZ83|A16A1_HUMAN	0.00456413	1	sp|Q8IZ83|A16A1_HUMAN Aldehyde dehydrogenase family 16 member A1 OS=Homo sapiens GN=ALDH16A1 PE=1 SV=2	ALDH16A1	13.5087
>sp|P23284|PPIB_HUMAN	0	1	sp|P23284|PPIB_HUMAN Peptidyl-prolyl cis-trans isomerase B OS=Homo sapiens GN=PPIB PE=1 SV=2	PPIB	13.4924
>sp|O43854|EDIL3_HUMAN	0.000633714	1	sp|O43854|EDIL3_HUMAN EGF-like repeat and discoidin I-like domain-containing protein 3 OS=Homo sapiens GN=EDIL3 PE=1 SV=1	EDIL3	13.4505
>sp|Q9NR12|PDLI7_HUMAN	0.00163666	1	sp|Q9NR12|PDLI7_HUMAN PDZ and LIM domain protein 7 OS=Homo sapiens GN=PDLIM7 PE=1 SV=1	PDLIM7	13.3691
>tr|H0YJE6|H0YJE6_HUMAN	0	3	tr|H0YJE6|H0YJE6_HUMAN Spectrin beta chain, erythrocytic (Fragment) OS=Homo sapiens GN=SPTB PE=1 SV=1	SPTB	13.3478
>tr|H7BZJ3|H7BZJ3_HUMAN	0	1	tr|H7BZJ3|H7BZJ3_HUMAN Protein disulfide-isomerase A3 (Fragment) OS=Homo sapiens GN=PDIA3 PE=1 SV=1	PDIA3	13.268
>tr|A8MVK8|A8MVK8_HUMAN	0.00116618	3	tr|A8MVK8|A8MVK8_HUMAN RAS guanyl-releasing protein 2 OS=Homo sapiens GN=RASGRP2 PE=1 SV=1	RASGRP2	13.2383
>tr|A6NHE2|A6NHE2_HUMAN	0.00116618	3	tr|A6NHE2|A6NHE2_HUMAN RAS guanyl-releasing protein 2 (Fragment) OS=Homo sapiens GN=RASGRP2 PE=1 SV=1	RASGRP2	13.2383
>tr|C9JZ82|C9JZ82_HUMAN	0.00116618	3	tr|C9JZ82|C9JZ82_HUMAN RAS guanyl-releasing protein 2 (Fragment) OS=Homo sapiens GN=RASGRP2 PE=1 SV=6	RASGRP2	13.2383
>tr|A8MTF9|A8MTF9_HUMAN	0.00116618	3	tr|A8MTF9|A8MTF9_HUMAN RAS guanyl-releasing protein 2 OS=Homo sapiens GN=RASGRP2 PE=1 SV=1	RASGRP2	13.2383
>sp|Q9H0N0|RAB6C_HUMAN	0	1	sp|Q9H0N0|RAB6C_HUMAN Ras-related protein Rab-6C OS=Homo sapiens GN=RAB6C PE=1 SV=2	RAB6C	13.225
>sp|Q9Y608|LRRF2_HUMAN	0	1	sp|Q9Y608|LRRF2_HUMAN Leucine-rich repeat flightless-interacting protein 2 OS=Homo sapiens GN=LRRFIP2 PE=1 SV=1	LRRFIP2	13.1304
>tr|D6RBJ7|D6RBJ7_HUMAN	0	3	tr|D6RBJ7|D6RBJ7_HUMAN Vitamin D-binding protein OS=Homo sapiens GN=GC PE=1 SV=1	GC	13.034
>sp|Q96CX2|KCD12_HUMAN	0.00516796	1	sp|Q96CX2|KCD12_HUMAN BTB/POZ domain-containing protein KCTD12 OS=Homo sapiens GN=KCTD12 PE=1 SV=1	KCTD12	13.0264
>sp|Q92526|TCPW_HUMAN	0.00709516	3	sp|Q92526|TCPW_HUMAN T-complex protein 1 subunit zeta-2 OS=Homo sapiens GN=CCT6B PE=1 SV=5	CCT6B	12.9835
>tr|Q5TBN3|Q5TBN3_HUMAN	0.00225606	3	tr|Q5TBN3|Q5TBN3_HUMAN Plastin-2 (Fragment) OS=Homo sapiens GN=LCP1 PE=1 SV=1	LCP1	12.9219
>tr|U3KQI3|U3KQI3_HUMAN	0.00225606	3	tr|U3KQI3|U3KQI3_HUMAN Plastin-3 (Fragment) OS=Homo sapiens GN=PLS3 PE=1 SV=1	PLS3	12.9219
>tr|H0YBS0|H0YBS0_HUMAN	0	3	tr|H0YBS0|H0YBS0_HUMAN Ankyrin-1 (Fragment) OS=Homo sapiens GN=ANK1 PE=1 SV=1	ANK1	12.9117
>sp|P51809|VAMP7_HUMAN	0	1	sp|P51809|VAMP7_HUMAN Vesicle-associated membrane protein 7 OS=Homo sapiens GN=VAMP7 PE=1 SV=3	VAMP7	12.7964
>sp|O94804|STK10_HUMAN	0	1	sp|O94804|STK10_HUMAN Serine/threonine-protein kinase 10 OS=Homo sapiens GN=STK10 PE=1 SV=1	STK10	12.786
>sp|Q9Y4D1|DAAM1_HUMAN	0.00236128	1	sp|Q9Y4D1|DAAM1_HUMAN Disheveled-associated activator of morphogenesis 1 OS=Homo sapiens GN=DAAM1 PE=1 SV=2	DAAM1	12.6449
>tr|Q4VY20|Q4VY20_HUMAN	0.00497063	3	tr|Q4VY20|Q4VY20_HUMAN 14-3-3 protein beta/alpha (Fragment) OS=Homo sapiens GN=YWHAB PE=1 SV=1	YWHAB	12.5643
>tr|A0A0J9YWZ2|A0A0J9YWZ2_HUMAN	0.00497063	3	tr|A0A0J9YWZ2|A0A0J9YWZ2_HUMAN 14-3-3 protein beta/alpha (Fragment) OS=Homo sapiens GN=YWHAB PE=1 SV=1	YWHAB	12.5643
>tr|A0A0J9YWE8|A0A0J9YWE8_HUMAN	0.00497063	3	tr|A0A0J9YWE8|A0A0J9YWE8_HUMAN 14-3-3 protein beta/alpha OS=Homo sapiens GN=YWHAB PE=1 SV=1	YWHAB	12.5643
>tr|Q4VY19|Q4VY19_HUMAN	0.00497063	3	tr|Q4VY19|Q4VY19_HUMAN 14-3-3 protein beta/alpha (Fragment) OS=Homo sapiens GN=YWHAB PE=1 SV=1	YWHAB	12.5643
>sp|Q9H254|SPTN4_HUMAN	0	3	sp|Q9H254|SPTN4_HUMAN Spectrin beta chain, non-erythrocytic 4 OS=Homo sapiens GN=SPTBN4 PE=1 SV=2	SPTBN4	12.5225
>tr|C9JY79|C9JY79_HUMAN	0	3	tr|C9JY79|C9JY79_HUMAN Non-erythrocytic beta-spectrin 4 OS=Homo sapiens GN=SPTBN4 PE=1 SV=2	SPTBN4	12.5225
>tr|M0QZQ3|M0QZQ3_HUMAN	0	3	tr|M0QZQ3|M0QZQ3_HUMAN Spectrin beta chain, non-erythrocytic 4 OS=Homo sapiens GN=SPTBN4 PE=1 SV=1	SPTBN4	12.5225
>sp|Q8TBQ9|KISHA_HUMAN	0.00639659	1	sp|Q8TBQ9|KISHA_HUMAN Protein kish-A OS=Homo sapiens GN=TMEM167A PE=1 SV=1	TMEM167A	12.4834
>sp|P46934|NEDD4_HUMAN	0	1	sp|P46934|NEDD4_HUMAN E3 ubiquitin-protein ligase NEDD4 OS=Homo sapiens GN=NEDD4 PE=1 SV=4	NEDD4	12.4771
>sp|Q14156|EFR3A_HUMAN	0	1	sp|Q14156|EFR3A_HUMAN Protein EFR3 homolog A OS=Homo sapiens GN=EFR3A PE=1 SV=2	EFR3A	12.3278
>sp|Q14118|DAG1_HUMAN	0	1	sp|Q14118|DAG1_HUMAN Dystroglycan OS=Homo sapiens GN=DAG1 PE=1 SV=2	DAG1	12.3165
>sp|P12273|PIP_HUMAN	0.00511509	1	sp|P12273|PIP_HUMAN Prolactin-inducible protein OS=Homo sapiens GN=PIP PE=1 SV=1	PIP	12.3097
>sp|Q96J02|ITCH_HUMAN	0.00136054	1	sp|Q96J02|ITCH_HUMAN E3 ubiquitin-protein ligase Itchy homolog OS=Homo sapiens GN=ITCH PE=1 SV=2	ITCH	12.2834
>sp|Q9P0J7|KCMF1_HUMAN	0.00215866	1	sp|Q9P0J7|KCMF1_HUMAN E3 ubiquitin-protein ligase KCMF1 OS=Homo sapiens GN=KCMF1 PE=1 SV=2	KCMF1	12.274
>sp|Q99832|TCPH_HUMAN	0	1	sp|Q99832|TCPH_HUMAN T-complex protein 1 subunit eta OS=Homo sapiens GN=CCT7 PE=1 SV=2	CCT7	12.1977
>sp|P16401|H15_HUMAN	0.00174216	1	sp|P16401|H15_HUMAN Histone H1.5 OS=Homo sapiens GN=HIST1H1B PE=1 SV=3	HIST1H1B	12.1953
>sp|O75165|DJC13_HUMAN	0	1	sp|O75165|DJC13_HUMAN DnaJ homolog subfamily C member 13 OS=Homo sapiens GN=DNAJC13 PE=1 SV=5	DNAJC13	12.0517
>tr|M0QXF2|M0QXF2_HUMAN	0	3	tr|M0QXF2|M0QXF2_HUMAN Sodium/potassium-transporting ATPase subunit alpha-3 (Fragment) OS=Homo sapiens GN=ATP1A3 PE=1 SV=2	ATP1A3	12.0204
>sp|P20648|ATP4A_HUMAN	0	3	sp|P20648|ATP4A_HUMAN Potassium-transporting ATPase alpha chain 1 OS=Homo sapiens GN=ATP4A PE=2 SV=5	ATP4A	11.9689
>sp|O95989|NUDT3_HUMAN	0.00677638	1	sp|O95989|NUDT3_HUMAN Diphosphoinositol polyphosphate phosphohydrolase 1 OS=Homo sapiens GN=NUDT3 PE=1 SV=1	NUDT3	11.9235
>sp|Q09666|AHNK_HUMAN	0	1	sp|Q09666|AHNK_HUMAN Neuroblast differentiation-associated protein AHNAK OS=Homo sapiens GN=AHNAK PE=1 SV=2	AHNAK	11.7478
>sp|P06756|ITAV_HUMAN	0.00211864	1	sp|P06756|ITAV_HUMAN Integrin alpha-V OS=Homo sapiens GN=ITGAV PE=1 SV=2	ITGAV	11.6961
>tr|F8W914|F8W914_HUMAN	0.00617829	1	tr|F8W914|F8W914_HUMAN Reticulon OS=Homo sapiens GN=RTN4 PE=1 SV=1	RTN4	11.6342
>sp|P43403|ZAP70_HUMAN	0.00809717	1	sp|P43403|ZAP70_HUMAN Tyrosine-protein kinase ZAP-70 OS=Homo sapiens GN=ZAP70 PE=1 SV=1	ZAP70	11.6327
>sp|Q6ZNJ1|NBEL2_HUMAN	0	1	sp|Q6ZNJ1|NBEL2_HUMAN Neurobeachin-like protein 2 OS=Homo sapiens GN=NBEAL2 PE=1 SV=2	NBEAL2	11.3736
>sp|P29350|PTN6_HUMAN	0.00578292	1	sp|P29350|PTN6_HUMAN Tyrosine-protein phosphatase non-receptor type 6 OS=Homo sapiens GN=PTPN6 PE=1 SV=1	PTPN6	11.3533
>sp|Q14204|DYHC1_HUMAN	0	1	sp|Q14204|DYHC1_HUMAN Cytoplasmic dynein 1 heavy chain 1 OS=Homo sapiens GN=DYNC1H1 PE=1 SV=5	DYNC1H1	11.1588
>sp|Q92556|ELMO1_HUMAN	0.00116077	1	sp|Q92556|ELMO1_HUMAN Engulfment and cell motility protein 1 OS=Homo sapiens GN=ELMO1 PE=1 SV=2	ELMO1	11.1208
>sp|Q4VX76|SYTL3_HUMAN	0.00445236	1	sp|Q4VX76|SYTL3_HUMAN Synaptotagmin-like protein 3 OS=Homo sapiens GN=SYTL3 PE=2 SV=3	SYTL3	10.6826
>tr|H0YJI8|H0YJI8_HUMAN	0.0031746	3	tr|H0YJI8|H0YJI8_HUMAN Prolow-density lipoprotein receptor-related protein 1 (Fragment) OS=Homo sapiens GN=LRP1 PE=1 SV=1	LRP1	10.2185
>tr|H0Y8A9|H0Y8A9_HUMAN	0.00365854	1	tr|H0Y8A9|H0Y8A9_HUMAN Cystic fibrosis transmembrane conductance regulator (Fragment) OS=Homo sapiens GN=CFTR PE=1 SV=1	CFTR	10.1412
>sp|P35443|TSP4_HUMAN	0.00875657	1	sp|P35443|TSP4_HUMAN Thrombospondin-4 OS=Homo sapiens GN=THBS4 PE=1 SV=2	THBS4	10.0684
>tr|Q6PJ72|Q6PJ72_HUMAN	0.00134228	3	tr|Q6PJ72|Q6PJ72_HUMAN LRP1 protein OS=Homo sapiens GN=LRP1 PE=1 SV=1	LRP1	9.78907
>sp|Q5T4S7|UBR4_HUMAN	0.00218579	1	sp|Q5T4S7|UBR4_HUMAN E3 ubiquitin-protein ligase UBR4 OS=Homo sapiens GN=UBR4 PE=1 SV=1	UBR4	8.89292

## Sheet: Unique
proUL	FDR	E	Head	GN	Mean iBAQ
>sp|P69905|HBA_HUMAN	0	3	sp|P69905|HBA_HUMAN Hemoglobin subunit alpha OS=Homo sapiens GN=HBA1 PE=1 SV=2	HBA1	26.5318
>sp|P68871|HBB_HUMAN	0	3	sp|P68871|HBB_HUMAN Hemoglobin subunit beta OS=Homo sapiens GN=HBB PE=1 SV=2	HBB	25.5001
>sp|P02042|HBD_HUMAN	0	3	sp|P02042|HBD_HUMAN Hemoglobin subunit delta OS=Homo sapiens GN=HBD PE=1 SV=2	HBD	25.5001
>sp|P62834|RAP1A_HUMAN	0	1	sp|P62834|RAP1A_HUMAN Ras-related protein Rap-1A OS=Homo sapiens GN=RAP1A PE=1 SV=1	RAP1A	25.1913
>sp|P61224|RAP1B_HUMAN	0	3	sp|P61224|RAP1B_HUMAN Ras-related protein Rap-1b OS=Homo sapiens GN=RAP1B PE=1 SV=1	RAP1B	24.8989
>sp|P02768|ALBU_HUMAN	0	3	sp|P02768|ALBU_HUMAN Serum albumin OS=Homo sapiens GN=ALB PE=1 SV=2	ALB	24.6284
>sp|P02100|HBE_HUMAN	0	1	sp|P02100|HBE_HUMAN Hemoglobin subunit epsilon OS=Homo sapiens GN=HBE1 PE=1 SV=2	HBE1	24.5772
>sp|P69891|HBG1_HUMAN	0	3	sp|P69891|HBG1_HUMAN Hemoglobin subunit gamma-1 OS=Homo sapiens GN=HBG1 PE=1 SV=2	HBG1	24.5763
>sp|P69892|HBG2_HUMAN	0	3	sp|P69892|HBG2_HUMAN Hemoglobin subunit gamma-2 OS=Homo sapiens GN=HBG2 PE=1 SV=2	HBG2	24.5763
>tr|A0A075B6Z2|A0A075B6Z2_HUMAN	0	1	tr|A0A075B6Z2|A0A075B6Z2_HUMAN Protein TRAJ56 (Fragment) OS=Homo sapiens GN=TRAJ56 PE=4 SV=1	TRAJ56	24.5287
>sp|P68366|TBA4A_HUMAN	0	1	sp|P68366|TBA4A_HUMAN Tubulin alpha-4A chain OS=Homo sapiens GN=TUBA4A PE=1 SV=1	TUBA4A	24.3389
>tr|G3V1N2|G3V1N2_HUMAN	0	1	tr|G3V1N2|G3V1N2_HUMAN HCG1745306, isoform CRA_a OS=Homo sapiens GN=HBA2 PE=1 SV=1	HBA2	24.133
>sp|P01023|A2MG_HUMAN	0	1	sp|P01023|A2MG_HUMAN Alpha-2-macroglobulin OS=Homo sapiens GN=A2M PE=1 SV=3	A2M	24.0983
>sp|P20742|PZP_HUMAN	0	1	sp|P20742|PZP_HUMAN Pregnancy zone protein OS=Homo sapiens GN=PZP PE=1 SV=4	PZP	23.9929
>sp|P68363|TBA1B_HUMAN	0	3	sp|P68363|TBA1B_HUMAN Tubulin alpha-1B chain OS=Homo sapiens GN=TUBA1B PE=1 SV=1	TUBA1B	23.8114
>sp|Q9BQE3|TBA1C_HUMAN	0	3	sp|Q9BQE3|TBA1C_HUMAN Tubulin alpha-1C chain OS=Homo sapiens GN=TUBA1C PE=1 SV=1	TUBA1C	23.6277
>tr|H3BM21|H3BM21_HUMAN	0	3	tr|H3BM21|H3BM21_HUMAN Integrin beta (Fragment) OS=Homo sapiens PE=3 SV=1	tr|H3BM21|H3BM21_HUMAN Integrin beta (Fragment) OS=Homo sapiens PE=3 SV=1	23.5796
>sp|Q71U36|TBA1A_HUMAN	0	3	sp|Q71U36|TBA1A_HUMAN Tubulin alpha-1A chain OS=Homo sapiens GN=TUBA1A PE=1 SV=1	TUBA1A	23.5232
>sp|Q9NY65|TBA8_HUMAN	0	3	sp|Q9NY65|TBA8_HUMAN Tubulin alpha-8 chain OS=Homo sapiens GN=TUBA8 PE=1 SV=1	TUBA8	23.3904
>sp|Q13748|TBA3C_HUMAN	0	3	sp|Q13748|TBA3C_HUMAN Tubulin alpha-3C/D chain OS=Homo sapiens GN=TUBA3C PE=1 SV=3	TUBA3C	23.3361
>sp|Q6PEY2|TBA3E_HUMAN	0	3	sp|Q6PEY2|TBA3E_HUMAN Tubulin alpha-3E chain OS=Homo sapiens GN=TUBA3E PE=1 SV=2	TUBA3E	23.2361
>sp|P05106|ITB3_HUMAN	0	1	sp|P05106|ITB3_HUMAN Integrin beta-3 OS=Homo sapiens GN=ITGB3 PE=1 SV=2	ITGB3	23.1624
>sp|Q7Z5G4|GOGA7_HUMAN	0	1	sp|Q7Z5G4|GOGA7_HUMAN Golgin subfamily A member 7 OS=Homo sapiens GN=GOLGA7 PE=1 SV=2	GOLGA7	23.1469
>sp|P13224|GP1BB_HUMAN	0.00434311	1	sp|P13224|GP1BB_HUMAN Platelet glycoprotein Ib beta chain OS=Homo sapiens GN=GP1BB PE=1 SV=1	GP1BB	23.127
>sp|Q9H4B7|TBB1_HUMAN	0	3	sp|Q9H4B7|TBB1_HUMAN Tubulin beta-1 chain OS=Homo sapiens GN=TUBB1 PE=1 SV=1	TUBB1	22.9699
>sp|P27105|STOM_HUMAN	0	1	sp|P27105|STOM_HUMAN Erythrocyte band 7 integral membrane protein OS=Homo sapiens GN=STOM PE=1 SV=3	STOM	22.9071
>sp|A6NIZ1|RP1BL_HUMAN	0	3	sp|A6NIZ1|RP1BL_HUMAN Ras-related protein Rap-1b-like protein OS=Homo sapiens PE=2 SV=1	sp|A6NIZ1|RP1BL_HUMAN Ras-related protein Rap-1b-like protein OS=Homo sapiens PE=2 SV=1	22.8255
>tr|A0A0J9YXB3|A0A0J9YXB3_HUMAN	0	3	tr|A0A0J9YXB3|A0A0J9YXB3_HUMAN Uncharacterized protein OS=Homo sapiens PE=4 SV=1	tr|A0A0J9YXB3|A0A0J9YXB3_HUMAN Uncharacterized protein OS=Homo sapiens PE=4 SV=1	22.8255
>sp|P61026|RAB10_HUMAN	0	1	sp|P61026|RAB10_HUMAN Ras-related protein Rab-10 OS=Homo sapiens GN=RAB10 PE=1 SV=1	RAB10	22.7618
>sp|P61006|RAB8A_HUMAN	0	1	sp|P61006|RAB8A_HUMAN Ras-related protein Rab-8A OS=Homo sapiens GN=RAB8A PE=1 SV=1	RAB8A	22.6942
>sp|P04899|GNAI2_HUMAN	0	1	sp|P04899|GNAI2_HUMAN Guanine nucleotide-binding protein G(i) subunit alpha-2 OS=Homo sapiens GN=GNAI2 PE=1 SV=3	GNAI2	22.6639
>sp|Q92930|RAB8B_HUMAN	0	3	sp|Q92930|RAB8B_HUMAN Ras-related protein Rab-8B OS=Homo sapiens GN=RAB8B PE=1 SV=2	RAB8B	22.6277
>sp|P63000|RAC1_HUMAN	0	1	sp|P63000|RAC1_HUMAN Ras-related C3 botulinum toxin substrate 1 OS=Homo sapiens GN=RAC1 PE=1 SV=1	RAC1	22.5991
>sp|Q15286|RAB35_HUMAN	0	3	sp|Q15286|RAB35_HUMAN Ras-related protein Rab-35 OS=Homo sapiens GN=RAB35 PE=1 SV=1	RAB35	22.4532
>sp|P68371|TBB4B_HUMAN	0	1	sp|P68371|TBB4B_HUMAN Tubulin beta-4B chain OS=Homo sapiens GN=TUBB4B PE=1 SV=1	TUBB4B	22.3096
>sp|P59190|RAB15_HUMAN	0	3	sp|P59190|RAB15_HUMAN Ras-related protein Rab-15 OS=Homo sapiens GN=RAB15 PE=1 SV=1	RAB15	22.2726
>sp|Q9H0U4|RAB1B_HUMAN	0	3	sp|Q9H0U4|RAB1B_HUMAN Ras-related protein Rab-1B OS=Homo sapiens GN=RAB1B PE=1 SV=1	RAB1B	22.2726
>sp|Q92928|RAB1C_HUMAN	0	3	sp|Q92928|RAB1C_HUMAN Putative Ras-related protein Rab-1C OS=Homo sapiens GN=RAB1C PE=5 SV=2	RAB1C	22.2726
>sp|P07437|TBB5_HUMAN	0	3	sp|P07437|TBB5_HUMAN Tubulin beta chain OS=Homo sapiens GN=TUBB PE=1 SV=2	TUBB	22.2581
>sp|P15153|RAC2_HUMAN	0	3	sp|P15153|RAC2_HUMAN Ras-related C3 botulinum toxin substrate 2 OS=Homo sapiens GN=RAC2 PE=1 SV=1	RAC2	22.2282
>sp|P62820|RAB1A_HUMAN	0	3	sp|P62820|RAB1A_HUMAN Ras-related protein Rab-1A OS=Homo sapiens GN=RAB1A PE=1 SV=3	RAB1A	22.1901
>sp|O15079|SNPH_HUMAN	0.00445434	1	sp|O15079|SNPH_HUMAN Syntaphilin OS=Homo sapiens GN=SNPH PE=1 SV=2	SNPH	22.1779
>sp|P62491|RB11A_HUMAN	0	3	sp|P62491|RB11A_HUMAN Ras-related protein Rab-11A OS=Homo sapiens GN=RAB11A PE=1 SV=3	RAB11A	22.1466
>sp|P04350|TBB4A_HUMAN	0	3	sp|P04350|TBB4A_HUMAN Tubulin beta-4A chain OS=Homo sapiens GN=TUBB4A PE=1 SV=2	TUBB4A	22.1371
>sp|P11166|GTR1_HUMAN	0	1	sp|P11166|GTR1_HUMAN Solute carrier family 2, facilitated glucose transporter member 1 OS=Homo sapiens GN=SLC2A1 PE=1 SV=2	SLC2A1	22.1369
>sp|Q15907|RB11B_HUMAN	0	1	sp|Q15907|RB11B_HUMAN Ras-related protein Rab-11B OS=Homo sapiens GN=RAB11B PE=1 SV=4	RAB11B	22.1145
>sp|P08754|GNAI3_HUMAN	0	1	sp|P08754|GNAI3_HUMAN Guanine nucleotide-binding protein G(k) subunit alpha OS=Homo sapiens GN=GNAI3 PE=1 SV=3	GNAI3	21.9632
>sp|P51153|RAB13_HUMAN	0	3	sp|P51153|RAB13_HUMAN Ras-related protein Rab-13 OS=Homo sapiens GN=RAB13 PE=1 SV=1	RAB13	21.9512
>sp|Q13885|TBB2A_HUMAN	0	3	sp|Q13885|TBB2A_HUMAN Tubulin beta-2A chain OS=Homo sapiens GN=TUBB2A PE=1 SV=1	TUBB2A	21.9416
>sp|Q9BVA1|TBB2B_HUMAN	0	3	sp|Q9BVA1|TBB2B_HUMAN Tubulin beta-2B chain OS=Homo sapiens GN=TUBB2B PE=1 SV=1	TUBB2B	21.9416
>sp|Q13509|TBB3_HUMAN	0	3	sp|Q13509|TBB3_HUMAN Tubulin beta-3 chain OS=Homo sapiens GN=TUBB3 PE=1 SV=2	TUBB3	21.9307
>sp|P63096|GNAI1_HUMAN	0	3	sp|P63096|GNAI1_HUMAN Guanine nucleotide-binding protein G(i) subunit alpha-1 OS=Homo sapiens GN=GNAI1 PE=1 SV=2	GNAI1	21.9265
>sp|P60763|RAC3_HUMAN	0	3	sp|P60763|RAC3_HUMAN Ras-related C3 botulinum toxin substrate 3 OS=Homo sapiens GN=RAC3 PE=1 SV=1	RAC3	21.734
>sp|A6NHL2|TBAL3_HUMAN	0	3	sp|A6NHL2|TBAL3_HUMAN Tubulin alpha chain-like 3 OS=Homo sapiens GN=TUBAL3 PE=1 SV=2	TUBAL3	21.674
>sp|P26038|MOES_HUMAN	0	1	sp|P26038|MOES_HUMAN Moesin OS=Homo sapiens GN=MSN PE=1 SV=3	MSN	21.5961
>sp|P07737|PROF1_HUMAN	0	3	sp|P07737|PROF1_HUMAN Profilin-1 OS=Homo sapiens GN=PFN1 PE=1 SV=2	PFN1	21.5945
>sp|Q3ZCM7|TBB8_HUMAN	0	3	sp|Q3ZCM7|TBB8_HUMAN Tubulin beta-8 chain OS=Homo sapiens GN=TUBB8 PE=1 SV=2	TUBB8	21.5428
>sp|Q9BUF5|TBB6_HUMAN	0	3	sp|Q9BUF5|TBB6_HUMAN Tubulin beta-6 chain OS=Homo sapiens GN=TUBB6 PE=1 SV=1	TUBB6	21.5087
>sp|Q8TAV4|STML3_HUMAN	0.00168634	3	sp|Q8TAV4|STML3_HUMAN Stomatin-like protein 3 OS=Homo sapiens GN=STOML3 PE=2 SV=1	STOML3	21.4461
>sp|Q9H853|TBA4B_HUMAN	0	3	sp|Q9H853|TBA4B_HUMAN Putative tubulin-like protein alpha-4B OS=Homo sapiens GN=TUBA4B PE=5 SV=2	TUBA4B	21.4296
>sp|P11488|GNAT1_HUMAN	0	3	sp|P11488|GNAT1_HUMAN Guanine nucleotide-binding protein G(t) subunit alpha-1 OS=Homo sapiens GN=GNAT1 PE=1 SV=5	GNAT1	21.383
>sp|P19087|GNAT2_HUMAN	0	3	sp|P19087|GNAT2_HUMAN Guanine nucleotide-binding protein G(t) subunit alpha-2 OS=Homo sapiens GN=GNAT2 PE=2 SV=4	GNAT2	21.309
>sp|P61106|RAB14_HUMAN	0	1	sp|P61106|RAB14_HUMAN Ras-related protein Rab-14 OS=Homo sapiens GN=RAB14 PE=1 SV=4	RAB14	21.2444
>sp|A8MTJ3|GNAT3_HUMAN	0	3	sp|A8MTJ3|GNAT3_HUMAN Guanine nucleotide-binding protein G(t) subunit alpha-3 OS=Homo sapiens GN=GNAT3 PE=2 SV=2	GNAT3	21.2386
>sp|P09471|GNAO_HUMAN	0	3	sp|P09471|GNAO_HUMAN Guanine nucleotide-binding protein G(o) subunit alpha OS=Homo sapiens GN=GNAO1 PE=1 SV=4	GNAO1	21.2078
>sp|P20338|RAB4A_HUMAN	0	1	sp|P20338|RAB4A_HUMAN Ras-related protein Rab-4A OS=Homo sapiens GN=RAB4A PE=1 SV=3	RAB4A	21.1893
>sp|A6NNZ2|TBB8L_HUMAN	0	3	sp|A6NNZ2|TBB8L_HUMAN Tubulin beta-8 chain-like protein LOC260334 OS=Homo sapiens PE=1 SV=1	sp|A6NNZ2|TBB8L_HUMAN Tubulin beta-8 chain-like protein LOC260334 OS=Homo sapiens PE=1 SV=1	21.1662
>tr|I3L2F9|I3L2F9_HUMAN	0	3	tr|I3L2F9|I3L2F9_HUMAN Protein TUBB8P12 OS=Homo sapiens GN=TUBB8P12 PE=3 SV=1	TUBB8P12	21.1662
>sp|P08133|ANXA6_HUMAN	0	1	sp|P08133|ANXA6_HUMAN Annexin A6 OS=Homo sapiens GN=ANXA6 PE=1 SV=3	ANXA6	21.1532
>sp|P00734|THRB_HUMAN	0	3	sp|P00734|THRB_HUMAN Prothrombin OS=Homo sapiens GN=F2 PE=1 SV=2	F2	21.1513
>sp|O75340|PDCD6_HUMAN	0	1	sp|O75340|PDCD6_HUMAN Programmed cell death protein 6 OS=Homo sapiens GN=PDCD6 PE=1 SV=1	PDCD6	21.0387
>sp|O00194|RB27B_HUMAN	0	1	sp|O00194|RB27B_HUMAN Ras-related protein Rab-27B OS=Homo sapiens GN=RAB27B PE=1 SV=4	RAB27B	21.0289
>sp|P38405|GNAL_HUMAN	0	3	sp|P38405|GNAL_HUMAN Guanine nucleotide-binding protein G(olf) subunit alpha OS=Homo sapiens GN=GNAL PE=1 SV=1	GNAL	21.0218
>sp|Q5JWF2|GNAS1_HUMAN	0	3	sp|Q5JWF2|GNAS1_HUMAN Guanine nucleotide-binding protein G(s) subunit alpha isoforms XLas OS=Homo sapiens GN=GNAS PE=1 SV=2	GNAS	21.0169
>sp|P84077|ARF1_HUMAN	0	3	sp|P84077|ARF1_HUMAN ADP-ribosylation factor 1 OS=Homo sapiens GN=ARF1 PE=1 SV=2	ARF1	21.0162
>sp|P61204|ARF3_HUMAN	0	3	sp|P61204|ARF3_HUMAN ADP-ribosylation factor 3 OS=Homo sapiens GN=ARF3 PE=1 SV=2	ARF3	21.0162
>sp|Q15669|RHOH_HUMAN	0	1	sp|Q15669|RHOH_HUMAN Rho-related GTP-binding protein RhoH OS=Homo sapiens GN=RHOH PE=1 SV=1	RHOH	21.0072
>sp|P02749|APOH_HUMAN	0.00122324	3	sp|P02749|APOH_HUMAN Beta-2-glycoprotein 1 OS=Homo sapiens GN=APOH PE=1 SV=3	APOH	21.0022
>sp|P84085|ARF5_HUMAN	0	1	sp|P84085|ARF5_HUMAN ADP-ribosylation factor 5 OS=Homo sapiens GN=ARF5 PE=1 SV=2	ARF5	20.9598
>sp|Q9Y490|TLN1_HUMAN	0	1	sp|Q9Y490|TLN1_HUMAN Talin-1 OS=Homo sapiens GN=TLN1 PE=1 SV=3	TLN1	20.9225
>sp|P15311|EZRI_HUMAN	0	3	sp|P15311|EZRI_HUMAN Ezrin OS=Homo sapiens GN=EZR PE=1 SV=4	EZR	20.9181
>sp|P35241|RADI_HUMAN	0	3	sp|P35241|RADI_HUMAN Radixin OS=Homo sapiens GN=RDX PE=1 SV=1	RDX	20.9181
>sp|P61586|RHOA_HUMAN	0	1	sp|P61586|RHOA_HUMAN Transforming protein RhoA OS=Homo sapiens GN=RHOA PE=1 SV=1	RHOA	20.9097
>sp|P08134|RHOC_HUMAN	0	3	sp|P08134|RHOC_HUMAN Rho-related GTP-binding protein RhoC OS=Homo sapiens GN=RHOC PE=1 SV=1	RHOC	20.9039
>sp|Q9H082|RB33B_HUMAN	0	3	sp|Q9H082|RB33B_HUMAN Ras-related protein Rab-33B OS=Homo sapiens GN=RAB33B PE=1 SV=1	RAB33B	20.829
>sp|P62937|PPIA_HUMAN	0	1	sp|P62937|PPIA_HUMAN Peptidyl-prolyl cis-trans isomerase A OS=Homo sapiens GN=PPIA PE=1 SV=2	PPIA	20.8138
>sp|Q14344|GNA13_HUMAN	0	1	sp|Q14344|GNA13_HUMAN Guanine nucleotide-binding protein subunit alpha-13 OS=Homo sapiens GN=GNA13 PE=1 SV=2	GNA13	20.8067
>sp|P05556|ITB1_HUMAN	0	1	sp|P05556|ITB1_HUMAN Integrin beta-1 OS=Homo sapiens GN=ITGB1 PE=1 SV=2	ITGB1	20.7889
>sp|P61018|RAB4B_HUMAN	0	3	sp|P61018|RAB4B_HUMAN Ras-related protein Rab-4B OS=Homo sapiens GN=RAB4B PE=1 SV=1	RAB4B	20.7651
>sp|P20340|RAB6A_HUMAN	0	1	sp|P20340|RAB6A_HUMAN Ras-related protein Rab-6A OS=Homo sapiens GN=RAB6A PE=1 SV=3	RAB6A	20.7359
>sp|P18206|VINC_HUMAN	0	1	sp|P18206|VINC_HUMAN Vinculin OS=Homo sapiens GN=VCL PE=1 SV=4	VCL	20.6983
>sp|Q9NRW1|RAB6B_HUMAN	0	3	sp|Q9NRW1|RAB6B_HUMAN Ras-related protein Rab-6B OS=Homo sapiens GN=RAB6B PE=1 SV=1	RAB6B	20.6913
>sp|P18085|ARF4_HUMAN	0	3	sp|P18085|ARF4_HUMAN ADP-ribosylation factor 4 OS=Homo sapiens GN=ARF4 PE=1 SV=3	ARF4	20.6621
>sp|O95716|RAB3D_HUMAN	0	1	sp|O95716|RAB3D_HUMAN Ras-related protein Rab-3D OS=Homo sapiens GN=RAB3D PE=1 SV=1	RAB3D	20.6587
>sp|P20336|RAB3A_HUMAN	0	3	sp|P20336|RAB3A_HUMAN Ras-related protein Rab-3A OS=Homo sapiens GN=RAB3A PE=1 SV=1	RAB3A	20.6363
>sp|Q96E17|RAB3C_HUMAN	0	3	sp|Q96E17|RAB3C_HUMAN Ras-related protein Rab-3C OS=Homo sapiens GN=RAB3C PE=2 SV=1	RAB3C	20.6363
>sp|Q96DA2|RB39B_HUMAN	0	3	sp|Q96DA2|RB39B_HUMAN Ras-related protein Rab-39B OS=Homo sapiens GN=RAB39B PE=1 SV=1	RAB39B	20.6363
>sp|P60953|CDC42_HUMAN	0	1	sp|P60953|CDC42_HUMAN Cell division control protein 42 homolog OS=Homo sapiens GN=CDC42 PE=1 SV=2	CDC42	20.6362
>sp|P20337|RAB3B_HUMAN	0	3	sp|P20337|RAB3B_HUMAN Ras-related protein Rab-3B OS=Homo sapiens GN=RAB3B PE=1 SV=2	RAB3B	20.5932
>sp|Q03113|GNA12_HUMAN	0	3	sp|Q03113|GNA12_HUMAN Guanine nucleotide-binding protein subunit alpha-12 OS=Homo sapiens GN=GNA12 PE=1 SV=4	GNA12	20.5889
>sp|P08514|ITA2B_HUMAN	0	1	sp|P08514|ITA2B_HUMAN Integrin alpha-IIb OS=Homo sapiens GN=ITGA2B PE=1 SV=3	ITGA2B	20.5146
>sp|Q14964|RB39A_HUMAN	0	3	sp|Q14964|RB39A_HUMAN Ras-related protein Rab-39A OS=Homo sapiens GN=RAB39A PE=1 SV=2	RAB39A	20.4664
>sp|P35579|MYH9_HUMAN	0	1	sp|P35579|MYH9_HUMAN Myosin-9 OS=Homo sapiens GN=MYH9 PE=1 SV=4	MYH9	20.4291
>sp|Q15771|RAB30_HUMAN	0	3	sp|Q15771|RAB30_HUMAN Ras-related protein Rab-30 OS=Homo sapiens GN=RAB30 PE=1 SV=2	RAB30	20.4232
>sp|Q86YS6|RAB43_HUMAN	0	3	sp|Q86YS6|RAB43_HUMAN Ras-related protein Rab-43 OS=Homo sapiens GN=RAB43 PE=1 SV=1	RAB43	20.4232
>sp|P31946|1433B_HUMAN	0	1	sp|P31946|1433B_HUMAN 14-3-3 protein beta/alpha OS=Homo sapiens GN=YWHAB PE=1 SV=3	YWHAB	20.421
>sp|P23526|SAHH_HUMAN	0	1	sp|P23526|SAHH_HUMAN Adenosylhomocysteinase OS=Homo sapiens GN=AHCY PE=1 SV=4	AHCY	20.4133
>sp|Q6IQ22|RAB12_HUMAN	0	3	sp|Q6IQ22|RAB12_HUMAN Ras-related protein Rab-12 OS=Homo sapiens GN=RAB12 PE=1 SV=3	RAB12	20.3452
>sp|Q9H4G4|GAPR1_HUMAN	0	1	sp|Q9H4G4|GAPR1_HUMAN Golgi-associated plant pathogenesis-related protein 1 OS=Homo sapiens GN=GLIPR2 PE=1 SV=3	GLIPR2	20.3177
>sp|Q9HBI1|PARVB_HUMAN	0	1	sp|Q9HBI1|PARVB_HUMAN Beta-parvin OS=Homo sapiens GN=PARVB PE=1 SV=1	PARVB	20.2715
>sp|Q96AX2|RAB37_HUMAN	0	3	sp|Q96AX2|RAB37_HUMAN Ras-related protein Rab-37 OS=Homo sapiens GN=RAB37 PE=1 SV=3	RAB37	20.2712
>sp|P06396|GELS_HUMAN	0	3	sp|P06396|GELS_HUMAN Gelsolin OS=Homo sapiens GN=GSN PE=1 SV=1	GSN	20.2643
>sp|P00742|FA10_HUMAN	0	1	sp|P00742|FA10_HUMAN Coagulation factor X OS=Homo sapiens GN=F10 PE=1 SV=2	F10	20.2228
>sp|P08567|PLEK_HUMAN	0	1	sp|P08567|PLEK_HUMAN Pleckstrin OS=Homo sapiens GN=PLEK PE=1 SV=3	PLEK	20.1825
>sp|Q04917|1433F_HUMAN	0	1	sp|Q04917|1433F_HUMAN 14-3-3 protein eta OS=Homo sapiens GN=YWHAH PE=1 SV=4	YWHAH	20.1551
>sp|P51148|RAB5C_HUMAN	0	1	sp|P51148|RAB5C_HUMAN Ras-related protein Rab-5C OS=Homo sapiens GN=RAB5C PE=1 SV=2	RAB5C	20.107
>sp|P01111|RASN_HUMAN	0	1	sp|P01111|RASN_HUMAN GTPase NRas OS=Homo sapiens GN=NRAS PE=1 SV=1	NRAS	20.0789
>sp|P61981|1433G_HUMAN	0	1	sp|P61981|1433G_HUMAN 14-3-3 protein gamma OS=Homo sapiens GN=YWHAG PE=1 SV=2	YWHAG	19.9917
>sp|P50995|ANX11_HUMAN	0	1	sp|P50995|ANX11_HUMAN Annexin A11 OS=Homo sapiens GN=ANXA11 PE=1 SV=1	ANXA11	19.9772
>sp|P04083|ANXA1_HUMAN	0	1	sp|P04083|ANXA1_HUMAN Annexin A1 OS=Homo sapiens GN=ANXA1 PE=1 SV=2	ANXA1	19.928
>sp|Q86UX7|URP2_HUMAN	0	1	sp|Q86UX7|URP2_HUMAN Fermitin family homolog 3 OS=Homo sapiens GN=FERMT3 PE=1 SV=1	FERMT3	19.9261
>sp|P61019|RAB2A_HUMAN	0	1	sp|P61019|RAB2A_HUMAN Ras-related protein Rab-2A OS=Homo sapiens GN=RAB2A PE=1 SV=1	RAB2A	19.9168
>sp|P19823|ITIH2_HUMAN	0	3	sp|P19823|ITIH2_HUMAN Inter-alpha-trypsin inhibitor heavy chain H2 OS=Homo sapiens GN=ITIH2 PE=1 SV=2	ITIH2	19.9121
>sp|P84095|RHOG_HUMAN	0	1	sp|P84095|RHOG_HUMAN Rho-related GTP-binding protein RhoG OS=Homo sapiens GN=RHOG PE=1 SV=1	RHOG	19.8827
>sp|P20339|RAB5A_HUMAN	0	1	sp|P20339|RAB5A_HUMAN Ras-related protein Rab-5A OS=Homo sapiens GN=RAB5A PE=1 SV=2	RAB5A	19.8413
>sp|P07195|LDHB_HUMAN	0	1	sp|P07195|LDHB_HUMAN L-lactate dehydrogenase B chain OS=Homo sapiens GN=LDHB PE=1 SV=2	LDHB	19.798
>sp|P07900|HS90A_HUMAN	0	1	sp|P07900|HS90A_HUMAN Heat shock protein HSP 90-alpha OS=Homo sapiens GN=HSP90AA1 PE=1 SV=5	HSP90AA1	19.7872
>sp|P61020|RAB5B_HUMAN	0	1	sp|P61020|RAB5B_HUMAN Ras-related protein Rab-5B OS=Homo sapiens GN=RAB5B PE=1 SV=1	RAB5B	19.7798
>sp|Q9H4E5|RHOJ_HUMAN	0	3	sp|Q9H4E5|RHOJ_HUMAN Rho-related GTP-binding protein RhoJ OS=Homo sapiens GN=RHOJ PE=1 SV=1	RHOJ	19.7338
>sp|P01112|RASH_HUMAN	0	3	sp|P01112|RASH_HUMAN GTPase HRas OS=Homo sapiens GN=HRAS PE=1 SV=1	HRAS	19.7106
>sp|P62258|1433E_HUMAN	0	3	sp|P62258|1433E_HUMAN 14-3-3 protein epsilon OS=Homo sapiens GN=YWHAE PE=1 SV=1	YWHAE	19.6764
>sp|P31947|1433S_HUMAN	0	3	sp|P31947|1433S_HUMAN 14-3-3 protein sigma OS=Homo sapiens GN=SFN PE=1 SV=1	SFN	19.6764
>sp|P27348|1433T_HUMAN	0	3	sp|P27348|1433T_HUMAN 14-3-3 protein theta OS=Homo sapiens GN=YWHAQ PE=1 SV=1	YWHAQ	19.6764
>sp|Q15404|RSU1_HUMAN	0	1	sp|Q15404|RSU1_HUMAN Ras suppressor protein 1 OS=Homo sapiens GN=RSU1 PE=1 SV=3	RSU1	19.6677
>tr|F5H423|F5H423_HUMAN	0	3	tr|F5H423|F5H423_HUMAN Uncharacterized protein OS=Homo sapiens PE=3 SV=1	tr|F5H423|F5H423_HUMAN Uncharacterized protein OS=Homo sapiens PE=3 SV=1	19.6396
>sp|P63104|1433Z_HUMAN	0	3	sp|P63104|1433Z_HUMAN 14-3-3 protein zeta/delta OS=Homo sapiens GN=YWHAZ PE=1 SV=1	YWHAZ	19.5984
>sp|P53999|TCP4_HUMAN	0	1	sp|P53999|TCP4_HUMAN Activated RNA polymerase II transcriptional coactivator p15 OS=Homo sapiens GN=SUB1 PE=1 SV=3	SUB1	19.54
>sp|P06733|ENOA_HUMAN	0	1	sp|P06733|ENOA_HUMAN Alpha-enolase OS=Homo sapiens GN=ENO1 PE=1 SV=2	ENO1	19.5219
>sp|P04406|G3P_HUMAN	0	3	sp|P04406|G3P_HUMAN Glyceraldehyde-3-phosphate dehydrogenase OS=Homo sapiens GN=GAPDH PE=1 SV=3	GAPDH	19.4909
>sp|P08238|HS90B_HUMAN	0	1	sp|P08238|HS90B_HUMAN Heat shock protein HSP 90-beta OS=Homo sapiens GN=HSP90AB1 PE=1 SV=4	HSP90AB1	19.4839
>sp|P05771|KPCB_HUMAN	0	1	sp|P05771|KPCB_HUMAN Protein kinase C beta type OS=Homo sapiens GN=PRKCB PE=1 SV=4	PRKCB	19.4528
>sp|P17081|RHOQ_HUMAN	0	3	sp|P17081|RHOQ_HUMAN Rho-related GTP-binding protein RhoQ OS=Homo sapiens GN=RHOQ PE=1 SV=2	RHOQ	19.4443
>sp|P12259|FA5_HUMAN	0	3	sp|P12259|FA5_HUMAN Coagulation factor V OS=Homo sapiens GN=F5 PE=1 SV=4	F5	19.4073
>sp|P12814|ACTN1_HUMAN	0	1	sp|P12814|ACTN1_HUMAN Alpha-actinin-1 OS=Homo sapiens GN=ACTN1 PE=1 SV=2	ACTN1	19.3722
>sp|P31949|S10AB_HUMAN	0	1	sp|P31949|S10AB_HUMAN Protein S100-A11 OS=Homo sapiens GN=S100A11 PE=1 SV=2	S100A11	19.3583
>sp|Q8WUD1|RAB2B_HUMAN	0	3	sp|Q8WUD1|RAB2B_HUMAN Ras-related protein Rab-2B OS=Homo sapiens GN=RAB2B PE=1 SV=1	RAB2B	19.3494
>sp|P04004|VTNC_HUMAN	0	3	sp|P04004|VTNC_HUMAN Vitronectin OS=Homo sapiens GN=VTN PE=1 SV=1	VTN	19.1974
>sp|P18564|ITB6_HUMAN	0	3	sp|P18564|ITB6_HUMAN Integrin beta-6 OS=Homo sapiens GN=ITGB6 PE=1 SV=2	ITGB6	19.0901
>sp|P01116|RASK_HUMAN	0	1	sp|P01116|RASK_HUMAN GTPase KRas OS=Homo sapiens GN=KRAS PE=1 SV=1	KRAS	19.0647
>sp|P55072|TERA_HUMAN	0	1	sp|P55072|TERA_HUMAN Transitional endoplasmic reticulum ATPase OS=Homo sapiens GN=VCP PE=1 SV=4	VCP	19.0289
>sp|Q14568|HS902_HUMAN	0	3	sp|Q14568|HS902_HUMAN Heat shock protein HSP 90-alpha A2 OS=Homo sapiens GN=HSP90AA2P PE=1 SV=2	HSP90AA2P	18.9926
>tr|U3KQA9|U3KQA9_HUMAN	0	3	tr|U3KQA9|U3KQA9_HUMAN Uncharacterized protein (Fragment) OS=Homo sapiens PE=4 SV=6	tr|U3KQA9|U3KQA9_HUMAN Uncharacterized protein (Fragment) OS=Homo sapiens PE=4 SV=6	18.9844
>tr|U3KQV3|U3KQV3_HUMAN	0	3	tr|U3KQV3|U3KQV3_HUMAN Uncharacterized protein (Fragment) OS=Homo sapiens PE=4 SV=6	tr|U3KQV3|U3KQV3_HUMAN Uncharacterized protein (Fragment) OS=Homo sapiens PE=4 SV=6	18.9844
>sp|P20073|ANXA7_HUMAN	0	1	sp|P20073|ANXA7_HUMAN Annexin A7 OS=Homo sapiens GN=ANXA7 PE=1 SV=3	ANXA7	18.9552
>sp|P30499|1C01_HUMAN	0	3	sp|P30499|1C01_HUMAN HLA class I histocompatibility antigen, Cw-1 alpha chain OS=Homo sapiens GN=HLA-C PE=1 SV=1	HLA-C	18.9414
>sp|P62330|ARF6_HUMAN	0	1	sp|P62330|ARF6_HUMAN ADP-ribosylation factor 6 OS=Homo sapiens GN=ARF6 PE=1 SV=2	ARF6	18.9189
>sp|P01889|1B07_HUMAN	0	3	sp|P01889|1B07_HUMAN HLA class I histocompatibility antigen, B-7 alpha chain OS=Homo sapiens GN=HLA-B PE=1 SV=3	HLA-B	18.871
>sp|P01893|HLAH_HUMAN	0	3	sp|P01893|HLAH_HUMAN Putative HLA class I histocompatibility antigen, alpha chain H OS=Homo sapiens GN=HLA-H PE=5 SV=3	HLA-H	18.871
>sp|P17693|HLAG_HUMAN	0	3	sp|P17693|HLAG_HUMAN HLA class I histocompatibility antigen, alpha chain G OS=Homo sapiens GN=HLA-G PE=1 SV=1	HLA-G	18.871
>sp|P01008|ANT3_HUMAN	0	3	sp|P01008|ANT3_HUMAN Antithrombin-III OS=Homo sapiens GN=SERPINC1 PE=1 SV=1	SERPINC1	18.8656
>sp|P51159|RB27A_HUMAN	0	3	sp|P51159|RB27A_HUMAN Ras-related protein Rab-27A OS=Homo sapiens GN=RAB27A PE=1 SV=3	RAB27A	18.817
>sp|P30443|1A01_HUMAN	0	3	sp|P30443|1A01_HUMAN HLA class I histocompatibility antigen, A-1 alpha chain OS=Homo sapiens GN=HLA-A PE=1 SV=1	HLA-A	18.8039
>sp|P35908|K22E_HUMAN	0	1	sp|P35908|K22E_HUMAN Keratin, type II cytoskeletal 2 epidermal OS=Homo sapiens GN=KRT2 PE=1 SV=2	KRT2	18.7903
>sp|P01024|CO3_HUMAN	0	1	sp|P01024|CO3_HUMAN Complement C3 OS=Homo sapiens GN=C3 PE=1 SV=2	C3	18.7683
>sp|P48050|KCNJ4_HUMAN	0.00779647	1	sp|P48050|KCNJ4_HUMAN Inward rectifier potassium channel 4 OS=Homo sapiens GN=KCNJ4 PE=1 SV=1	KCNJ4	18.7495
>sp|O75131|CPNE3_HUMAN	0	1	sp|O75131|CPNE3_HUMAN Copine-3 OS=Homo sapiens GN=CPNE3 PE=1 SV=1	CPNE3	18.7281
>tr|K7ERI8|K7ERI8_HUMAN	0	3	tr|K7ERI8|K7ERI8_HUMAN Uncharacterized protein OS=Homo sapiens PE=3 SV=1	tr|K7ERI8|K7ERI8_HUMAN Uncharacterized protein OS=Homo sapiens PE=3 SV=1	18.7259
>tr|K7ERQ8|K7ERQ8_HUMAN	0	3	tr|K7ERQ8|K7ERQ8_HUMAN Uncharacterized protein (Fragment) OS=Homo sapiens PE=3 SV=1	tr|K7ERQ8|K7ERQ8_HUMAN Uncharacterized protein (Fragment) OS=Homo sapiens PE=3 SV=1	18.7259
>sp|O43707|ACTN4_HUMAN	0	1	sp|O43707|ACTN4_HUMAN Alpha-actinin-4 OS=Homo sapiens GN=ACTN4 PE=1 SV=2	ACTN4	18.7189
>sp|P61225|RAP2B_HUMAN	0	1	sp|P61225|RAP2B_HUMAN Ras-related protein Rap-2b OS=Homo sapiens GN=RAP2B PE=1 SV=1	RAP2B	18.6973
>sp|P62745|RHOB_HUMAN	0	3	sp|P62745|RHOB_HUMAN Rho-related GTP-binding protein RhoB OS=Homo sapiens GN=RHOB PE=1 SV=1	RHOB	18.6545
>sp|Q14644|RASA3_HUMAN	0	1	sp|Q14644|RASA3_HUMAN Ras GTPase-activating protein 3 OS=Homo sapiens GN=RASA3 PE=1 SV=3	RASA3	18.6523
>sp|P17252|KPCA_HUMAN	0	3	sp|P17252|KPCA_HUMAN Protein kinase C alpha type OS=Homo sapiens GN=PRKCA PE=1 SV=4	PRKCA	18.6332
>sp|Q9NVD7|PARVA_HUMAN	0	3	sp|Q9NVD7|PARVA_HUMAN Alpha-parvin OS=Homo sapiens GN=PARVA PE=1 SV=1	PARVA	18.6174
>sp|Q9NP72|RAB18_HUMAN	0	1	sp|Q9NP72|RAB18_HUMAN Ras-related protein Rab-18 OS=Homo sapiens GN=RAB18 PE=1 SV=1	RAB18	18.6171
>sp|Q06033|ITIH3_HUMAN	0	3	sp|Q06033|ITIH3_HUMAN Inter-alpha-trypsin inhibitor heavy chain H3 OS=Homo sapiens GN=ITIH3 PE=1 SV=2	ITIH3	18.6067
>sp|P08697|A2AP_HUMAN	0	3	sp|P08697|A2AP_HUMAN Alpha-2-antiplasmin OS=Homo sapiens GN=SERPINF2 PE=1 SV=3	SERPINF2	18.598
>sp|P23229|ITA6_HUMAN	0	1	sp|P23229|ITA6_HUMAN Integrin alpha-6 OS=Homo sapiens GN=ITGA6 PE=1 SV=5	ITGA6	18.5476
>sp|P24844|MYL9_HUMAN	0	1	sp|P24844|MYL9_HUMAN Myosin regulatory light polypeptide 9 OS=Homo sapiens GN=MYL9 PE=1 SV=4	MYL9	18.5333
>sp|Q96RI0|PAR4_HUMAN	0	1	sp|Q96RI0|PAR4_HUMAN Proteinase-activated receptor 4 OS=Homo sapiens GN=F2RL3 PE=1 SV=3	F2RL3	18.5175
>sp|P05452|TETN_HUMAN	0	3	sp|P05452|TETN_HUMAN Tetranectin OS=Homo sapiens GN=CLEC3B PE=1 SV=3	CLEC3B	18.4705
>sp|O00299|CLIC1_HUMAN	0	1	sp|O00299|CLIC1_HUMAN Chloride intracellular channel protein 1 OS=Homo sapiens GN=CLIC1 PE=1 SV=4	CLIC1	18.4579
>sp|P07948|LYN_HUMAN	0	1	sp|P07948|LYN_HUMAN Tyrosine-protein kinase Lyn OS=Homo sapiens GN=LYN PE=1 SV=3	LYN	18.4201
>sp|Q58FF8|H90B2_HUMAN	0	3	sp|Q58FF8|H90B2_HUMAN Putative heat shock protein HSP 90-beta 2 OS=Homo sapiens GN=HSP90AB2P PE=1 SV=2	HSP90AB2P	18.39
>tr|Q5HYI5|Q5HYI5_HUMAN	0	3	tr|Q5HYI5|Q5HYI5_HUMAN Putative uncharacterized protein DKFZp313C1541 OS=Homo sapiens GN=DKFZp313C1541 PE=1 SV=1	DKFZp313C1541	18.3878
>sp|Q9UBV8|PEF1_HUMAN	0	1	sp|Q9UBV8|PEF1_HUMAN Peflin OS=Homo sapiens GN=PEF1 PE=1 SV=1	PEF1	18.2992
>sp|P04196|HRG_HUMAN	0.00349825	1	sp|P04196|HRG_HUMAN Histidine-rich glycoprotein OS=Homo sapiens GN=HRG PE=1 SV=1	HRG	18.2968
>sp|Q7Z794|K2C1B_HUMAN	0	3	sp|Q7Z794|K2C1B_HUMAN Keratin, type II cytoskeletal 1b OS=Homo sapiens GN=KRT77 PE=2 SV=3	KRT77	18.2931
>sp|Q01518|CAP1_HUMAN	0	1	sp|Q01518|CAP1_HUMAN Adenylyl cyclase-associated protein 1 OS=Homo sapiens GN=CAP1 PE=1 SV=5	CAP1	18.2684
>sp|P31146|COR1A_HUMAN	0	1	sp|P31146|COR1A_HUMAN Coronin-1A OS=Homo sapiens GN=CORO1A PE=1 SV=4	CORO1A	18.2653
>sp|Q15836|VAMP3_HUMAN	0	1	sp|Q15836|VAMP3_HUMAN Vesicle-associated membrane protein 3 OS=Homo sapiens GN=VAMP3 PE=1 SV=3	VAMP3	18.2253
>sp|O15400|STX7_HUMAN	0	1	sp|O15400|STX7_HUMAN Syntaxin-7 OS=Homo sapiens GN=STX7 PE=1 SV=4	STX7	18.2142
>sp|P19105|ML12A_HUMAN	0	3	sp|P19105|ML12A_HUMAN Myosin regulatory light chain 12A OS=Homo sapiens GN=MYL12A PE=1 SV=2	MYL12A	18.1984
>sp|O14950|ML12B_HUMAN	0	3	sp|O14950|ML12B_HUMAN Myosin regulatory light chain 12B OS=Homo sapiens GN=MYL12B PE=1 SV=2	MYL12B	18.1984
>sp|Q04941|PLP2_HUMAN	0	1	sp|Q04941|PLP2_HUMAN Proteolipid protein 2 OS=Homo sapiens GN=PLP2 PE=1 SV=1	PLP2	18.1979
>sp|P00338|LDHA_HUMAN	0	1	sp|P00338|LDHA_HUMAN L-lactate dehydrogenase A chain OS=Homo sapiens GN=LDHA PE=1 SV=2	LDHA	18.1925
>sp|O43908|NKG2F_HUMAN	0.00876843	1	sp|O43908|NKG2F_HUMAN NKG2-F type II integral membrane protein OS=Homo sapiens GN=KLRC4 PE=2 SV=2	KLRC4	18.1645
>sp|P62805|H4_HUMAN	0	1	sp|P62805|H4_HUMAN Histone H4 OS=Homo sapiens GN=HIST1H4A PE=1 SV=2	HIST1H4A	18.1617
>sp|P13473|LAMP2_HUMAN	0.00203459	1	sp|P13473|LAMP2_HUMAN Lysosome-associated membrane glycoprotein 2 OS=Homo sapiens GN=LAMP2 PE=1 SV=2	LAMP2	18.1596
>sp|A0A0B4J2A2|PAL4C_HUMAN	0.00949094	3	sp|A0A0B4J2A2|PAL4C_HUMAN Peptidyl-prolyl cis-trans isomerase A-like 4C OS=Homo sapiens GN=PPIAL4C PE=2 SV=1	PPIAL4C	18.1247
>sp|P63027|VAMP2_HUMAN	0	3	sp|P63027|VAMP2_HUMAN Vesicle-associated membrane protein 2 OS=Homo sapiens GN=VAMP2 PE=1 SV=3	VAMP2	18.0746
>sp|Q9Y4G6|TLN2_HUMAN	0	3	sp|Q9Y4G6|TLN2_HUMAN Talin-2 OS=Homo sapiens GN=TLN2 PE=1 SV=4	TLN2	18.023
>tr|A0A0G2JL54|A0A0G2JL54_HUMAN	0	3	tr|A0A0G2JL54|A0A0G2JL54_HUMAN Complement C4-B OS=Homo sapiens GN=C4B_2 PE=1 SV=1	C4B_2	18.0202
>sp|Q9Y536|PAL4A_HUMAN	0.00949094	3	sp|Q9Y536|PAL4A_HUMAN Peptidyl-prolyl cis-trans isomerase A-like 4A OS=Homo sapiens GN=PPIAL4A PE=2 SV=1	PPIAL4A	18.0092
>sp|F5H284|PAL4D_HUMAN	0.00949094	3	sp|F5H284|PAL4D_HUMAN Peptidyl-prolyl cis-trans isomerase A-like 4D OS=Homo sapiens GN=PPIAL4D PE=3 SV=1	PPIAL4D	18.0092
>sp|A0A075B759|PAL4E_HUMAN	0.00949094	3	sp|A0A075B759|PAL4E_HUMAN Peptidyl-prolyl cis-trans isomerase A-like 4E OS=Homo sapiens GN=PPIAL4E PE=3 SV=1	PPIAL4E	18.0092
>sp|P0DN26|PAL4F_HUMAN	0.00949094	3	sp|P0DN26|PAL4F_HUMAN Peptidyl-prolyl cis-trans isomerase A-like 4F OS=Homo sapiens GN=PPIAL4F PE=3 SV=1	PPIAL4F	18.0092
>sp|Q96A35|RM24_HUMAN	0.00456204	1	sp|Q96A35|RM24_HUMAN 39S ribosomal protein L24, mitochondrial OS=Homo sapiens GN=MRPL24 PE=1 SV=1	MRPL24	18.007
>sp|Q9UL25|RAB21_HUMAN	0	1	sp|Q9UL25|RAB21_HUMAN Ras-related protein Rab-21 OS=Homo sapiens GN=RAB21 PE=1 SV=3	RAB21	17.9789
>sp|P35580|MYH10_HUMAN	0	1	sp|P35580|MYH10_HUMAN Myosin-10 OS=Homo sapiens GN=MYH10 PE=1 SV=3	MYH10	17.9767
>sp|Q7Z406|MYH14_HUMAN	0	3	sp|Q7Z406|MYH14_HUMAN Myosin-14 OS=Homo sapiens GN=MYH14 PE=1 SV=2	MYH14	17.9655
>sp|O75955|FLOT1_HUMAN	0	1	sp|O75955|FLOT1_HUMAN Flotillin-1 OS=Homo sapiens GN=FLOT1 PE=1 SV=3	FLOT1	17.943
>sp|P02675|FIBB_HUMAN	0.00308166	3	sp|P02675|FIBB_HUMAN Fibrinogen beta chain OS=Homo sapiens GN=FGB PE=1 SV=2	FGB	17.9424
>sp|P52907|CAZA1_HUMAN	0	1	sp|P52907|CAZA1_HUMAN F-actin-capping protein subunit alpha-1 OS=Homo sapiens GN=CAPZA1 PE=1 SV=3	CAPZA1	17.9386
>sp|P34931|HS71L_HUMAN	0	3	sp|P34931|HS71L_HUMAN Heat shock 70 kDa protein 1-like OS=Homo sapiens GN=HSPA1L PE=1 SV=2	HSPA1L	17.9376
>sp|P11142|HSP7C_HUMAN	0	3	sp|P11142|HSP7C_HUMAN Heat shock cognate 71 kDa protein OS=Homo sapiens GN=HSPA8 PE=1 SV=1	HSPA8	17.9376
>sp|Q9UGM3|DMBT1_HUMAN	0	1	sp|Q9UGM3|DMBT1_HUMAN Deleted in malignant brain tumors 1 protein OS=Homo sapiens GN=DMBT1 PE=1 SV=2	DMBT1	17.9162
>sp|Q8WUM4|PDC6I_HUMAN	0	1	sp|Q8WUM4|PDC6I_HUMAN Programmed cell death 6-interacting protein OS=Homo sapiens GN=PDCD6IP PE=1 SV=1	PDCD6IP	17.916
>sp|P11021|GRP78_HUMAN	0	1	sp|P11021|GRP78_HUMAN 78 kDa glucose-regulated protein OS=Homo sapiens GN=HSPA5 PE=1 SV=2	HSPA5	17.9151
>sp|P48741|HSP77_HUMAN	0	3	sp|P48741|HSP77_HUMAN Putative heat shock 70 kDa protein 7 OS=Homo sapiens GN=HSPA7 PE=5 SV=2	HSPA7	17.8696
>sp|P54652|HSP72_HUMAN	0	3	sp|P54652|HSP72_HUMAN Heat shock-related 70 kDa protein 2 OS=Homo sapiens GN=HSPA2 PE=1 SV=1	HSPA2	17.8655
>sp|P51674|GPM6A_HUMAN	0	1	sp|P51674|GPM6A_HUMAN Neuronal membrane glycoprotein M6-a OS=Homo sapiens GN=GPM6A PE=1 SV=2	GPM6A	17.8545
>sp|P12931|SRC_HUMAN	0	1	sp|P12931|SRC_HUMAN Proto-oncogene tyrosine-protein kinase Src OS=Homo sapiens GN=SRC PE=1 SV=3	SRC	17.8527
>sp|P04264|K2C1_HUMAN	0	3	sp|P04264|K2C1_HUMAN Keratin, type II cytoskeletal 1 OS=Homo sapiens GN=KRT1 PE=1 SV=6	KRT1	17.845
>sp|P35749|MYH11_HUMAN	0	3	sp|P35749|MYH11_HUMAN Myosin-11 OS=Homo sapiens GN=MYH11 PE=1 SV=3	MYH11	17.8121
>sp|P40123|CAP2_HUMAN	0.00476872	3	sp|P40123|CAP2_HUMAN Adenylyl cyclase-associated protein 2 OS=Homo sapiens GN=CAP2 PE=1 SV=1	CAP2	17.7946
>sp|P07947|YES_HUMAN	0.00951249	3	sp|P07947|YES_HUMAN Tyrosine-protein kinase Yes OS=Homo sapiens GN=YES1 PE=1 SV=3	YES1	17.7774
>sp|Q8WWI5|CTL1_HUMAN	0	1	sp|Q8WWI5|CTL1_HUMAN Choline transporter-like protein 1 OS=Homo sapiens GN=SLC44A1 PE=1 SV=1	SLC44A1	17.7736
>sp|P13929|ENOB_HUMAN	0	3	sp|P13929|ENOB_HUMAN Beta-enolase OS=Homo sapiens GN=ENO3 PE=1 SV=5	ENO3	17.7705
>sp|P08631|HCK_HUMAN	0.00951249	3	sp|P08631|HCK_HUMAN Tyrosine-protein kinase HCK OS=Homo sapiens GN=HCK PE=1 SV=5	HCK	17.7316
>sp|P20618|PSB1_HUMAN	0	1	sp|P20618|PSB1_HUMAN Proteasome subunit beta type-1 OS=Homo sapiens GN=PSMB1 PE=1 SV=2	PSMB1	17.6689
>sp|P61952|GBG11_HUMAN	0	1	sp|P61952|GBG11_HUMAN Guanine nucleotide-binding protein G(I)/G(S)/G(O) subunit gamma-11 OS=Homo sapiens GN=GNG11 PE=1 SV=1	GNG11	17.6481
>sp|Q15555|MARE2_HUMAN	0.00580357	3	sp|Q15555|MARE2_HUMAN Microtubule-associated protein RP/EB family member 2 OS=Homo sapiens GN=MAPRE2 PE=1 SV=1	MAPRE2	17.6451
>sp|Q9UPY8|MARE3_HUMAN	0.00580357	3	sp|Q9UPY8|MARE3_HUMAN Microtubule-associated protein RP/EB family member 3 OS=Homo sapiens GN=MAPRE3 PE=1 SV=1	MAPRE3	17.6451
>sp|P06241|FYN_HUMAN	0.00951249	3	sp|P06241|FYN_HUMAN Tyrosine-protein kinase Fyn OS=Homo sapiens GN=FYN PE=1 SV=3	FYN	17.6441
>sp|O75558|STX11_HUMAN	0.00490196	1	sp|O75558|STX11_HUMAN Syntaxin-11 OS=Homo sapiens GN=STX11 PE=1 SV=1	STX11	17.622
>sp|P23142|FBLN1_HUMAN	0	3	sp|P23142|FBLN1_HUMAN Fibulin-1 OS=Homo sapiens GN=FBLN1 PE=1 SV=4	FBLN1	17.6192
>sp|P47755|CAZA2_HUMAN	0	3	sp|P47755|CAZA2_HUMAN F-actin-capping protein subunit alpha-2 OS=Homo sapiens GN=CAPZA2 PE=1 SV=3	CAPZA2	17.6176
>tr|G3V382|G3V382_HUMAN	0.0077551	1	tr|G3V382|G3V382_HUMAN Zinc finger protein 36, C3H1 type-like 1 OS=Homo sapiens GN=ZFP36L1 PE=4 SV=1	ZFP36L1	17.6034
>sp|P30041|PRDX6_HUMAN	0.00369004	1	sp|P30041|PRDX6_HUMAN Peroxiredoxin-6 OS=Homo sapiens GN=PRDX6 PE=1 SV=3	PRDX6	17.5925
>sp|P42766|RL35_HUMAN	0.00469484	3	sp|P42766|RL35_HUMAN 60S ribosomal protein L35 OS=Homo sapiens GN=RPL35 PE=1 SV=2	RPL35	17.5836
>sp|P07225|PROS_HUMAN	0	3	sp|P07225|PROS_HUMAN Vitamin K-dependent protein S OS=Homo sapiens GN=PROS1 PE=1 SV=1	PROS1	17.5764
>sp|P50395|GDIB_HUMAN	0	1	sp|P50395|GDIB_HUMAN Rab GDP dissociation inhibitor beta OS=Homo sapiens GN=GDI2 PE=1 SV=2	GDI2	17.5644
>sp|P00558|PGK1_HUMAN	0	1	sp|P00558|PGK1_HUMAN Phosphoglycerate kinase 1 OS=Homo sapiens GN=PGK1 PE=1 SV=3	PGK1	17.5549
>sp|Q12931|TRAP1_HUMAN	0	3	sp|Q12931|TRAP1_HUMAN Heat shock protein 75 kDa, mitochondrial OS=Homo sapiens GN=TRAP1 PE=1 SV=3	TRAP1	17.5448
>sp|Q14254|FLOT2_HUMAN	0	1	sp|Q14254|FLOT2_HUMAN Flotillin-2 OS=Homo sapiens GN=FLOT2 PE=1 SV=2	FLOT2	17.5348
>sp|Q13637|RAB32_HUMAN	0	1	sp|Q13637|RAB32_HUMAN Ras-related protein Rab-32 OS=Homo sapiens GN=RAB32 PE=1 SV=3	RAB32	17.5206
>sp|P02649|APOE_HUMAN	0	3	sp|P02649|APOE_HUMAN Apolipoprotein E OS=Homo sapiens GN=APOE PE=1 SV=1	APOE	17.5029
>sp|P02647|APOA1_HUMAN	0	1	sp|P02647|APOA1_HUMAN Apolipoprotein A-I OS=Homo sapiens GN=APOA1 PE=1 SV=1	APOA1	17.4761
>sp|P51570|GALK1_HUMAN	0.00453104	1	sp|P51570|GALK1_HUMAN Galactokinase OS=Homo sapiens GN=GALK1 PE=1 SV=1	GALK1	17.4612
>sp|P35609|ACTN2_HUMAN	0	3	sp|P35609|ACTN2_HUMAN Alpha-actinin-2 OS=Homo sapiens GN=ACTN2 PE=1 SV=1	ACTN2	17.4419
>sp|P52209|6PGD_HUMAN	0	1	sp|P52209|6PGD_HUMAN 6-phosphogluconate dehydrogenase, decarboxylating OS=Homo sapiens GN=PGD PE=1 SV=3	PGD	17.4115
>sp|Q9H444|CHM4B_HUMAN	0	1	sp|Q9H444|CHM4B_HUMAN Charged multivesicular body protein 4b OS=Homo sapiens GN=CHMP4B PE=1 SV=1	CHMP4B	17.4077
>sp|P00488|F13A_HUMAN	0	1	sp|P00488|F13A_HUMAN Coagulation factor XIII A chain OS=Homo sapiens GN=F13A1 PE=1 SV=4	F13A1	17.4012
>sp|P10114|RAP2A_HUMAN	0	1	sp|P10114|RAP2A_HUMAN Ras-related protein Rap-2a OS=Homo sapiens GN=RAP2A PE=1 SV=1	RAP2A	17.4003
>sp|P28070|PSB4_HUMAN	0	1	sp|P28070|PSB4_HUMAN Proteasome subunit beta type-4 OS=Homo sapiens GN=PSMB4 PE=1 SV=4	PSMB4	17.3285
>sp|Q9UM82|SPAT2_HUMAN	0.00707155	1	sp|Q9UM82|SPAT2_HUMAN Spermatogenesis-associated protein 2 OS=Homo sapiens GN=SPATA2 PE=1 SV=2	SPATA2	17.2567
>sp|P02751|FINC_HUMAN	0	1	sp|P02751|FINC_HUMAN Fibronectin OS=Homo sapiens GN=FN1 PE=1 SV=4	FN1	17.2452
>sp|Q9Y3L5|RAP2C_HUMAN	0	3	sp|Q9Y3L5|RAP2C_HUMAN Ras-related protein Rap-2c OS=Homo sapiens GN=RAP2C PE=1 SV=1	RAP2C	17.2395
>sp|O43865|SAHH2_HUMAN	0.00615114	3	sp|O43865|SAHH2_HUMAN Adenosylhomocysteinase 2 OS=Homo sapiens GN=AHCYL1 PE=1 SV=2	AHCYL1	17.2272
>sp|O14672|ADA10_HUMAN	0	1	sp|O14672|ADA10_HUMAN Disintegrin and metalloproteinase domain-containing protein 10 OS=Homo sapiens GN=ADAM10 PE=1 SV=1	ADAM10	17.2141
>tr|H0YIC4|H0YIC4_HUMAN	0.00820419	1	tr|H0YIC4|H0YIC4_HUMAN Citrate synthase (Fragment) OS=Homo sapiens GN=CS PE=1 SV=1	CS	17.1814
>sp|Q58FF7|H90B3_HUMAN	0	3	sp|Q58FF7|H90B3_HUMAN Putative heat shock protein HSP 90-beta-3 OS=Homo sapiens GN=HSP90AB3P PE=5 SV=1	HSP90AB3P	17.1778
>sp|P02671|FIBA_HUMAN	0	1	sp|P02671|FIBA_HUMAN Fibrinogen alpha chain OS=Homo sapiens GN=FGA PE=1 SV=2	FGA	17.1566
>sp|Q96HN2|SAHH3_HUMAN	0.00615114	3	sp|Q96HN2|SAHH3_HUMAN Adenosylhomocysteinase 3 OS=Homo sapiens GN=AHCYL2 PE=1 SV=1	AHCYL2	17.147
>sp|O75083|WDR1_HUMAN	0	1	sp|O75083|WDR1_HUMAN WD repeat-containing protein 1 OS=Homo sapiens GN=WDR1 PE=1 SV=4	WDR1	17.1152
>sp|Q58FG1|HS904_HUMAN	0	3	sp|Q58FG1|HS904_HUMAN Putative heat shock protein HSP 90-alpha A4 OS=Homo sapiens GN=HSP90AA4P PE=5 SV=1	HSP90AA4P	17.0955
>sp|P07996|TSP1_HUMAN	0	1	sp|P07996|TSP1_HUMAN Thrombospondin-1 OS=Homo sapiens GN=THBS1 PE=1 SV=2	THBS1	17.0892
>sp|O15439|MRP4_HUMAN	0.0061674	1	sp|O15439|MRP4_HUMAN Multidrug resistance-associated protein 4 OS=Homo sapiens GN=ABCC4 PE=1 SV=3	ABCC4	17.0716
>sp|P0DMV9|HS71B_HUMAN	0	3	sp|P0DMV9|HS71B_HUMAN Heat shock 70 kDa protein 1B OS=Homo sapiens GN=HSPA1B PE=1 SV=1	HSPA1B	17.014
>sp|P0DMV8|HS71A_HUMAN	0	3	sp|P0DMV8|HS71A_HUMAN Heat shock 70 kDa protein 1A OS=Homo sapiens GN=HSPA1A PE=1 SV=1	HSPA1A	17.014
>sp|P28074|PSB5_HUMAN	0	1	sp|P28074|PSB5_HUMAN Proteasome subunit beta type-5 OS=Homo sapiens GN=PSMB5 PE=1 SV=3	PSMB5	17.0002
>sp|P02774|VTDB_HUMAN	0	3	sp|P02774|VTDB_HUMAN Vitamin D-binding protein OS=Homo sapiens GN=GC PE=1 SV=1	GC	16.9919
>sp|Q53RT3|APRV1_HUMAN	0.00447227	1	sp|Q53RT3|APRV1_HUMAN Retroviral-like aspartic protease 1 OS=Homo sapiens GN=ASPRV1 PE=1 SV=1	ASPRV1	16.9901
>sp|P48426|PI42A_HUMAN	0	1	sp|P48426|PI42A_HUMAN Phosphatidylinositol 5-phosphate 4-kinase type-2 alpha OS=Homo sapiens GN=PIP4K2A PE=1 SV=2	PIP4K2A	16.9885
>sp|P17066|HSP76_HUMAN	0	3	sp|P17066|HSP76_HUMAN Heat shock 70 kDa protein 6 OS=Homo sapiens GN=HSPA6 PE=1 SV=2	HSPA6	16.9765
>sp|Q08043|ACTN3_HUMAN	0	3	sp|Q08043|ACTN3_HUMAN Alpha-actinin-3 OS=Homo sapiens GN=ACTN3 PE=1 SV=2	ACTN3	16.9383
>sp|Q9UNK4|PA2GD_HUMAN	0	1	sp|Q9UNK4|PA2GD_HUMAN Group IID secretory phospholipase A2 OS=Homo sapiens GN=PLA2G2D PE=1 SV=2	PLA2G2D	16.9364
>sp|O95865|DDAH2_HUMAN	0.00217984	1	sp|O95865|DDAH2_HUMAN N(G),N(G)-dimethylarginine dimethylaminohydrolase 2 OS=Homo sapiens GN=DDAH2 PE=1 SV=1	DDAH2	16.9187
>sp|P62269|RS18_HUMAN	0	1	sp|P62269|RS18_HUMAN 40S ribosomal protein S18 OS=Homo sapiens GN=RPS18 PE=1 SV=3	RPS18	16.9023
>sp|Q13103|SPP24_HUMAN	0	1	sp|Q13103|SPP24_HUMAN Secreted phosphoprotein 24 OS=Homo sapiens GN=SPP2 PE=1 SV=1	SPP2	16.9019
>sp|Q8IWA5|CTL2_HUMAN	0	1	sp|Q8IWA5|CTL2_HUMAN Choline transporter-like protein 2 OS=Homo sapiens GN=SLC44A2 PE=1 SV=3	SLC44A2	16.8817
>sp|Q9UK41|VPS28_HUMAN	0	1	sp|Q9UK41|VPS28_HUMAN Vacuolar protein sorting-associated protein 28 homolog OS=Homo sapiens GN=VPS28 PE=1 SV=1	VPS28	16.8633
>sp|Q8IYT4|KATL2_HUMAN	0	3	sp|Q8IYT4|KATL2_HUMAN Katanin p60 ATPase-containing subunit A-like 2 OS=Homo sapiens GN=KATNAL2 PE=2 SV=3	KATNAL2	16.8515
>sp|Q96FJ2|DYL2_HUMAN	0.00438596	1	sp|Q96FJ2|DYL2_HUMAN Dynein light chain 2, cytoplasmic OS=Homo sapiens GN=DYNLL2 PE=1 SV=1	DYNLL2	16.8422
>sp|P18669|PGAM1_HUMAN	0.000628931	1	sp|P18669|PGAM1_HUMAN Phosphoglycerate mutase 1 OS=Homo sapiens GN=PGAM1 PE=1 SV=2	PGAM1	16.8043
>tr|A0A075B767|A0A075B767_HUMAN	0.00949094	3	tr|A0A075B767|A0A075B767_HUMAN Peptidyl-prolyl cis-trans isomerase OS=Homo sapiens GN=LOC105371242 PE=3 SV=1	LOC105371242	16.7481
>sp|Q96FN4|CPNE2_HUMAN	0	3	sp|Q96FN4|CPNE2_HUMAN Copine-2 OS=Homo sapiens GN=CPNE2 PE=1 SV=3	CPNE2	16.7439
>sp|Q5QP74|CJ115_HUMAN	0.00716204	1	sp|Q5QP74|CJ115_HUMAN Putative uncharacterized protein encoded by LINC01552 OS=Homo sapiens GN=LINC01552 PE=4 SV=2	LINC01552	16.7044
>sp|P28066|PSA5_HUMAN	0	1	sp|P28066|PSA5_HUMAN Proteasome subunit alpha type-5 OS=Homo sapiens GN=PSMA5 PE=1 SV=3	PSMA5	16.6929
>sp|P02765|FETUA_HUMAN	0	3	sp|P02765|FETUA_HUMAN Alpha-2-HS-glycoprotein OS=Homo sapiens GN=AHSG PE=1 SV=1	AHSG	16.6716
>sp|P02748|CO9_HUMAN	0	3	sp|P02748|CO9_HUMAN Complement component C9 OS=Homo sapiens GN=C9 PE=1 SV=2	C9	16.653
>sp|P30086|PEBP1_HUMAN	0	1	sp|P30086|PEBP1_HUMAN Phosphatidylethanolamine-binding protein 1 OS=Homo sapiens GN=PEBP1 PE=1 SV=3	PEBP1	16.635
>sp|P57735|RAB25_HUMAN	0	3	sp|P57735|RAB25_HUMAN Ras-related protein Rab-25 OS=Homo sapiens GN=RAB25 PE=1 SV=2	RAB25	16.6262
>sp|P11388|TOP2A_HUMAN	0.0070306	1	sp|P11388|TOP2A_HUMAN DNA topoisomerase 2-alpha OS=Homo sapiens GN=TOP2A PE=1 SV=3	TOP2A	16.5894
>sp|Q96A23|CPNE4_HUMAN	0	3	sp|Q96A23|CPNE4_HUMAN Copine-4 OS=Homo sapiens GN=CPNE4 PE=1 SV=1	CPNE4	16.5574
>sp|Q86YQ8|CPNE8_HUMAN	0	3	sp|Q86YQ8|CPNE8_HUMAN Copine-8 OS=Homo sapiens GN=CPNE8 PE=1 SV=2	CPNE8	16.5574
>sp|Q92982|NINJ1_HUMAN	0	1	sp|Q92982|NINJ1_HUMAN Ninjurin-1 OS=Homo sapiens GN=NINJ1 PE=1 SV=2	NINJ1	16.5254
>sp|Q9HCH3|CPNE5_HUMAN	0	3	sp|Q9HCH3|CPNE5_HUMAN Copine-5 OS=Homo sapiens GN=CPNE5 PE=1 SV=2	CPNE5	16.5144
>sp|O95741|CPNE6_HUMAN	0	3	sp|O95741|CPNE6_HUMAN Copine-6 OS=Homo sapiens GN=CPNE6 PE=1 SV=3	CPNE6	16.5144
>sp|Q8IYJ1|CPNE9_HUMAN	0	3	sp|Q8IYJ1|CPNE9_HUMAN Copine-9 OS=Homo sapiens GN=CPNE9 PE=1 SV=3	CPNE9	16.5144
>sp|P35625|TIMP3_HUMAN	0.00182815	1	sp|P35625|TIMP3_HUMAN Metalloproteinase inhibitor 3 OS=Homo sapiens GN=TIMP3 PE=1 SV=2	TIMP3	16.4698
>sp|O15144|ARPC2_HUMAN	0.00578807	1	sp|O15144|ARPC2_HUMAN Actin-related protein 2/3 complex subunit 2 OS=Homo sapiens GN=ARPC2 PE=1 SV=1	ARPC2	16.4264
>sp|Q13636|RAB31_HUMAN	0	1	sp|Q13636|RAB31_HUMAN Ras-related protein Rab-31 OS=Homo sapiens GN=RAB31 PE=1 SV=1	RAB31	16.4085
>sp|O15511|ARPC5_HUMAN	0.00673077	1	sp|O15511|ARPC5_HUMAN Actin-related protein 2/3 complex subunit 5 OS=Homo sapiens GN=ARPC5 PE=1 SV=3	ARPC5	16.3846
>sp|P0C0L4|CO4A_HUMAN	0	3	sp|P0C0L4|CO4A_HUMAN Complement C4-A OS=Homo sapiens GN=C4A PE=1 SV=2	C4A	16.3819
>sp|P0C0L5|CO4B_HUMAN	0	3	sp|P0C0L5|CO4B_HUMAN Complement C4-B OS=Homo sapiens GN=C4B PE=1 SV=2	C4B	16.3671
>sp|Q9UBL6|CPNE7_HUMAN	0	3	sp|Q9UBL6|CPNE7_HUMAN Copine-7 OS=Homo sapiens GN=CPNE7 PE=1 SV=1	CPNE7	16.3539
>sp|P25788|PSA3_HUMAN	0	1	sp|P25788|PSA3_HUMAN Proteasome subunit alpha type-3 OS=Homo sapiens GN=PSMA3 PE=1 SV=2	PSMA3	16.3408
>sp|P05023|AT1A1_HUMAN	0	1	sp|P05023|AT1A1_HUMAN Sodium/potassium-transporting ATPase subunit alpha-1 OS=Homo sapiens GN=ATP1A1 PE=1 SV=1	ATP1A1	16.2979
>sp|P09104|ENOG_HUMAN	0	3	sp|P09104|ENOG_HUMAN Gamma-enolase OS=Homo sapiens GN=ENO2 PE=1 SV=3	ENO2	16.2615
>sp|P62851|RS25_HUMAN	0	1	sp|P62851|RS25_HUMAN 40S ribosomal protein S25 OS=Homo sapiens GN=RPS25 PE=1 SV=1	RPS25	16.1946
>sp|P60174|TPIS_HUMAN	0	1	sp|P60174|TPIS_HUMAN Triosephosphate isomerase OS=Homo sapiens GN=TPI1 PE=1 SV=3	TPI1	16.1867
>sp|P16452|EPB42_HUMAN	0.00302419	3	sp|P16452|EPB42_HUMAN Erythrocyte membrane protein band 4.2 OS=Homo sapiens GN=EPB42 PE=1 SV=3	EPB42	16.1585
>sp|Q9NZN4|EHD2_HUMAN	0	1	sp|Q9NZN4|EHD2_HUMAN EH domain-containing protein 2 OS=Homo sapiens GN=EHD2 PE=1 SV=2	EHD2	16.0994
>sp|P19013|K2C4_HUMAN	0.00966962	3	sp|P19013|K2C4_HUMAN Keratin, type II cytoskeletal 4 OS=Homo sapiens GN=KRT4 PE=1 SV=4	KRT4	16.0959
>sp|P05787|K2C8_HUMAN	0.00966962	3	sp|P05787|K2C8_HUMAN Keratin, type II cytoskeletal 8 OS=Homo sapiens GN=KRT8 PE=1 SV=7	KRT8	16.0959
>sp|Q9NZN3|EHD3_HUMAN	0	3	sp|Q9NZN3|EHD3_HUMAN EH domain-containing protein 3 OS=Homo sapiens GN=EHD3 PE=1 SV=2	EHD3	16.0771
>sp|P00492|HPRT_HUMAN	0	1	sp|P00492|HPRT_HUMAN Hypoxanthine-guanine phosphoribosyltransferase OS=Homo sapiens GN=HPRT1 PE=1 SV=2	HPRT1	16.0752
>sp|P19827|ITIH1_HUMAN	0	3	sp|P19827|ITIH1_HUMAN Inter-alpha-trypsin inhibitor heavy chain H1 OS=Homo sapiens GN=ITIH1 PE=1 SV=3	ITIH1	16.0598
>sp|P08729|K2C7_HUMAN	0.00966962	3	sp|P08729|K2C7_HUMAN Keratin, type II cytoskeletal 7 OS=Homo sapiens GN=KRT7 PE=1 SV=5	KRT7	16.054
>sp|A4D1S0|KLRG2_HUMAN	0.00164745	1	sp|A4D1S0|KLRG2_HUMAN Killer cell lectin-like receptor subfamily G member 2 OS=Homo sapiens GN=KLRG2 PE=1 SV=3	KLRG2	16.0508
>sp|P13796|PLSL_HUMAN	0	1	sp|P13796|PLSL_HUMAN Plastin-2 OS=Homo sapiens GN=LCP1 PE=1 SV=6	LCP1	16.0227
>sp|Q3ZCW2|LEGL_HUMAN	0	1	sp|Q3ZCW2|LEGL_HUMAN Galectin-related protein OS=Homo sapiens GN=LGALSL PE=1 SV=2	LGALSL	16.0139
>sp|Q3SY84|K2C71_HUMAN	0.00966962	3	sp|Q3SY84|K2C71_HUMAN Keratin, type II cytoskeletal 71 OS=Homo sapiens GN=KRT71 PE=1 SV=3	KRT71	16.0134
>sp|Q86Y46|K2C73_HUMAN	0.00966962	3	sp|Q86Y46|K2C73_HUMAN Keratin, type II cytoskeletal 73 OS=Homo sapiens GN=KRT73 PE=1 SV=1	KRT73	16.0134
>sp|Q7RTS7|K2C74_HUMAN	0.00966962	3	sp|Q7RTS7|K2C74_HUMAN Keratin, type II cytoskeletal 74 OS=Homo sapiens GN=KRT74 PE=1 SV=2	KRT74	16.0134
>sp|Q5XKE5|K2C79_HUMAN	0.00966962	3	sp|Q5XKE5|K2C79_HUMAN Keratin, type II cytoskeletal 79 OS=Homo sapiens GN=KRT79 PE=1 SV=2	KRT79	16.0134
>sp|O15127|SCAM2_HUMAN	0	1	sp|O15127|SCAM2_HUMAN Secretory carrier-associated membrane protein 2 OS=Homo sapiens GN=SCAMP2 PE=1 SV=2	SCAMP2	15.9748
>sp|P12035|K2C3_HUMAN	0.00966962	3	sp|P12035|K2C3_HUMAN Keratin, type II cytoskeletal 3 OS=Homo sapiens GN=KRT3 PE=1 SV=3	KRT3	15.9739
>sp|P13647|K2C5_HUMAN	0.00966962	3	sp|P13647|K2C5_HUMAN Keratin, type II cytoskeletal 5 OS=Homo sapiens GN=KRT5 PE=1 SV=3	KRT5	15.9739
>sp|Q14CN4|K2C72_HUMAN	0.00966962	3	sp|Q14CN4|K2C72_HUMAN Keratin, type II cytoskeletal 72 OS=Homo sapiens GN=KRT72 PE=1 SV=2	KRT72	15.9739
>sp|O95678|K2C75_HUMAN	0.00966962	3	sp|O95678|K2C75_HUMAN Keratin, type II cytoskeletal 75 OS=Homo sapiens GN=KRT75 PE=1 SV=2	KRT75	15.9739
>sp|P51665|PSMD7_HUMAN	0.00252845	1	sp|P51665|PSMD7_HUMAN 26S proteasome non-ATPase regulatory subunit 7 OS=Homo sapiens GN=PSMD7 PE=1 SV=2	PSMD7	15.9727
>sp|P16157|ANK1_HUMAN	0	1	sp|P16157|ANK1_HUMAN Ankyrin-1 OS=Homo sapiens GN=ANK1 PE=1 SV=3	ANK1	15.9595
>sp|Q92953|KCNB2_HUMAN	0.00381316	1	sp|Q92953|KCNB2_HUMAN Potassium voltage-gated channel subfamily B member 2 OS=Homo sapiens GN=KCNB2 PE=2 SV=2	KCNB2	15.9483
>sp|Q9H4M9|EHD1_HUMAN	0	3	sp|Q9H4M9|EHD1_HUMAN EH domain-containing protein 1 OS=Homo sapiens GN=EHD1 PE=1 SV=2	EHD1	15.9438
>sp|P02538|K2C6A_HUMAN	0.00966962	3	sp|P02538|K2C6A_HUMAN Keratin, type II cytoskeletal 6A OS=Homo sapiens GN=KRT6A PE=1 SV=3	KRT6A	15.9354
>sp|P04259|K2C6B_HUMAN	0.00966962	3	sp|P04259|K2C6B_HUMAN Keratin, type II cytoskeletal 6B OS=Homo sapiens GN=KRT6B PE=1 SV=5	KRT6B	15.9354
>sp|P48668|K2C6C_HUMAN	0.00966962	3	sp|P48668|K2C6C_HUMAN Keratin, type II cytoskeletal 6C OS=Homo sapiens GN=KRT6C PE=1 SV=3	KRT6C	15.9354
>sp|Q9NSB2|KRT84_HUMAN	0.00966962	3	sp|Q9NSB2|KRT84_HUMAN Keratin, type II cuticular Hb4 OS=Homo sapiens GN=KRT84 PE=2 SV=2	KRT84	15.8979
>sp|P57729|RAB38_HUMAN	0	3	sp|P57729|RAB38_HUMAN Ras-related protein Rab-38 OS=Homo sapiens GN=RAB38 PE=1 SV=1	RAB38	15.8542
>sp|Q58FG0|HS905_HUMAN	0	3	sp|Q58FG0|HS905_HUMAN Putative heat shock protein HSP 90-alpha A5 OS=Homo sapiens GN=HSP90AA5P PE=2 SV=1	HSP90AA5P	15.7962
>sp|Q01546|K22O_HUMAN	0.00966962	3	sp|Q01546|K22O_HUMAN Keratin, type II cytoskeletal 2 oral OS=Homo sapiens GN=KRT76 PE=1 SV=2	KRT76	15.791
>sp|Q96BQ5|CC127_HUMAN	0.0035545	1	sp|Q96BQ5|CC127_HUMAN Coiled-coil domain-containing protein 127 OS=Homo sapiens GN=CCDC127 PE=1 SV=1	CCDC127	15.7196
>sp|P50552|VASP_HUMAN	0.00438116	1	sp|P50552|VASP_HUMAN Vasodilator-stimulated phosphoprotein OS=Homo sapiens GN=VASP PE=1 SV=3	VASP	15.7066
>sp|O00186|STXB3_HUMAN	0.00117716	1	sp|O00186|STXB3_HUMAN Syntaxin-binding protein 3 OS=Homo sapiens GN=STXBP3 PE=1 SV=2	STXBP3	15.6897
>sp|P15259|PGAM2_HUMAN	0.000628931	3	sp|P15259|PGAM2_HUMAN Phosphoglycerate mutase 2 OS=Homo sapiens GN=PGAM2 PE=1 SV=3	PGAM2	15.6632
>sp|P15085|CBPA1_HUMAN	0.00777096	3	sp|P15085|CBPA1_HUMAN Carboxypeptidase A1 OS=Homo sapiens GN=CPA1 PE=1 SV=2	CPA1	15.6592
>sp|P07384|CAN1_HUMAN	0.00116891	1	sp|P07384|CAN1_HUMAN Calpain-1 catalytic subunit OS=Homo sapiens GN=CAPN1 PE=1 SV=1	CAPN1	15.6408
>tr|K7EIP6|K7EIP6_HUMAN	0	3	tr|K7EIP6|K7EIP6_HUMAN Uncharacterized protein (Fragment) OS=Homo sapiens PE=4 SV=1	tr|K7EIP6|K7EIP6_HUMAN Uncharacterized protein (Fragment) OS=Homo sapiens PE=4 SV=1	15.6224
>sp|Q9H1C7|CYTM1_HUMAN	0	1	sp|Q9H1C7|CYTM1_HUMAN Cysteine-rich and transmembrane domain-containing protein 1 OS=Homo sapiens GN=CYSTM1 PE=1 SV=1	CYSTM1	15.6095
>sp|P14625|ENPL_HUMAN	0	3	sp|P14625|ENPL_HUMAN Endoplasmin OS=Homo sapiens GN=HSP90B1 PE=1 SV=1	HSP90B1	15.6017
>sp|Q9BSJ8|ESYT1_HUMAN	0	1	sp|Q9BSJ8|ESYT1_HUMAN Extended synaptotagmin-1 OS=Homo sapiens GN=ESYT1 PE=1 SV=1	ESYT1	15.5777
>sp|O14828|SCAM3_HUMAN	0	1	sp|O14828|SCAM3_HUMAN Secretory carrier-associated membrane protein 3 OS=Homo sapiens GN=SCAMP3 PE=1 SV=3	SCAMP3	15.5531
>sp|P15086|CBPB1_HUMAN	0.00777096	3	sp|P15086|CBPB1_HUMAN Carboxypeptidase B OS=Homo sapiens GN=CPB1 PE=1 SV=4	CPB1	15.5523
>sp|P04114|APOB_HUMAN	0	3	sp|P04114|APOB_HUMAN Apolipoprotein B-100 OS=Homo sapiens GN=APOB PE=1 SV=2	APOB	15.4667
>sp|Q9BPX5|ARP5L_HUMAN	0	1	sp|Q9BPX5|ARP5L_HUMAN Actin-related protein 2/3 complex subunit 5-like protein OS=Homo sapiens GN=ARPC5L PE=1 SV=1	ARPC5L	15.4404
>tr|L7N2F9|L7N2F9_HUMAN	0	3	tr|L7N2F9|L7N2F9_HUMAN Uncharacterized protein (Fragment) OS=Homo sapiens PE=4 SV=1	tr|L7N2F9|L7N2F9_HUMAN Uncharacterized protein (Fragment) OS=Homo sapiens PE=4 SV=1	15.4349
>sp|P13639|EF2_HUMAN	0	1	sp|P13639|EF2_HUMAN Elongation factor 2 OS=Homo sapiens GN=EEF2 PE=1 SV=4	EEF2	15.4239
>sp|Q03692|COAA1_HUMAN	0.00206398	1	sp|Q03692|COAA1_HUMAN Collagen alpha-1(X) chain OS=Homo sapiens GN=COL10A1 PE=1 SV=2	COL10A1	15.2809
>sp|Q9P265|DIP2B_HUMAN	0	1	sp|Q9P265|DIP2B_HUMAN Disco-interacting protein 2 homolog B OS=Homo sapiens GN=DIP2B PE=1 SV=3	DIP2B	15.2794
>sp|P02771|FETA_HUMAN	0	3	sp|P02771|FETA_HUMAN Alpha-fetoprotein OS=Homo sapiens GN=AFP PE=1 SV=1	AFP	15.2496
>sp|Q99828|CIB1_HUMAN	0	1	sp|Q99828|CIB1_HUMAN Calcium and integrin-binding protein 1 OS=Homo sapiens GN=CIB1 PE=1 SV=4	CIB1	15.2389
>sp|P40227|TCPZ_HUMAN	0.00611888	1	sp|P40227|TCPZ_HUMAN T-complex protein 1 subunit zeta OS=Homo sapiens GN=CCT6A PE=1 SV=3	CCT6A	15.2147
>sp|P00167|CYB5_HUMAN	0.00412371	1	sp|P00167|CYB5_HUMAN Cytochrome b5 OS=Homo sapiens GN=CYB5A PE=1 SV=2	CYB5A	15.2108
>sp|Q9UL26|RB22A_HUMAN	0	1	sp|Q9UL26|RB22A_HUMAN Ras-related protein Rab-22A OS=Homo sapiens GN=RAB22A PE=1 SV=2	RAB22A	15.1987
>sp|P20701|ITAL_HUMAN	0	1	sp|P20701|ITAL_HUMAN Integrin alpha-L OS=Homo sapiens GN=ITGAL PE=1 SV=3	ITGAL	15.1727
>sp|P10301|RRAS_HUMAN	0	1	sp|P10301|RRAS_HUMAN Ras-related protein R-Ras OS=Homo sapiens GN=RRAS PE=1 SV=1	RRAS	15.1368
>sp|P13637|AT1A3_HUMAN	0	3	sp|P13637|AT1A3_HUMAN Sodium/potassium-transporting ATPase subunit alpha-3 OS=Homo sapiens GN=ATP1A3 PE=1 SV=3	ATP1A3	15.1183
>sp|O60262|GBG7_HUMAN	0	1	sp|O60262|GBG7_HUMAN Guanine nucleotide-binding protein G(I)/G(S)/G(O) subunit gamma-7 OS=Homo sapiens GN=GNG7 PE=1 SV=1	GNG7	15.1172
>sp|P78356|PI42B_HUMAN	0.00953137	3	sp|P78356|PI42B_HUMAN Phosphatidylinositol 5-phosphate 4-kinase type-2 beta OS=Homo sapiens GN=PIP4K2B PE=1 SV=1	PIP4K2B	15.0983
>sp|P49721|PSB2_HUMAN	0	1	sp|P49721|PSB2_HUMAN Proteasome subunit beta type-2 OS=Homo sapiens GN=PSMB2 PE=1 SV=1	PSMB2	15.0928
>sp|Q9Y3C5|RNF11_HUMAN	0	1	sp|Q9Y3C5|RNF11_HUMAN RING finger protein 11 OS=Homo sapiens GN=RNF11 PE=1 SV=1	RNF11	15.0921
>sp|Q9Y6Z7|COL10_HUMAN	0	1	sp|Q9Y6Z7|COL10_HUMAN Collectin-10 OS=Homo sapiens GN=COLEC10 PE=2 SV=2	COLEC10	15.0625
>sp|Q16610|ECM1_HUMAN	0.00674252	1	sp|Q16610|ECM1_HUMAN Extracellular matrix protein 1 OS=Homo sapiens GN=ECM1 PE=1 SV=2	ECM1	15.055
>sp|Q07507|DERM_HUMAN	0.00140252	1	sp|Q07507|DERM_HUMAN Dermatopontin OS=Homo sapiens GN=DPT PE=1 SV=2	DPT	15.0462
>sp|Q15493|RGN_HUMAN	0	1	sp|Q15493|RGN_HUMAN Regucalcin OS=Homo sapiens GN=RGN PE=1 SV=1	RGN	15.0411
>sp|P63167|DYL1_HUMAN	0.00758853	3	sp|P63167|DYL1_HUMAN Dynein light chain 1, cytoplasmic OS=Homo sapiens GN=DYNLL1 PE=1 SV=1	DYNLL1	15.0358
>sp|P00491|PNPH_HUMAN	0.00308483	1	sp|P00491|PNPH_HUMAN Purine nucleoside phosphorylase OS=Homo sapiens GN=PNP PE=1 SV=2	PNP	15.0129
>sp|P36406|TRI23_HUMAN	0	3	sp|P36406|TRI23_HUMAN E3 ubiquitin-protein ligase TRIM23 OS=Homo sapiens GN=TRIM23 PE=1 SV=1	TRIM23	14.9999
>sp|P50993|AT1A2_HUMAN	0	3	sp|P50993|AT1A2_HUMAN Sodium/potassium-transporting ATPase subunit alpha-2 OS=Homo sapiens GN=ATP1A2 PE=1 SV=1	ATP1A2	14.9927
>sp|P62906|RL10A_HUMAN	0	1	sp|P62906|RL10A_HUMAN 60S ribosomal protein L10a OS=Homo sapiens GN=RPL10A PE=1 SV=2	RPL10A	14.9702
>sp|P00747|PLMN_HUMAN	0.00396825	3	sp|P00747|PLMN_HUMAN Plasminogen OS=Homo sapiens GN=PLG PE=1 SV=2	PLG	14.9684
>sp|P26641|EF1G_HUMAN	0	1	sp|P26641|EF1G_HUMAN Elongation factor 1-gamma OS=Homo sapiens GN=EEF1G PE=1 SV=3	EEF1G	14.9293
>sp|Q7LDG7|GRP2_HUMAN	0	1	sp|Q7LDG7|GRP2_HUMAN RAS guanyl-releasing protein 2 OS=Homo sapiens GN=RASGRP2 PE=1 SV=1	RASGRP2	14.9162
>sp|Q9BRX8|F213A_HUMAN	0	1	sp|Q9BRX8|F213A_HUMAN Redox-regulatory protein FAM213A OS=Homo sapiens GN=FAM213A PE=1 SV=3	FAM213A	14.9091
>sp|P11717|MPRI_HUMAN	0	1	sp|P11717|MPRI_HUMAN Cation-independent mannose-6-phosphate receptor OS=Homo sapiens GN=IGF2R PE=1 SV=3	IGF2R	14.8809
>sp|Q07954|LRP1_HUMAN	0	1	sp|Q07954|LRP1_HUMAN Prolow-density lipoprotein receptor-related protein 1 OS=Homo sapiens GN=LRP1 PE=1 SV=2	LRP1	14.8512
>sp|P49795|RGS19_HUMAN	0.00282885	1	sp|P49795|RGS19_HUMAN Regulator of G-protein signaling 19 OS=Homo sapiens GN=RGS19 PE=1 SV=1	RGS19	14.823
>sp|P24666|PPAC_HUMAN	0	1	sp|P24666|PPAC_HUMAN Low molecular weight phosphotyrosine protein phosphatase OS=Homo sapiens GN=ACP1 PE=1 SV=3	ACP1	14.8229
>sp|P20963|CD3Z_HUMAN	0	1	sp|P20963|CD3Z_HUMAN T-cell surface glycoprotein CD3 zeta chain OS=Homo sapiens GN=CD247 PE=1 SV=2	CD247	14.8162
>sp|P01137|TGFB1_HUMAN	0	1	sp|P01137|TGFB1_HUMAN Transforming growth factor beta-1 OS=Homo sapiens GN=TGFB1 PE=1 SV=2	TGFB1	14.7812
>sp|P11277|SPTB1_HUMAN	0	1	sp|P11277|SPTB1_HUMAN Spectrin beta chain, erythrocytic OS=Homo sapiens GN=SPTB PE=1 SV=5	SPTB	14.7735
>sp|P13797|PLST_HUMAN	0.00118133	3	sp|P13797|PLST_HUMAN Plastin-3 OS=Homo sapiens GN=PLS3 PE=1 SV=4	PLS3	14.7445
>sp|Q8IYK8|REM2_HUMAN	0.00471254	1	sp|Q8IYK8|REM2_HUMAN GTP-binding protein REM 2 OS=Homo sapiens GN=REM2 PE=1 SV=2	REM2	14.6784
>sp|O75695|XRP2_HUMAN	0.00120409	1	sp|O75695|XRP2_HUMAN Protein XRP2 OS=Homo sapiens GN=RP2 PE=1 SV=4	RP2	14.676
>sp|Q9Y696|CLIC4_HUMAN	0	1	sp|Q9Y696|CLIC4_HUMAN Chloride intracellular channel protein 4 OS=Homo sapiens GN=CLIC4 PE=1 SV=4	CLIC4	14.6383
>sp|O00151|PDLI1_HUMAN	0.00616016	1	sp|O00151|PDLI1_HUMAN PDZ and LIM domain protein 1 OS=Homo sapiens GN=PDLIM1 PE=1 SV=4	PDLIM1	14.5439
>sp|Q14651|PLSI_HUMAN	0.00118133	3	sp|Q14651|PLSI_HUMAN Plastin-1 OS=Homo sapiens GN=PLS1 PE=1 SV=2	PLS1	14.5281
>sp|P01344|IGF2_HUMAN	0.00413223	1	sp|P01344|IGF2_HUMAN Insulin-like growth factor II OS=Homo sapiens GN=IGF2 PE=1 SV=1	IGF2	14.5014
>sp|P62266|RS23_HUMAN	0.00157729	1	sp|P62266|RS23_HUMAN 40S ribosomal protein S23 OS=Homo sapiens GN=RPS23 PE=1 SV=3	RPS23	14.4342
>sp|Q99700|ATX2_HUMAN	0.00469484	3	sp|Q99700|ATX2_HUMAN Ataxin-2 OS=Homo sapiens GN=ATXN2 PE=1 SV=2	ATXN2	14.4137
>sp|P02730|B3AT_HUMAN	0	1	sp|P02730|B3AT_HUMAN Band 3 anion transport protein OS=Homo sapiens GN=SLC4A1 PE=1 SV=3	SLC4A1	14.4059
>sp|P62070|RRAS2_HUMAN	0	3	sp|P62070|RRAS2_HUMAN Ras-related protein R-Ras2 OS=Homo sapiens GN=RRAS2 PE=1 SV=1	RRAS2	14.3986
>sp|O43639|NCK2_HUMAN	0.00161812	1	sp|O43639|NCK2_HUMAN Cytoplasmic protein NCK2 OS=Homo sapiens GN=NCK2 PE=1 SV=2	NCK2	14.3555
>sp|Q9UIQ6|LCAP_HUMAN	0	1	sp|Q9UIQ6|LCAP_HUMAN Leucyl-cystinyl aminopeptidase OS=Homo sapiens GN=LNPEP PE=1 SV=3	LNPEP	14.3412
>sp|P61081|UBC12_HUMAN	0	1	sp|P61081|UBC12_HUMAN NEDD8-conjugating enzyme Ubc12 OS=Homo sapiens GN=UBE2M PE=1 SV=1	UBE2M	14.3383
>sp|Q9Y6W5|WASF2_HUMAN	0	1	sp|Q9Y6W5|WASF2_HUMAN Wiskott-Aldrich syndrome protein family member 2 OS=Homo sapiens GN=WASF2 PE=1 SV=3	WASF2	14.3176
>sp|Q15063|POSTN_HUMAN	0	3	sp|Q15063|POSTN_HUMAN Periostin OS=Homo sapiens GN=POSTN PE=1 SV=2	POSTN	14.2554
>sp|P07205|PGK2_HUMAN	0	3	sp|P07205|PGK2_HUMAN Phosphoglycerate kinase 2 OS=Homo sapiens GN=PGK2 PE=1 SV=3	PGK2	14.2505
>sp|P62241|RS8_HUMAN	0.00178253	1	sp|P62241|RS8_HUMAN 40S ribosomal protein S8 OS=Homo sapiens GN=RPS8 PE=1 SV=2	RPS8	14.2202
>sp|P30050|RL12_HUMAN	0	1	sp|P30050|RL12_HUMAN 60S ribosomal protein L12 OS=Homo sapiens GN=RPL12 PE=1 SV=1	RPL12	14.1294
>sp|O60763|USO1_HUMAN	0.00123916	1	sp|O60763|USO1_HUMAN General vesicular transport factor p115 OS=Homo sapiens GN=USO1 PE=1 SV=2	USO1	14.1279
>sp|O75396|SC22B_HUMAN	0.00420168	1	sp|O75396|SC22B_HUMAN Vesicle-trafficking protein SEC22b OS=Homo sapiens GN=SEC22B PE=1 SV=4	SEC22B	14.1205
>sp|Q96C24|SYTL4_HUMAN	0	1	sp|Q96C24|SYTL4_HUMAN Synaptotagmin-like protein 4 OS=Homo sapiens GN=SYTL4 PE=1 SV=2	SYTL4	14.1101
>sp|Q9NU22|MDN1_HUMAN	0	1	sp|Q9NU22|MDN1_HUMAN Midasin OS=Homo sapiens GN=MDN1 PE=1 SV=2	MDN1	14.0943
>sp|P50570|DYN2_HUMAN	0	1	sp|P50570|DYN2_HUMAN Dynamin-2 OS=Homo sapiens GN=DNM2 PE=1 SV=2	DNM2	13.8885
>sp|Q58FF6|H90B4_HUMAN	0.00466636	3	sp|Q58FF6|H90B4_HUMAN Putative heat shock protein HSP 90-beta 4 OS=Homo sapiens GN=HSP90AB4P PE=5 SV=1	HSP90AB4P	13.7584
>sp|P53396|ACLY_HUMAN	0	1	sp|P53396|ACLY_HUMAN ATP-citrate synthase OS=Homo sapiens GN=ACLY PE=1 SV=3	ACLY	13.7067
>sp|P25398|RS12_HUMAN	0.0079858	1	sp|P25398|RS12_HUMAN 40S ribosomal protein S12 OS=Homo sapiens GN=RPS12 PE=1 SV=3	RPS12	13.6262
>sp|Q05940|VMAT2_HUMAN	0.00340467	1	sp|Q05940|VMAT2_HUMAN Synaptic vesicular amine transporter OS=Homo sapiens GN=SLC18A2 PE=1 SV=2	SLC18A2	13.6203
>sp|Q9Y3D6|FIS1_HUMAN	0.00748363	1	sp|Q9Y3D6|FIS1_HUMAN Mitochondrial fission 1 protein OS=Homo sapiens GN=FIS1 PE=1 SV=2	FIS1	13.5841
>sp|O43294|TGFI1_HUMAN	0	1	sp|O43294|TGFI1_HUMAN Transforming growth factor beta-1-induced transcript 1 protein OS=Homo sapiens GN=TGFB1I1 PE=1 SV=2	TGFB1I1	13.5323
>sp|Q9H0M0|WWP1_HUMAN	0	1	sp|Q9H0M0|WWP1_HUMAN NEDD4-like E3 ubiquitin-protein ligase WWP1 OS=Homo sapiens GN=WWP1 PE=1 SV=1	WWP1	13.5294
>sp|Q8IZ83|A16A1_HUMAN	0.00456413	1	sp|Q8IZ83|A16A1_HUMAN Aldehyde dehydrogenase family 16 member A1 OS=Homo sapiens GN=ALDH16A1 PE=1 SV=2	ALDH16A1	13.5087
>sp|P23284|PPIB_HUMAN	0	1	sp|P23284|PPIB_HUMAN Peptidyl-prolyl cis-trans isomerase B OS=Homo sapiens GN=PPIB PE=1 SV=2	PPIB	13.4924
>sp|O43854|EDIL3_HUMAN	0.000633714	1	sp|O43854|EDIL3_HUMAN EGF-like repeat and discoidin I-like domain-containing protein 3 OS=Homo sapiens GN=EDIL3 PE=1 SV=1	EDIL3	13.4505
>sp|Q9NR12|PDLI7_HUMAN	0.00163666	1	sp|Q9NR12|PDLI7_HUMAN PDZ and LIM domain protein 7 OS=Homo sapiens GN=PDLIM7 PE=1 SV=1	PDLIM7	13.3691
>tr|H7BZJ3|H7BZJ3_HUMAN	0	1	tr|H7BZJ3|H7BZJ3_HUMAN Protein disulfide-isomerase A3 (Fragment) OS=Homo sapiens GN=PDIA3 PE=1 SV=1	PDIA3	13.268
>sp|Q9H0N0|RAB6C_HUMAN	0	1	sp|Q9H0N0|RAB6C_HUMAN Ras-related protein Rab-6C OS=Homo sapiens GN=RAB6C PE=1 SV=2	RAB6C	13.225
>sp|Q9Y608|LRRF2_HUMAN	0	1	sp|Q9Y608|LRRF2_HUMAN Leucine-rich repeat flightless-interacting protein 2 OS=Homo sapiens GN=LRRFIP2 PE=1 SV=1	LRRFIP2	13.1304
>sp|Q96CX2|KCD12_HUMAN	0.00516796	1	sp|Q96CX2|KCD12_HUMAN BTB/POZ domain-containing protein KCTD12 OS=Homo sapiens GN=KCTD12 PE=1 SV=1	KCTD12	13.0264
>sp|Q92526|TCPW_HUMAN	0.00709516	3	sp|Q92526|TCPW_HUMAN T-complex protein 1 subunit zeta-2 OS=Homo sapiens GN=CCT6B PE=1 SV=5	CCT6B	12.9835
>sp|P51809|VAMP7_HUMAN	0	1	sp|P51809|VAMP7_HUMAN Vesicle-associated membrane protein 7 OS=Homo sapiens GN=VAMP7 PE=1 SV=3	VAMP7	12.7964
>sp|O94804|STK10_HUMAN	0	1	sp|O94804|STK10_HUMAN Serine/threonine-protein kinase 10 OS=Homo sapiens GN=STK10 PE=1 SV=1	STK10	12.786
>sp|Q9Y4D1|DAAM1_HUMAN	0.00236128	1	sp|Q9Y4D1|DAAM1_HUMAN Disheveled-associated activator of morphogenesis 1 OS=Homo sapiens GN=DAAM1 PE=1 SV=2	DAAM1	12.6449
>sp|Q9H254|SPTN4_HUMAN	0	3	sp|Q9H254|SPTN4_HUMAN Spectrin beta chain, non-erythrocytic 4 OS=Homo sapiens GN=SPTBN4 PE=1 SV=2	SPTBN4	12.5225
>sp|Q8TBQ9|KISHA_HUMAN	0.00639659	1	sp|Q8TBQ9|KISHA_HUMAN Protein kish-A OS=Homo sapiens GN=TMEM167A PE=1 SV=1	TMEM167A	12.4834
>sp|P46934|NEDD4_HUMAN	0	1	sp|P46934|NEDD4_HUMAN E3 ubiquitin-protein ligase NEDD4 OS=Homo sapiens GN=NEDD4 PE=1 SV=4	NEDD4	12.4771
>sp|Q14156|EFR3A_HUMAN	0	1	sp|Q14156|EFR3A_HUMAN Protein EFR3 homolog A OS=Homo sapiens GN=EFR3A PE=1 SV=2	EFR3A	12.3278
>sp|Q14118|DAG1_HUMAN	0	1	sp|Q14118|DAG1_HUMAN Dystroglycan OS=Homo sapiens GN=DAG1 PE=1 SV=2	DAG1	12.3165
>sp|P12273|PIP_HUMAN	0.00511509	1	sp|P12273|PIP_HUMAN Prolactin-inducible protein OS=Homo sapiens GN=PIP PE=1 SV=1	PIP	12.3097
>sp|Q96J02|ITCH_HUMAN	0.00136054	1	sp|Q96J02|ITCH_HUMAN E3 ubiquitin-protein ligase Itchy homolog OS=Homo sapiens GN=ITCH PE=1 SV=2	ITCH	12.2834
>sp|Q9P0J7|KCMF1_HUMAN	0.00215866	1	sp|Q9P0J7|KCMF1_HUMAN E3 ubiquitin-protein ligase KCMF1 OS=Homo sapiens GN=KCMF1 PE=1 SV=2	KCMF1	12.274
>sp|Q99832|TCPH_HUMAN	0	1	sp|Q99832|TCPH_HUMAN T-complex protein 1 subunit eta OS=Homo sapiens GN=CCT7 PE=1 SV=2	CCT7	12.1977
>sp|P16401|H15_HUMAN	0.00174216	1	sp|P16401|H15_HUMAN Histone H1.5 OS=Homo sapiens GN=HIST1H1B PE=1 SV=3	HIST1H1B	12.1953
>sp|O75165|DJC13_HUMAN	0	1	sp|O75165|DJC13_HUMAN DnaJ homolog subfamily C member 13 OS=Homo sapiens GN=DNAJC13 PE=1 SV=5	DNAJC13	12.0517
>sp|P20648|ATP4A_HUMAN	0	3	sp|P20648|ATP4A_HUMAN Potassium-transporting ATPase alpha chain 1 OS=Homo sapiens GN=ATP4A PE=2 SV=5	ATP4A	11.9689
>sp|O95989|NUDT3_HUMAN	0.00677638	1	sp|O95989|NUDT3_HUMAN Diphosphoinositol polyphosphate phosphohydrolase 1 OS=Homo sapiens GN=NUDT3 PE=1 SV=1	NUDT3	11.9235
>sp|Q09666|AHNK_HUMAN	0	1	sp|Q09666|AHNK_HUMAN Neuroblast differentiation-associated protein AHNAK OS=Homo sapiens GN=AHNAK PE=1 SV=2	AHNAK	11.7478
>sp|P06756|ITAV_HUMAN	0.00211864	1	sp|P06756|ITAV_HUMAN Integrin alpha-V OS=Homo sapiens GN=ITGAV PE=1 SV=2	ITGAV	11.6961
>tr|F8W914|F8W914_HUMAN	0.00617829	1	tr|F8W914|F8W914_HUMAN Reticulon OS=Homo sapiens GN=RTN4 PE=1 SV=1	RTN4	11.6342
>sp|P43403|ZAP70_HUMAN	0.00809717	1	sp|P43403|ZAP70_HUMAN Tyrosine-protein kinase ZAP-70 OS=Homo sapiens GN=ZAP70 PE=1 SV=1	ZAP70	11.6327
>sp|Q6ZNJ1|NBEL2_HUMAN	0	1	sp|Q6ZNJ1|NBEL2_HUMAN Neurobeachin-like protein 2 OS=Homo sapiens GN=NBEAL2 PE=1 SV=2	NBEAL2	11.3736
>sp|P29350|PTN6_HUMAN	0.00578292	1	sp|P29350|PTN6_HUMAN Tyrosine-protein phosphatase non-receptor type 6 OS=Homo sapiens GN=PTPN6 PE=1 SV=1	PTPN6	11.3533
>sp|Q14204|DYHC1_HUMAN	0	1	sp|Q14204|DYHC1_HUMAN Cytoplasmic dynein 1 heavy chain 1 OS=Homo sapiens GN=DYNC1H1 PE=1 SV=5	DYNC1H1	11.1588
>sp|Q92556|ELMO1_HUMAN	0.00116077	1	sp|Q92556|ELMO1_HUMAN Engulfment and cell motility protein 1 OS=Homo sapiens GN=ELMO1 PE=1 SV=2	ELMO1	11.1208
>sp|Q4VX76|SYTL3_HUMAN	0.00445236	1	sp|Q4VX76|SYTL3_HUMAN Synaptotagmin-like protein 3 OS=Homo sapiens GN=SYTL3 PE=2 SV=3	SYTL3	10.6826
>tr|H0Y8A9|H0Y8A9_HUMAN	0.00365854	1	tr|H0Y8A9|H0Y8A9_HUMAN Cystic fibrosis transmembrane conductance regulator (Fragment) OS=Homo sapiens GN=CFTR PE=1 SV=1	CFTR	10.1412
>sp|P35443|TSP4_HUMAN	0.00875657	1	sp|P35443|TSP4_HUMAN Thrombospondin-4 OS=Homo sapiens GN=THBS4 PE=1 SV=2	THBS4	10.0684
>sp|Q5T4S7|UBR4_HUMAN	0.00218579	1	sp|Q5T4S7|UBR4_HUMAN E3 ubiquitin-protein ligase UBR4 OS=Homo sapiens GN=UBR4 PE=1 SV=1	UBR4	8.89292
