# Supplementary material for: Extracellular Vesicle Proteome in Prostate Cancer: A Comparative Analysis of Mass Spectrometry Studies
Source: Int J Mol Sci. 2021 Dec 19;22(24):13605. doi: 10.3390/ijms222413605 (PMC8707426; doi:10.3390/ijms222413605)
Supplement: Supplementary file 1 [file ijms-22-13605-s001.zip › TableS4.xlsx]

## Sheet: A) Prostate enriched_Principe
GN	Principe, S.; Kim, Y.; Fontana, S.; Ignatchenko, V.; Nyalwidhe, J.O.; Lance, R.S.; Troyer, D.A.; Alessandro, R.; Semmes, O.J.; Kislinger, T., et al. Identification of prostate-enriched proteins by in-depth proteomic analyses of expressed prostatic secretions in urine. Journal of proteome research 2012, 11, 2386-2396, doi:10.1021/pr2011236.
KLK3
MSMB
ACPP
'TGM4
SORD
LFT
TMPRSS2
ABP1
CD177
RAB3B
ANPEP
CKB
FALH1
GGT1
CRISPLD2
CPE
PRSS8
BASP1
ADAMTS1
MME
ACTA2
AGRN
FSTL1
LCN2
TIMP1
FCGBP
HEXB
DPP4
LGMN
RNASET2
GP2
IL6ST
B2M
LCP1
PARK7
LSAMP
RAB3D
PTPRS
KRT16
ACE
KRT6A
RNASE2
PROCR
LTBP2
LDHB
GAPDH
YWHAZ
C4A
C3

## Sheet: B) FFPE_malignant_Iglesias
GN	Iglesias-Gato, D.; Wikstrom, P.; Tyanova, S.; Lavallee, C.; Thysell, E.; Carlsson, J.; Hagglof, C.; Cox, J.; Andren, O.; Stattin, P., et al. The Proteome of Primary Prostate Cancer. European urology 2016, 69, 942-952, doi:10.1016/j.eururo.2015.10.053.
Gene Symbol	log2FC
AMACR	2.55425
LAMA2	1.86299
PYCR1	1.58856
ACSM3	1.51295
SLC12A7	1.39127
UAP1	1.29252
FASN	1.16699
CAMKK2	1.15769
RPF2	1.15547
LACTB	1.12247
RTN3	1.11833
NUDT4	1.11445
STX3	1.10646
HSD17B11	1.09036
SYNE2	1.07879
DUS1L	1.055
RRBP1	1.04587
HIST1H1B	1.03921
FAM3C	1.01369
NAALADL2	1.00698
NOP56	0.996565
C6orf203	0.995357
SERINC1	0.990819
FBL	0.989365
DOPEY2	0.980375
TIMM8B	0.97941
MCU	0.977852
UGDH	0.97577
NUCB2	0.958018
P4HB	0.945612
NDUFAF1	0.942657
RPS6KA4	0.942361
LTN1	0.938999
LMNB1	0.937738
NOP58	0.937682
PLCB4	0.931155
MOXD1	0.930838
ZCCHC6	0.929597
ALDH18A1	0.923621
MIPEP	0.922491
GPR89A	0.921068
FKBP11	0.917764
HYOU1	0.917284
L2HGDH	0.915685
GRIPAP1	0.90758
UNC13B	0.903896
HSPD1	0.900046
MAN2A1	0.891958
ACACA	0.88338
ACAD9	0.88268
DKC1	0.869539
GTPBP4	0.860505
DTX3L	0.859925
RSL1D1	0.859348
PDIA5	0.858586
THOC7	0.85317
ATP2C1	0.848584
ALCAM	0.847862
ITFG1	0.843334
NUDT19	0.841619
AHNAK	0.831505
NPM1	0.829915
DAAM1	0.825533
RRP8	0.81826
ARFGEF3	0.815689
COPB2	0.814394
METTL1	0.812166
UTP14A	0.809494
HSP90B1	0.808918
DNAJC10	0.807021
QSOX2	0.806789
NUDT9	0.806079
CAMSAP3	0.805597
REXO2	0.801223
POLR3B	0.796684
LRPPRC	0.796666
ALG1	0.792585
CHD1L	0.79162
COPA	0.7873
PAICS	0.775011
OS9	0.770628
EBNA1BP2	0.767598
COPB1	0.766761
ATP11B	0.763937
EML4	0.762528
ARMCX3	0.750583
VAV2	0.748379
CMPK1	0.745905
BPHL	0.743048
CRNKL1	0.741684
RPP38	0.736664
KIAA0020	0.735096
TEX10	0.734099
TEX2	0.732413
NARS2	0.731031
FOCAD	0.728536
PDIA3	0.723445
SLC25A22	0.718286
HSPA9	0.716357
CPT2	0.713744
LETM1	0.712408
PMPCA	0.712353
VWA8	0.711713
PMM2	0.7109
FAM125A	0.710052
PTRH2	0.709604
RPL7L1	0.706819
CPD	0.703328
MRPS31	0.702012
TRAP1	0.700944
D2HGDH	0.699702
PMPCB	0.697653
SPTBN2	0.696764
MTIF2	0.696607
ICA1	0.695856
GBA2	0.693129
ACLY	0.691577
LARS	0.689896
RARS2	0.689711
THOC5	0.688184
ERGIC1	0.687743
HNRNPD	0.685712
EIF2AK4	0.683327
MRPL9	0.680255
SLC27A2	0.676763
SLC25A10	0.674149
C3orf78	0.672796
DHX57	0.670869
IPO4	0.669303
SYNJ2	0.668744
DICER1	0.667727
PITRM1	0.666739
SLC25A13	0.665394
IFRD2	0.663518
SYNGR2	0.661075
MYBBP1A	0.656325
USO1	0.655988
FTSJ3	0.654399
NOB1	0.651298
PYCR2	0.648863
PTPN1	0.646943
MTPAP	0.645815
RPP40	0.645232
GAR1	0.644893
ERGIC2	0.643906
HSDL2	0.643388
PPL	0.642874
OXSM	0.642381
IARS	0.639857
MRPS10	0.635702
MRPL21	0.634256
MRPL24	0.629576
ARCN1	0.629046
NHP2	0.624115
INPPL1	0.622278
TRIM28	0.620812
AIFM1	0.619884
ZBTB7B	0.619672
ECM29	0.618481
BZW2	0.617114
MRPS22	0.61676
MRPL50	0.612979
MYO1D	0.610342
HSD17B4	0.607206
ECI2	0.607119
VPS26B	0.60662
MRPS27	0.606169
KIAA0664	0.605726
EIF2B4	0.602886
HSP90AB2P	0.602616
GCN1L1	0.599938
TARS2	0.599793
TPP1	0.597911
SMARCA1	0.597439
MCAT	0.597179
WARS2	0.597178
LRRFIP1	0.597092
NSF	0.596858
EARS2	0.596622
ECSIT	0.595505
RGS10	0.594537
INTS5	0.592987
GGCT	0.591367
BYSL	0.58835
DARS2	0.585195
MRPL10	0.582818
SYMPK	0.573963
EIF3J	0.572966
GRPEL1	0.571633
UTP20	0.570863
EMG1	0.570665
COPG1	0.570419
GTF3C1	0.570136
NCL	0.567038
BIRC6	0.567001
RPS6KB1	0.565898
MRPS9	0.565042
TRNT1	0.56448
ETFDH	0.56365
PDHX	0.563351
ARFGAP1	0.560662
APEX1	0.558998
GFM2	0.557319
DOCK6	0.555361
MRPS30	0.555141
NOP16	0.553883
IMPDH2	0.55261
SLIRP	0.552132
GALNT2	0.552085
RRP12	0.551104
AIMP2	0.546135
FKBP5	0.545634
RCC1	0.544391
DAP3	0.544163
PABPC4	0.54278
DIAPH1	0.540016
COG6	0.537901
PPOX	0.537841
POP1	0.537049
CYCS	0.536539
MRPL47	0.5361
PUS7	0.535937
FH	0.534565
MRPS17	0.529494
GTF3C3	0.527155
TIMM44	0.525132
HSPA14	0.523969
CALU	0.522603
CSTF3	0.522469
GART	0.52103
THOC2	0.520001
HDLBP	0.517054
DNAJC7	0.516186
MIA3	0.516081
XPNPEP3	0.515168
NUP133	0.514901
COG1	0.51426
DECR1	0.512058
RPP30	0.510907
RARS	0.508027
MDH2	0.505763
PRDX4	0.505084
PPIB	0.503048
MRPL46	0.503046
GTPBP10	0.50246
NOL6	0.502458
EIF3A	0.501812
OSBPL11	0.501353
EEF2	0.500507
MRPS5	0.500184
SMARCA4	0.499066
PAPSS1	0.498365
MOGS	0.497531
RPL6	0.494209
TCOF1	0.493914
PSME1	0.493881
FLAD1	0.493243
SRM	0.493083
PPIF	0.491867
POLR3A	0.490512
AP2A2	0.490347
TARS	0.489422
RANGAP1	0.485793
KIF5B	0.485025
EIF2A	0.484993
SET	0.484475
TDRKH	0.484273
PGAM5	0.482709
HOOK2	0.48258
MRPL38	0.480981
COG8	0.478901
EXOC4	0.476407
EPRS	0.47593
EPB41L5	0.4745
RPL5	0.47326
MARS	0.472997
EIF4G1	0.472377
PSMD3	0.4716
IMP4	0.470803
FKBP4	0.470571
GRSF1	0.470162
RCC2	0.469102
TOMM70A	0.468875
SRP68	0.468556
CKAP5	0.468056
MRPL17	0.467987
MRPL15	0.466048
GSPT1	0.465946
DARS	0.464623
AARS2	0.464035
PRRC2B	0.462754
TXNDC5	0.461291
EIF3B	0.460979
SEC16A	0.458879
VARS	0.458412
ARFIP2	0.457992
SUPT5H	0.457329
ARID1A	0.454951
SEC23B	0.454382
EIF3H	0.454345
MOV10	0.453648
NUP188	0.451739
RPL4	0.450985
EXOSC9	0.447552
PUS1	0.44578
MRPL22	0.445215
LARP4	0.440421
MRPL4	0.438534
FEN1	0.43836
AK2	0.437256
TBCE	0.437015
SF3B1	0.434681
PTPN23	0.433973
RUVBL1	0.433418
NOP14	0.432749
PDIA6	0.432038
POLR1A	0.43117
SPG21	0.431111
NRD1	0.42879
HTATSF1	0.426686
LARP1	0.425855
ABCF3	0.424064
GADD45GIP1	0.422784
GAK	0.422286
TTLL12	0.421177
INTS3	0.419886
SMARCA5	0.419729
GBF1	0.418273
RPL19	0.416528
EEF1G	0.416506
RBM25	0.415703
DIEXF	0.414892
MRPS34	0.414796
GEMIN5	0.412593
SEC23IP	0.410131
SCYL1	0.407031
ACTR8	0.405391
COG4	0.403361
FAF1	0.397703
MTA3	0.396659
COG2	0.396307
UBE3A	0.395826
TPP2	0.390537
SRPRB	0.390246
MRPS7	0.385637
CDC5L	0.383321
SAFB	0.380775
COPE	0.379933
STIP1	0.378961
COG7	0.376275
RPS6	0.376035
NME1	0.375147
PNN	0.375
RPL13	0.37423
MSH6	0.372811
CAD	0.370344
UBR5	0.37021
MRE11A	0.36963
AIMP1	0.366466
SSRP1	0.364577
SYAP1	0.363575
CCT6A	0.361075
ACBD3	0.360627
COBRA1	0.36023
NUP93	0.359195
POLR2H	0.358208
SCFD1	0.358107
ADRBK1	0.357255
TCERG1	0.357134
SRP54	0.356761
PSMD12	0.352187
RAB3GAP1	0.351739
CCT8	0.350299
COPZ1	0.350114
NUP98	0.348973
TSG101	0.347731
RPL28	0.347507
RUVBL2	0.346453
EIF3EIP	0.345801
FBXL18	0.345617
DHX15	0.342969
ZW10	0.342696
CCT2	0.340363
POLDIP2	0.336621
RPS13	0.336593
PELP1	0.336292
RPL7A	0.332661
RPS8	0.327001
THOC6	0.325948
CACYBP	0.324848
EIF3D	0.323262
FARSA	0.321951
NAP1L1	0.32127
OGT	0.319477
GLRX3	0.317986
ADSL	0.315333
UBE2O	0.311484
EIF4A1	0.310163
CAPRIN1	0.307817
EIF3C	0.306322
CCT3	0.30515
PRKCSH	0.303005
LAS1L	0.300108
ABCE1	0.298249
EIF2S3	0.297606
CNOT1	0.294711
HNRNPA1	0.287422
EIF2S2	0.285274
RPL10	0.284821
CCT7	0.284478
RPS9	0.282571
EIF3F	0.281872
TCP1	0.280903
NCBP1	0.268703
YBX1	0.266879
SNX6	0.265578
FARSB	0.264696
RPL24	0.261353
DHX16	0.260103
CCT5	0.251669
RPL22	0.241986
RPLP0	0.240491
RPS3A	0.2287
PA2G4	0.223966
ETF1	0.220616
HUWE1	0.220532
FAM82A2	-0.272853
TUBGCP3	-0.299625
TPI1	-0.30575
CRKL	-0.308568
AMPD2	-0.321435
TUBB8	-0.327584
UBE2L3	-0.333157
GAPDH	-0.334697
SH3GL1	-0.337008
ALDOA	-0.346075
MSI2	-0.350619
EHD1	-0.355404
HNRNPH3	-0.35574
HIRIP3	-0.362368
RNH1	-0.368311
C1orf123	-0.372097
KPNA4	-0.372362
PURB	-0.373152
MAPK3	-0.373633
UBQLN1	-0.374462
VTA1	-0.377822
ST13	-0.378502
APOA1BP	-0.37886
MTAP	-0.382727
PPM1F	-0.389494
PROSC	-0.389922
NIT1	-0.392103
LSM14A	-0.394975
PFN1	-0.395575
UBXN1	-0.400574
GRB2	-0.405063
PIN1	-0.409035
PAFAH1B2	-0.430685
C20orf27	-0.432532
EIF4H	-0.435816
NAGK	-0.448719
GNB1	-0.449141
CRK	-0.450652
MAT2A	-0.461771
TUBG1	-0.461842
GALK1	-0.463353
CYB5R3	-0.463391
CAPN1	-0.463647
GCLC	-0.464091
NSFL1C	-0.46698
H1FX	-0.467879
DNAJB2	-0.474609
ATP6V1F	-0.481286
PCYT2	-0.482014
SNX12	-0.485826
MAT2B	-0.490721
PCMT1	-0.507371
ELP2	-0.512327
PSIP1	-0.514749
HINT1	-0.517507
HNRNPK	-0.521656
SEPT2	-0.524017
CALM2	-0.528662
BLVRB	-0.528746
MECP2	-0.528852
PEBP1	-0.533033
UBE2H	-0.537185
ARL3	-0.546091
UBQLN2	-0.549131
PGM1	-0.558284
PRDX5	-0.558548
MSRA	-0.55914
HINT3	-0.566026
C20orf72	-0.570167
EMD	-0.575334
AK1	-0.578685
DGKA	-0.58072
DNPEP	-0.585449
NUDT15	-0.586305
VAT1	-0.587188
PITHD1	-0.588356
HDDC2	-0.594612
MBLAC2	-0.5972
CHP1	-0.598432
PGAM1	-0.599401
ESD	-0.606842
PHPT1	-0.608191
TDP2	-0.612587
SEPT8	-0.61477
LGALSL	-0.617945
TUBB6	-0.621274
EML2	-0.626468
HDGFRP3	-0.630626
DPYSL2	-0.635282
ITGB6	-0.647893
ILK	-0.649709
SORBS3	-0.650648
PECR	-0.653354
MVD	-0.655698
EFHD2	-0.656129
ANXA2	-0.657194
LSS	-0.663413
CAPNS1	-0.669174
DYNLL2	-0.672342
CSTB	-0.675239
PPP1R7	-0.676431
RSU1	-0.678102
PYGL	-0.678176
ITGB1	-0.678521
HSPA1A	-0.680529
TCEAL3	-0.682037
ALDOC	-0.683758
HIST2H2AB	-0.689625
ADSSL1	-0.69118
ANXA6	-0.701098
BIN1	-0.701437
YAP1	-0.713561
VCL	-0.714715
SNTB2	-0.716544
PDLIM1	-0.717937
ATOX1	-0.722327
PPP1R12C	-0.726669
PDLIM4	-0.734207
JMJD7	-0.738093
DDB2	-0.745353
SCRN2	-0.747517
DSTN	-0.747631
MXRA7	-0.749904
BIN3	-0.751452
CRYZ	-0.755869
ALDH1A1	-0.759159
PRNP	-0.763105
KLHDC5	-0.764134
CAMK2D	-0.779414
NOL3	-0.792703
ITGA3	-0.799933
SSH3	-0.802082
CTSB	-0.803822
NES	-0.806716
AP3S2	-0.808819
PRCP	-0.811593
PSAP	-0.812756
PURA	-0.822589
SCRN1	-0.82429
SH3BGRL	-0.825277
DUSP3	-0.844655
NDRG2	-0.855166
QDPR	-0.858204
HSPA4L	-0.861451
LGALS1	-0.862511
ENO2	-0.873543
RRAS	-0.876402
PHF10	-0.878262
RBPMS	-0.893082
MAP1LC3B2	-0.895762
TOR1AIP1	-0.897521
CACNA2D1	-0.897702
S100A10	-0.901496
PTBP2	-0.902536
CD59	-0.90742
SFN	-0.91174
RAB34	-0.91292
DPYSL3	-0.914395
CAV1	-0.921303
LAMC1	-0.924542
AKR1B1	-0.936149
ISYNA1	-0.939848
SELENBP1	-0.942289
UCHL1	-0.948697
S100A6	-0.960994
SELM	-0.965801
ITPK1	-0.972178
ACTC1	-0.981852
ANXA1	-0.983339
ACSF2	-0.983497
NEBL	-0.984252
MLTK	-0.985546
FLNA	-0.98576
GSTM3	-0.992067
NT5C	-0.993407
EPHX2	-0.993737
ACTN1	-0.994738
CAMK2G	-1.00116
TINAGL1	-1.00477
CDC42EP4	-1.00677
LDHB	-1.01556
MSMO1	-1.01747
CYB5R2	-1.04133
NUDT4	-1.04996
PDLIM7	-1.07167
FLNC	-1.07748
GSN	-1.09677
MYL6	-1.10492
CRYAB	-1.10812
CKB	-1.14714
PLCD1	-1.1513
ALAD	-1.15941
GPD1L	-1.17813
SDC1	-1.18192
TUBA4A	-1.19279
FHL1	-1.20217
PGRMC1	-1.20352
C12orf75	-1.24282
HECTD4	-1.24371
TRIP6	-1.25542
MAD1L1	-1.25591
MXRA7	-1.25918
JUP	-1.26554
PKP1	-1.27981
ITGB4	-1.29206
CRABP2	-1.29348
CSRP1	-1.33312
HSPB1	-1.33843
MAP1A	-1.35756
CAPG	-1.38249
GSTM2	-1.40517
CBWD1	-1.42171
HSPB6	-1.44867
MSRB3	-1.46132
MYL9	-1.63958
GSTP1	-1.65999
VPS13D	-1.68924
APM2	-1.90053
FBXO2	-1.95702
SERPINB5	-1.95871
TIMP1	-2.14704
CRABP1	-2.15573
SEPT9	-2.74313

## Sheet: C) Seminal_plasma_Zhang
			Zhang, X.; Vos, H.R.; Tao, W.; Stoorvogel, W. Proteomic Profiling of Two Distinct Populations of Extracellular Vesicles Isolated from Human Seminal Plasma. International journal of molecular sciences 2020, 21, doi:10.3390/ijms21217957.
Gene name	log2 Fold Change	-log10 (P-value)	Differential proteomics of high-grade PCa versus negative biopsy SP pools (N=5 patients each).
DMBT1	3.67657	5.32857
TGFBI	2.83511	3.86519
HRG	2.79262	2.64948
HP	2.62413	6.18975
TFF3	2.52401	1.88143
LUM	2.1617	2.63696
CEL	2.04678	3.80735
ST13	1.95068	3.79555
AHSG	1.88461	2.90704
AMBP	1.77855	3.73371
MMP9	1.76298	3.17759
RBP4	1.69325	3.36132
GC	1.55814	2.54584
IGFBP3	1.54697	3.47722
CCN3	1.48591	3.87658
MUC5AC	1.45889	3.37436
DKK3	1.40258	3.17176
CD177	1.18309	2.88613
IGFBP5	-1.69525	2.71526
SPARC	-3.28609	2.41651
Gene name	log2 Fold Change	-log10 (P-value)	Differential proteomics of low-grade PCa versus negative biopsy SP pools (N=5 patients each).
CD177	1.97298	3.34932
A1BG	-1.80417	3.56215
VASN	-2.70197	3.50582
CST4	-2.73025	3.83205
TGM4	-3.20939	2.75247
ORM1	-3.27263	2.79052
Gene name	log2 Fold Change	-log10 (P-value)	Differential proteomics of high- versus low-grade PCa SP pools (N=5 patients each).
SERPIND1	4.22306	1.41185
ORM1	3.63956	2.99513
OVCH2	3.55455	4.45539
COMP	3.525	2.52775
HRG	3.36566	1.76911
CST4	3.33143	4.5202
MMP9	3.29857	3.53258
LUM	3.25211	3.75305
HP	2.7379	2.97184
AHSG	2.73497	3.796
VASN	2.70986	2.94205
ORM2	2.69512	2.77041
A1BG	2.6018	4.40123
RBP4	2.57811	2.78529
TGM4	2.43091	2.33195
TGFBI	2.28887	2.68264
MUC5AC	2.23523	2.22552
FBLN2	2.19363	2.78305
CEL	2.14524	3.74323
GC	1.90616	5.26764
NECTIN2	1.89095	2.02732
DKK3	1.74604	2.71376
PGLYRP2	1.71356	4.35564
LYZ	1.64439	3.1226
PRELP	1.64237	2.88836
PTPRG	1.41545	3.58
AMBP	1.27902	3.29958
SERPINF1	1.26571	2.47863
AGT	1.2481	2.09316
ACP5	1.20088	2.45349
PAEP	-1.57753	2.81826
TGFB1	-1.59714	1.53536
PI15	-1.67072	3.04097
ANPEP	-1.67273	3.27241
ERAP1	-1.76372	1.58762
IL1RL1	-1.81028	2.62619
TIMP3	-1.81687	1.5128
SCUBE2	-1.8524	1.89911
IGFBP5	-1.90337	2.85871
SCGB1D2	-2.47056	1.52774
TFF1	-3.06677	4.61689

## Sheet: D) Tissue_Kawahara
GN	Kawahara, R.; Recuero, S.; Nogueira, F.C.S.; Domont, G.B.; Leite, K.R.M.; Srougi, M.; Thaysen-Andersen, M.; Palmisano, G. Tissue Proteome Signatures Associated with Five Grades of Prostate Cancer and Benign Prostatic Hyperplasia. Proteomics 2019, 19, e1900174, doi:10.1002/pmic.201900174.
IGKV3D-20
RNASET2
TACC2
ANXA7
LMOD1
PRCP
GYG1
NDUFV1
H1FX
APOBEC3C
CTSZ

## Sheet: E) TMA_Turiak
Paper	GN	Turiak, L.; Ozohanics, O.; Toth, G.; Acs, A.; Revesz, A.; Vekey, K.; Telekes, A.; Drahos, L. High sensitivity proteomics of prostate cancer tissue microarrays to discriminate between healthy and cancerous tissue. Journal of proteomics 2019, 197, 82-91, doi:10.1016/j.jprot.2018.11.009
SYNEM_HUMAN	SYNM
HBA_HUMAN	HBA1,HBA2
HBB_HUMAN	HBB
MYH11_HUMAN	MYH11
SMTN_HUMAN	SMTN
HBD_HUMAN	HBD
MYLK_HUMAN	MYLK
DESM_HUMAN	DES
TPM1_HUMAN	TPM1
LMAN1_HUMAN	LMAN1
LMOD1_HUMAN	LMOD1
LAMA5_HUMAN	LAMA5
PA2G4_HUMAN	PA2G4
MYL9_HUMAN	MYL9
FLNC_HUMAN	FLNC
RS6_HUMAN	RPS6
RL11_HUMAN	RPL11
FUS_HUMAN	FUS
FABPH_HUMAN	FABP3
MPCP_HUMAN	SLC25A3

## Sheet: F) PCa specific_Carvalho
Cells	EVs	Carvalho, A.S.; Baeta, H.; Silva, B.C.; Moraes, M.C.S.; Bodo, C.; Beck, H.C.; Rodriguez, M.S.; Saraswat, M.; Pandey, A.; Matthiesen, R. Extra-cellular vesicles carry proteome of cancer hallmarks. Front Biosci (Landmark Ed) 2020, 25, 398-436, doi:10.2741/4811
SLC18A2	TRBC2
CPM	CAPN9
ATP6V1B1	MSMP
HECTD1	UTS2B
GPN3	MYOZ2
REG4
ZNF784
KIF4B
PKIA
RRAGB
PEMT
RNF115
HAUS7

## Sheet: G) Renal vs benign_Dhondt
pro	logFC	AveExpr	t	P.Value	adj.P.Val
IFIH1	22.4153	7.47177	636.533	9.83122e-104	4.29329e-100
CLDN19	24.9678	8.32259	507.431	1.44556e-98	3.15637e-95
AGFG2	21.6862	7.22874	248.144	2.90407e-82	4.22735e-79
CMTM7	23.5393	7.84645	234.429	5.73074e-81	6.25654e-78
TTLL12	-24.2162	16.1441	-222.992	7.89673e-80	6.897e-77
ZDHHC20	-22.5132	15.0088	-183.965	1.8987e-75	1.38194e-72
YTHDF3	20.9571	6.98569	168.893	1.67586e-73	1.0455e-70
ELP3	-18.7836	12.5224	-155.099	1.45572e-71	7.94642e-69
USP9Y	-18.3403	12.2269	-143.685	7.9785e-70	3.62246e-67
AKT1	-21.9176	14.6117	-143.578	8.29507e-70	3.62246e-67
PPP6C	-22.6669	15.1112	-141.935	1.51539e-69	6.01608e-67
EXOC2	-20.7945	13.863	-137.608	7.66644e-69	2.78994e-66
LYPD3	-24.2853	16.1902	-136.359	1.23572e-68	4.15106e-66
PSMD7	-22.8179	15.2119	-131.657	7.75753e-68	2.4198e-65
MON2	-21.5413	14.3609	-129.487	1.85186e-67	5.39137e-65
PHKB	-18.1132	12.0755	-127.171	4.76068e-67	1.29937e-64
ANXA9	23.6306	7.87686	123.377	2.32335e-66	5.96827e-64
DDB1	-21.6343	14.4229	-120.515	7.9318e-66	1.92434e-63
GFPT1	-24.1998	16.1332	-117.086	3.58987e-65	8.25104e-63
THOP1	-21.6421	14.4281	-116.704	4.25996e-65	9.30163e-63
ATG5	-23.2771	15.5181	-115.792	6.41837e-65	1.33471e-62
CADPS2	-21.5819	14.3879	-114.577	1.11452e-64	2.21233e-62
RPS17	-22.3731	14.9154	-113.52	1.80917e-64	3.43506e-62
EIF4G1	-19.7983	13.1989	-109.68	1.0938e-63	1.92752e-61
MB	-23.651	15.7674	-109.662	1.10346e-63	1.92752e-61
CRACR2A	-24.4162	16.2774	-109.053	1.47602e-63	2.47915e-61
SLC30A4	-23.9254	15.9503	-108.595	1.83887e-63	2.9742e-61
COL4A2	22.5747	7.52491	108.324	2.09601e-63	3.26903e-61
GYG1	-23.8202	15.8801	-106.728	4.55295e-63	6.85612e-61
GNE	-20.6253	13.7502	-106.439	5.24572e-63	7.63603e-61
HDLBP	-20.3695	13.5797	-104.654	1.26926e-62	1.78802e-60
EEF1B2	-23.5093	15.6728	-100.37	1.12726e-61	1.53835e-59
AZGP1	-27.2654	18.177	-100.165	1.25393e-61	1.65936e-59
RPL24	-23.0036	15.3358	-99.837	1.48847e-61	1.91181e-59
ICA1	-21.1984	14.1322	-95.1444	1.83867e-60	2.29414e-58
PFDN4	-21.4679	14.3119	-94.0158	3.42783e-60	4.15814e-58
GBF1	-19.8699	13.2466	-93.784	3.89921e-60	4.60212e-58
PSMB9	-21.7232	14.4822	-89.9227	3.49755e-59	4.01942e-57
ELAPOR1	-21.612	14.408	-89.1939	5.34724e-59	5.98754e-57
PSMD1	-20.5626	13.7084	-88.941	6.20064e-59	6.76955e-57
RPS19	-23.0649	15.3766	-88.0344	1.05805e-58	1.12695e-56
TACC2	-21.1453	14.0969	-87.5881	1.37924e-58	1.43408e-56
RPL30	-22.0362	14.6908	-86.6088	2.47896e-58	2.51759e-56
SEC13	-21.5125	14.3416	-85.069	6.31589e-58	6.26852e-56
SYTL3	-21.2379	14.1586	-83.4792	1.68835e-57	1.63845e-55
FLII	-20.6952	13.7968	-82.7385	2.68641e-57	2.55034e-55
ARFGEF3	-18.7134	12.4756	-80.3978	1.19798e-56	1.1131e-54
EIF3L	-20.1833	13.4555	-80.1158	1.43863e-56	1.30885e-54
SLAIN2	-21.4558	14.3039	-79.842	1.7194e-56	1.53237e-54
MAGED2	-20.5923	13.7282	-77.0699	1.08235e-55	9.45326e-54
NXN	-20.173	13.4487	-72.5643	2.48489e-54	2.12775e-52
CIAO1	-20.9927	13.9951	-71.6981	4.63892e-54	3.8958e-52
LARS1	-20.1668	13.4445	-69.4179	2.48755e-53	2.04965e-51
HMGCS1	-22.348	14.8986	-68.4405	5.19537e-53	4.20152e-51
SLC22A23	-21.2199	14.1466	-65.6951	4.35002e-52	3.45392e-50
KIAA0513	-23.6814	15.7876	-65.1802	6.54258e-52	5.10204e-50
RPL23	-22.3118	14.8745	-64.4503	1.17327e-51	8.98887e-50
SKIV2L	-18.7289	12.4859	-63.2565	3.09282e-51	2.32868e-49
C9orf64	-21.7827	14.5218	-62.6964	4.90404e-51	3.62982e-49
LCMT1	-19.5522	13.0348	-58.1987	2.31291e-49	1.68341e-47
ITPA	-22.3747	14.9165	-57.7696	3.39134e-49	2.42786e-47
SYT1	-24.8299	16.5533	-57.1959	5.68102e-49	4.00146e-47
RDH11	-22.7217	15.1478	-54.4505	7.20627e-48	4.9952e-46
RPL18A	-22.4301	14.9534	-50.1907	4.79368e-46	3.27094e-44
NOL3	-23.8894	16.9705	-31.5768	7.99912e-36	5.37418e-34
PHPT1	-2.28446	25.968	-29.6927	1.7088e-34	1.13066e-32
STEAP2	-23.2096	16.5707	-29.5383	2.21311e-34	1.44249e-32
SYNGR2	-23.4173	16.6959	-29.338	3.10074e-34	1.96561e-32
RACK1	-22.3781	15.978	-29.337	3.10573e-34	1.96561e-32
SGTA	-21.3966	15.3475	-28.0047	3.08578e-33	1.92509e-31
ITFG1	-21.7394	15.5857	-27.4686	7.98737e-33	4.91279e-31
PSMD3	-20.7871	14.8919	-27.3272	1.02925e-32	6.24271e-31
TARS1	-21.7073	15.631	-26.5393	4.31923e-32	2.58384e-30
ASRGL1	-22.7737	16.3974	-26.4498	5.09455e-32	3.00647e-30
DHRS7	-20.3058	14.6046	-26.2279	7.69032e-32	4.47782e-30
RPS11	-21.9789	15.8411	-26.0965	9.82878e-32	5.64767e-30
QARS1	-20.2374	14.5193	-25.7833	1.77102e-31	1.00442e-29
COPS4	-20.4419	14.7164	-25.4179	3.54735e-31	1.98606e-29
CSN1S1	-5.85235	29.749	-25.2978	4.46638e-31	2.46895e-29
DCTN5	-20.2682	14.6312	-25.0852	6.72799e-31	3.67264e-29
EIF3A	-18.5843	13.4263	-24.9179	9.30785e-31	5.0182e-29
AACS	-18.87	13.6248	-24.8384	1.08687e-30	5.78822e-29
PPP2R5C	-20.6581	13.7721	-24.4762	2.21256e-30	1.16413e-28
RPS28	-23.8095	15.873	-24.3497	2.84221e-30	1.47761e-28
ZG16B	-23.0956	16.642	-24.2876	3.21539e-30	1.65195e-28
UBE2H	-20.9407	13.9605	-24.272	3.31694e-30	1.68431e-28
UBA6	-19.8891	13.2594	-24.2652	3.3623e-30	1.68772e-28
SLC19A3	21.3172	7.10573	24.187	3.92874e-30	1.93738e-28
MMS19	-18.4499	12.2999	-24.1845	3.9484e-30	1.93738e-28
IDE	-20.2031	13.4687	-24.1598	4.14786e-30	2.01263e-28
PRPSAP1	-19.8639	14.3287	-24.1129	4.55521e-30	2.18393e-28
EXPH5	-20.7517	13.8345	-24.108	4.60091e-30	2.18393e-28
CALR	-19.0436	13.7611	-24.0815	4.85095e-30	2.27786e-28
SIDT1	-20.0568	13.3712	-24.0127	5.56905e-30	2.58724e-28
HOOK1	-19.4162	12.9441	-23.9878	5.85387e-30	2.69093e-28
IPO4	-17.9207	11.9471	-23.9623	6.16152e-30	2.80285e-28
WASHC5	-19.2764	12.8509	-23.9492	6.32695e-30	2.84843e-28
CAMK1	-22.1395	14.7596	-23.9082	6.87041e-30	3.06154e-28
VPS33A	-17.33	11.5533	-23.836	7.94851e-30	3.50618e-28
VWA8	-16.8782	11.2522	-23.8283	8.07317e-30	3.52555e-28
CASP7	-20.7404	13.8269	-23.8134	8.31983e-30	3.5973e-28
USP9X	-17.7821	12.919	-23.7656	9.16377e-30	3.92335e-28
ATG12	-22.977	15.318	-23.7129	1.01971e-29	4.32336e-28
EIF3C	-18.3396	12.2264	-23.7021	1.04223e-29	4.37638e-28
C15orf38-AP3S2	-21.2485	14.1657	-23.6676	1.11782e-29	4.64908e-28
APOB	21.3877	7.12924	23.5108	1.53867e-29	6.33902e-28
ATG4B	-20.1061	13.4041	-23.4991	1.57586e-29	6.43156e-28
RPS20	-23.6513	15.7675	-23.3392	2.18701e-29	8.84323e-28
ERGIC1	-22.0235	14.6823	-23.2756	2.49286e-29	9.98746e-28
EPRS1	-19.1566	12.7711	-23.2138	2.83153e-29	1.12412e-27
EEA1	-16.1074	10.7383	-23.1056	3.54191e-29	1.39347e-27
RPL14	-21.3861	14.2574	-22.6414	9.34279e-29	3.64286e-27
DIP2B	3.02898	20.5596	22.6238	9.6975e-29	3.7477e-27
GNMT	-23.0975	15.3983	-22.5292	1.18411e-28	4.53599e-27
RABL6	-20.1115	13.4077	-22.4999	1.25983e-28	4.78408e-27
ELP1	-17.9108	11.9405	-21.6304	8.1846e-28	3.08122e-26
ENTPD2	-21.9571	14.6381	-21.6202	8.36936e-28	3.12384e-26
RALGAPA2	-15.7078	11.5112	-21.2087	2.07341e-27	7.67337e-26
HID1	-21.6221	16.5186	-21.0884	2.71014e-27	9.94552e-26
TSPAN6	-2.77908	27.5691	-20.8029	5.14175e-27	1.87117e-25
FBXL15	-16.0964	11.7932	-20.3566	1.41933e-26	5.12248e-25
GIPC1	2.64363	23.9161	19.8558	4.52841e-26	1.62095e-24
NAALAD2	-21.8018	16.6893	-19.8454	4.6397e-26	1.64728e-24
CYB561	-4.49866	26.2931	-19.5236	9.89918e-26	3.48627e-24
KPNA6	-19.8151	15.3332	-19.2514	1.89307e-25	6.61362e-24
KPNA1	-19.7996	15.3245	-19.2477	1.90965e-25	6.61862e-24
IDI1	-21.0153	16.1447	-19.226	2.01166e-25	6.91725e-24
CSN3	-5.34426	28.4329	-19.1416	2.46354e-25	8.4049e-24
KPNA5	-19.4475	15.0881	-18.9968	3.49379e-25	1.18274e-23
DBI	-4.55634	31.0027	-18.9795	3.64287e-25	1.22372e-23
PAIP1	-20.6722	16.0294	-18.9033	4.38182e-25	1.46072e-23
GSS	-2.8101	23.8464	-18.7933	5.72738e-25	1.89481e-23
PDIA3	-18.8226	14.6019	-18.6408	8.31636e-25	2.73064e-23
DNM1L	-18.3977	14.307	-18.6254	8.63767e-25	2.81498e-23
EXOC8	-19.3335	15.0702	-18.3606	1.6601e-24	5.3701e-23
RHPN1	19.4366	7.81448	18.0751	3.38514e-24	1.08698e-22
DNAJC5	-1.42047	27.6727	-17.907	5.16917e-24	1.64772e-22
KLC3	-19.9032	15.5403	-17.8381	6.15462e-24	1.94763e-22
PSME1	-2.37459	25.1973	-17.7408	7.87789e-24	2.47502e-22
ARHGAP6	-19.5447	14.0447	-17.6396	1.01976e-23	3.18092e-22
SORD	-3.88553	28.3988	-17.6198	1.07251e-23	3.32174e-22
EPS15	-18.0732	14.1535	-17.5083	1.42735e-23	4.38961e-22
CKB	-3.77673	28.1023	-17.4378	1.71086e-23	5.22469e-22
SULT2B1	-22.6562	18.5442	-17.3838	1.96681e-23	5.96462e-22
ERP44	-20.5947	13.7298	-17.2094	3.08964e-23	9.30515e-22
MYD88	-20.9102	15.0893	-17.1943	3.21379e-23	9.61275e-22
MYG1	-19.5194	13.013	-17.1782	3.35112e-23	9.95533e-22
TRAPPC1	-19.6888	13.1259	-17.1659	3.45971e-23	1.02085e-21
APPL2	-2.29249	23.0793	-17.1244	3.85541e-23	1.12997e-21
LRRFIP1	-19.7835	14.2931	-17.1159	3.94225e-23	1.14772e-21
LGALSL	-20.1823	13.4549	-17.0636	4.51862e-23	1.30681e-21
TBC1D17	-18.6544	12.4363	-17.016	5.11827e-23	1.47049e-21
DCTN4	-18.813	12.542	-17.0047	5.27197e-23	1.50475e-21
PRUNE2	-17.6794	11.7862	-16.988	5.50917e-23	1.56224e-21
BABAM2	-18.2438	12.1625	-16.9799	5.62747e-23	1.58549e-21
GTPBP1	-17.6926	13.9106	-16.9753	5.69593e-23	1.5945e-21
RPL17	-19.8973	13.2649	-16.9433	6.1942e-23	1.72293e-21
PARK7	-1.70617	28.5793	-16.9386	6.27144e-23	1.73338e-21
CUL4A	-18.7954	12.5303	-16.9166	6.64562e-23	1.82525e-21
VAMP8	-2.30847	28.0658	-16.8492	7.9358e-23	2.16598e-21
RAB24	-20.8083	13.8722	-16.8463	7.99722e-23	2.16918e-21
DNAJA4	-19.8195	13.213	-16.8171	8.63802e-23	2.32853e-21
HLCS	-17.6182	11.7455	-16.8083	8.84196e-23	2.36889e-21
MLPH	-22.3234	18.3413	-16.7734	9.69674e-23	2.58205e-21
INPP4B	-18.7281	12.4854	-16.7425	1.05239e-22	2.78534e-21
RAB6B	-1.84183	29.3879	-16.7314	1.08378e-22	2.85113e-21
LHPP	-19.5269	15.4549	-16.6905	1.20792e-22	3.15867e-21
RCAN3	-21.1527	14.1018	-16.659	1.31351e-22	3.41434e-21
LPAR3	-21.0939	14.0626	-16.6168	1.46959e-22	3.77823e-21
RPS8	-21.4643	14.3095	-16.6165	1.4708e-22	3.77823e-21
TRIP6	18.9749	6.32497	16.5787	1.62682e-22	4.15457e-21
MYO1E	1.6613	21.0343	16.5642	1.69078e-22	4.27597e-21
ATP8A1	-20.3333	16.7472	-16.5635	1.69394e-22	4.27597e-21
MYO7B	18.0286	6.00953	16.5406	1.80118e-22	4.52054e-21
BAG2	-19.2664	12.8443	-16.5262	1.87172e-22	4.67074e-21
PRKG2	-21.5493	14.3662	-16.4975	2.02112e-22	5.0149e-21
IL1RAP	19.1457	6.3819	16.488	2.07332e-22	5.11537e-21
GPX1	-3.30342	24.3914	-16.4455	2.32332e-22	5.69997e-21
CPE	-21.0995	17.4037	-16.4341	2.39548e-22	5.84416e-21
KNG1	19.9834	6.66114	16.4283	2.43318e-22	5.90317e-21
ALOX15B	-21.3491	17.634	-16.3828	2.74964e-22	6.63408e-21
TMED2	-18.1496	12.0997	-16.3697	2.84827e-22	6.83428e-21
RNASE4	-19.4086	16.0578	-16.2641	3.7867e-22	9.03636e-21
PRRT1B	-19.0916	12.7278	-16.1507	5.14888e-22	1.22202e-20
BACE2	-21.441	17.7757	-16.1168	5.64525e-22	1.33258e-20
RAB2B	-2.48756	26.896	-16.0589	6.61009e-22	1.55117e-20
WASL	3.31337	22.4983	16.0571	6.64228e-22	1.55117e-20
RAB6A	-1.81644	29.4228	-16.0524	6.72797e-22	1.56282e-20
RASAL1	19.0631	7.83153	16.0019	7.72165e-22	1.78415e-20
NPDC1	-22.4605	18.6746	-15.9574	8.72203e-22	2.00469e-20
SERPINB6	-2.6762	26.0125	-15.8981	1.02604e-21	2.34594e-20
GMPR	-21.5612	17.9348	-15.7902	1.38068e-21	3.14033e-20
CSN1S2	-4.45805	26.7588	-15.7669	1.47255e-21	3.33193e-20
TPT1	-2.01689	26.9524	-15.7441	1.56806e-21	3.52976e-20
RAB4A	-1.81517	29.6102	-15.6153	2.24019e-21	5.01688e-20
RAB27B	-2.54933	30.3168	-15.5939	2.37747e-21	5.29715e-20
FERMT1	1.44766	20.942	15.5893	2.40812e-21	5.33821e-20
NDRG1	-2.0398	26.923	-15.5628	2.59229e-21	5.71744e-20
NIBAN1	-22.3204	18.662	-15.5033	3.06001e-21	6.7151e-20
GSR	-3.22189	25.3439	-15.498	3.10573e-21	6.78136e-20
PM20D2	-20.5386	17.1602	-15.4951	3.1311e-21	6.80274e-20
FAM114A1	-18.9688	15.8496	-15.4927	3.15181e-21	6.81385e-20
BSPRY	-18.8981	15.7972	-15.4801	3.26497e-21	7.02371e-20
DYNLL1	-1.71456	27.2617	-15.4161	3.90429e-21	8.35787e-20
IDH1	-2.10478	27.8532	-15.3683	4.46392e-21	9.50923e-20
RAB27A	-2.78503	30.4522	-15.3392	4.84425e-21	1.02693e-19
LAMP2	-2.34148	28.5976	-15.3327	4.93389e-21	1.04088e-19
RAB4B	-1.8234	29.6127	-15.3195	5.12064e-21	1.07509e-19
KLK2	-23.7366	19.9075	-15.3041	5.34686e-21	1.11721e-19
RAB14	-1.78848	29.7135	-15.2666	5.94246e-21	1.23575e-19
RASEF	-1.94706	27.9482	-15.2349	6.49883e-21	1.33979e-19
RAB2A	-2.37638	27.393	-15.2346	6.50412e-21	1.33979e-19
ADH5	-1.73589	26.6797	-15.211	6.95155e-21	1.42523e-19
CKAP5	-18.0343	15.1219	-15.1848	7.48666e-21	1.52777e-19
PARD6B	2.68285	24.2405	15.1809	7.56944e-21	1.53748e-19
SEC14L3	-21.3334	14.2223	-15.1556	8.13113e-21	1.64392e-19
RAB3A	-2.999	30.6563	-15.1366	8.58013e-21	1.71093e-19
RAB3B	-2.999	30.6563	-15.1366	8.58013e-21	1.71093e-19
RAB3D	-2.999	30.6563	-15.1366	8.58013e-21	1.71093e-19
RAB39B	-1.78628	29.4845	-15.1164	9.0868e-21	1.80373e-19
MAPRE1	-20.7454	17.4578	-15.0433	1.1184e-20	2.20997e-19
RAB33B	-1.87148	29.7841	-15.0327	1.15267e-20	2.26745e-19
SLC26A2	-20.4555	17.1997	-15.0267	1.17222e-20	2.29556e-19
ATXN10	-18.947	15.9356	-14.9947	1.28414e-20	2.50349e-19
COPB2	-18.2633	15.3685	-14.8547	1.91655e-20	3.71981e-19
CD38	-22.6488	19.0606	-14.8519	1.93209e-20	3.73338e-19
NDRG3	-20.7805	17.5059	-14.8383	2.00879e-20	3.86449e-19
CD177	-23.8334	20.1193	-14.8016	2.23172e-20	4.25731e-19
PSMD12	-19.0772	16.0968	-14.8015	2.23248e-20	4.25731e-19
SLC35F6	3.1476	22.8778	14.7507	2.58397e-20	4.90618e-19
GNG4	-23.0589	19.4503	-14.747	2.61179e-20	4.93753e-19
RAB8A	-1.74778	30.5242	-14.6688	3.27235e-20	6.15964e-19
PTTG1IP	-2.45701	26.9106	-14.6401	3.55533e-20	6.66358e-19
RAB43	-1.70451	29.294	-14.6308	3.65236e-20	6.81617e-19
TECPR1	-17.5561	14.7826	-14.6162	3.81088e-20	7.08176e-19
ALDH9A1	-2.04213	25.8771	-14.5844	4.17803e-20	7.73113e-19
RAB12	-1.67284	29.2082	-14.5606	4.47641e-20	8.2138e-19
FKBP5	-18.8523	15.9059	-14.5606	4.47649e-20	8.2138e-19
FBXL8	-19.2274	16.2681	-14.5348	4.82524e-20	8.81667e-19
PSMB7	-20.7649	16.0764	-14.5262	4.94736e-20	9.00213e-19
COPE	-18.9423	15.9817	-14.5053	5.25744e-20	9.52666e-19
HSP90AA1	-2.02959	26.8809	-14.4557	6.07522e-20	1.0963e-18
RAB8B	-1.80869	30.6675	-14.4041	7.06284e-20	1.26928e-18
GPD1L	-2.27248	25.4751	-14.3895	7.37104e-20	1.31924e-18
HSP90AB1	-2.01595	26.8377	-14.3556	8.13842e-20	1.45063e-18
GP2	-19.8038	16.7448	-14.3337	8.67824e-20	1.54056e-18
OCRL	-17.269	14.6818	-14.2768	1.02557e-19	1.81323e-18
GLO1	-2.15739	28.5041	-14.2636	1.06605e-19	1.8772e-18
POLR3D	-21.0171	18.5019	-14.2227	1.20238e-19	2.10876e-18
NAMPT	-2.91587	24.4832	-14.2005	1.28369e-19	2.24234e-18
EXOC6	-17.2169	14.541	-14.1968	1.2978e-19	2.25796e-18
DNPEP	-19.1803	16.2948	-14.1355	1.55495e-19	2.69463e-18
SOD1	-1.90925	28.6058	-14.0276	2.14077e-19	3.69515e-18
RPS16	-19.6793	16.7972	-14.01	2.25553e-19	3.87791e-18
MTMR9	-16.4561	14.018	-14.0004	2.32103e-19	3.97488e-18
VCP	-2.31177	24.2024	-13.9619	2.60215e-19	4.4389e-18
CSNK1G3	2.27583	22.4763	13.9364	2.80755e-19	4.77065e-18
MYLK	1.69255	20.2603	13.9125	3.01527e-19	5.10375e-18
COPG2	-16.6205	14.1811	-13.8592	3.5353e-19	5.96086e-18
CCDC50	2.67106	19.6628	13.7734	4.5718e-19	7.67886e-18
CTNNBIP1	-20.4707	13.6471	-13.7715	4.59714e-19	7.69184e-18
TOMM34	-22.2559	14.8373	-13.7691	4.63044e-19	7.718e-18
PAFAH1B1	-1.34075	23.6769	-13.7668	4.66276e-19	7.74231e-18
PAFAH2	-18.0282	12.0188	-13.765	4.68835e-19	7.75531e-18
RPL36A	-20.0118	13.3412	-13.7307	5.19647e-19	8.56338e-18
NAE1	-18.5257	12.3505	-13.7248	5.28975e-19	8.68434e-18
SGSM2	-17.6499	11.7666	-13.6799	6.05527e-19	9.90387e-18
RAP2B	1.63716	26.4086	13.6551	6.52408e-19	1.06308e-17
DYNLT1	-21.6591	14.4394	-13.6469	6.68843e-19	1.08581e-17
COPG1	-18.9134	12.6089	-13.6194	7.26637e-19	1.17527e-17
LSS	-17.9344	11.9563	-13.6041	7.61126e-19	1.22651e-17
AMD1	-19.7405	13.1603	-13.5941	7.84345e-19	1.25928e-17
SEPTIN8	1.53866	22.2105	13.5857	8.04706e-19	1.28724e-17
KLK11	-20.1742	14.4791	-13.5795	8.19834e-19	1.30665e-17
TRPM8	-17.1663	11.4442	-13.5608	8.67676e-19	1.37787e-17
EIF3D	-17.1808	11.4539	-13.5544	8.84597e-19	1.39965e-17
GSDMD	-18.2788	12.1859	-13.5502	8.9588e-19	1.41128e-17
C11orf68	-18.1336	12.0891	-13.5493	8.98408e-19	1.41128e-17
LRATD1	-18.6697	12.4464	-13.5292	9.54644e-19	1.49424e-17
CALD1	-16.1552	10.7702	-13.5	1.04309e-18	1.62684e-17
GGPS1	-18.4168	12.2778	-13.4978	1.05017e-18	1.63207e-17
ARAF	-17.1643	13.4886	-13.4675	1.15149e-18	1.78317e-17
UNC13B	-18	16.1635	-13.4636	1.16494e-18	1.79763e-17
SEMA3C	-18.5442	12.3628	-13.4504	1.21281e-18	1.86231e-17
URM1	-21.4747	14.3165	-13.4497	1.21538e-18	1.86231e-17
SPR	-2.40569	24.1719	-13.434	1.27471e-18	1.94638e-17
LALBA	-4.37042	26.049	-13.4045	1.39476e-18	2.12228e-17
GNL1	-15.7513	13.5835	-13.3781	1.5115e-18	2.29192e-17
DNAJA2	1.22183	24.277	13.336	1.71912e-18	2.59771e-17
BLVRB	-1.91964	27.318	-13.3117	1.85167e-18	2.78837e-17
PDCD4	-17.7937	12.9289	-13.2704	2.10122e-18	3.15327e-17
CD63	-2.43395	30.8013	-13.2629	2.15005e-18	3.21551e-17
TSTD1	-1.5824	26.6244	-13.2555	2.19911e-18	3.27765e-17
PPP4C	-19.0492	16.4932	-13.2196	2.45553e-18	3.64738e-17
UMPS	-18.0099	16.2304	-13.2128	2.5073e-18	3.71165e-17
GGA3	17.3105	5.77015	13.196	2.63976e-18	3.89453e-17
CLCN7	17.7259	5.90863	13.1869	2.71438e-18	3.98506e-17
PSMA1	-2.12466	23.9832	-13.1863	2.71937e-18	3.98506e-17
GCLM	-17.8636	13.0014	-13.1841	2.73834e-18	3.99945e-17
CRISPLD2	-18.6278	12.4185	-13.174	2.82495e-18	4.11218e-17
GLIPR2	-2.92523	27.8705	-13.1651	2.90306e-18	4.21185e-17
PNKD	2.45406	22.4656	13.1561	2.98487e-18	4.3162e-17
AFM	19.3238	6.44125	13.1512	3.0303e-18	4.36743e-17
F2	18.1373	6.04578	13.1414	3.12283e-18	4.48598e-17
LYNX1	18.8991	6.29969	13.1214	3.32093e-18	4.75492e-17
LRRFIP2	-17.5669	12.8185	-13.0814	3.75809e-18	5.36327e-17
SGSM3	-18.2851	16.5788	-13.0296	4.40993e-18	6.27301e-17
BID	-19.2747	14.0963	-12.9804	5.13583e-18	7.26142e-17
STXBP5	-17.8427	16.1874	-12.9803	5.13803e-18	7.26142e-17
HERC4	-15.2733	13.2768	-12.9782	5.17235e-18	7.28634e-17
CERT1	-16.7032	14.5228	-12.8937	6.72372e-18	9.44132e-17
PRKAR2B	-2.96311	24.9044	-12.7704	9.88015e-18	1.3829e-16
TRMT112	-19.0042	17.3199	-12.7674	9.97283e-18	1.39142e-16
UBE2V1	-2.32264	25.9403	-12.7352	1.10285e-17	1.52893e-16
UBE2V2	-2.32264	25.9403	-12.7352	1.10285e-17	1.52893e-16
UBXN6	1.67658	23.5032	12.7309	1.11784e-17	1.54482e-16
PSMD13	-18.3628	16.805	-12.6816	1.30485e-17	1.79756e-16
BANF1	-20.3511	18.6431	-12.6443	1.46713e-17	2.01476e-16
ACAP2	-15.118	13.2297	-12.624	1.56387e-17	2.14088e-16
MADD	-16.6922	14.6118	-12.6033	1.66896e-17	2.27761e-16
CASP6	-17.3262	15.8434	-12.5885	1.74906e-17	2.37948e-16
RAB1A	-1.34126	30.082	-12.5493	1.9793e-17	2.68435e-16
UAP1	-17.4285	15.9707	-12.51	2.24051e-17	3.0292e-16
CACYBP	-18.4412	16.8694	-12.427	2.91392e-17	3.92749e-16
PLSCR4	2.06471	23.6683	12.3567	3.64397e-17	4.89638e-16
MIEN1	-20.0464	18.4663	-12.3479	3.7466e-17	5.01884e-16
PSMC1	-18.4309	16.9914	-12.3096	4.23275e-17	5.65272e-16
COPA	-16.8643	15.5527	-12.3004	4.35879e-17	5.8033e-16
MVK	-17.7935	16.3882	-12.2985	4.386e-17	5.82178e-16
PICALM	2.146	21.2954	12.2884	4.52946e-17	5.99398e-16
CRYM	-2.51917	25.6367	-12.2494	5.12906e-17	6.76695e-16
PSMA4	-1.71639	25.0181	-12.2447	5.20772e-17	6.85003e-16
CSNK1G2	2.26784	22.5422	12.2054	5.90458e-17	7.74334e-16
PFDN6	-18.5348	17.1519	-12.1348	7.40441e-17	9.68116e-16
ACLY	-2.6659	23.1572	-12.1216	7.72557e-17	1.00709e-15
ANO7	-19.2329	18.6019	-12.1067	8.10224e-17	1.05305e-15
CYRIA	1.51318	21.0941	12.0868	8.63962e-17	1.11956e-15
HRAS	0.676481	28.3471	12.0809	8.80532e-17	1.13097e-15
KRAS	0.676481	28.3471	12.0809	8.80532e-17	1.13097e-15
NRAS	0.676481	28.3471	12.0809	8.80532e-17	1.13097e-15
RAB13	-0.944501	29.7383	-12.0352	1.02008e-16	1.30636e-15
LCP1	-2.53678	24.8272	-11.9986	1.14763e-16	1.4654e-15
PSMA3	-2.26771	24.5381	-11.9502	1.34193e-16	1.70851e-15
UGP2	-1.90447	23.8807	-11.9428	1.37455e-16	1.74495e-15
ACSS2	-16.0152	14.8737	-11.9095	1.53099e-16	1.93573e-15
RPL11	-19.1903	16.2683	-11.909	1.53369e-16	1.93573e-15
RPS5	-18.5831	17.2468	-11.8933	1.61345e-16	2.03053e-15
TAOK3	1.4473	23.9472	11.8752	1.71075e-16	2.14679e-15
PI4KA	2.01274	20.1131	11.8666	1.75929e-16	2.20138e-15
ATP9B	-18.1345	17.6724	-11.8549	1.82729e-16	2.27994e-15
ELOC	-1.62983	24.8586	-11.8358	1.94462e-16	2.41942e-15
RAB15	-1.38975	30.1153	-11.83	1.9813e-16	2.45805e-15
VWA5A	1.84834	20.4044	11.8247	2.01568e-16	2.49362e-15
DCAF8	-16.6407	11.0938	-11.8064	2.13919e-16	2.63894e-15
RIC8A	-16.5861	11.0574	-11.802	2.17026e-16	2.66973e-15
OPLAH	-15.6595	14.5868	-11.7999	2.18508e-16	2.6804e-15
SUGT1	-17.3648	16.1865	-11.7916	2.24509e-16	2.7463e-15
DOP1B	-18.4949	18.0332	-11.7893	2.26143e-16	2.75349e-15
DRG1	-16.1521	10.768	-11.7891	2.26357e-16	2.75349e-15
EEF1D	-19.8466	13.2311	-11.7788	2.34005e-16	2.83862e-15
ZC3HAV1	1.46928	21.5908	11.7661	2.43915e-16	2.95063e-15
AKR1A1	-1.45536	27.1207	-11.7545	2.53343e-16	3.05622e-15
TMCO4	-18.5315	12.3543	-11.7526	2.54877e-16	3.06625e-15
RPS15A	-19.8309	13.2206	-11.7512	2.56097e-16	3.06877e-15
NKX3-1	-18.4621	12.3081	-11.7507	2.56492e-16	3.06877e-15
XPO7	-16.6404	11.0936	-11.7415	2.64271e-16	3.1532e-15
RPL23A	-20.3739	13.5826	-11.7402	2.65384e-16	3.15785e-15
TMSB15A	-20.7946	13.8631	-11.7349	2.70043e-16	3.20455e-15
COPS8	-18.4652	15.6793	-11.7324	2.72238e-16	3.22141e-15
PA2G4	-17.5607	16.335	-11.7316	2.72938e-16	3.22141e-15
CORO1B	-1.65383	25.2784	-11.7294	2.74944e-16	3.23634e-15
SVIP	1.12857	27.6445	11.7279	2.76263e-16	3.24312e-15
EIF3I	-17.3857	11.5905	-11.7263	2.77694e-16	3.25118e-15
CLIP1	-15.602	10.4013	-11.7204	2.83149e-16	3.30618e-15
AARSD1	-17.1211	11.4141	-11.7081	2.94733e-16	3.43226e-15
CIAPIN1	-17.5628	14.9702	-11.7023	3.00356e-16	3.48845e-15
DMXL1	1.73286	21.1314	11.6989	3.03658e-16	3.51744e-15
SIGIRR	-17.0972	11.3982	-11.684	3.18879e-16	3.68398e-15
BPNT1	-1.09016	24.0788	-11.678	3.25165e-16	3.74214e-15
IRGQ	-15.3517	10.2344	-11.6776	3.25627e-16	3.74214e-15
SLC18A2	-20.1118	13.4078	-11.6729	3.30594e-16	3.78925e-15
SEC14L2	-19.2368	18.8248	-11.6687	3.35154e-16	3.83146e-15
PURA	-17.6807	16.5549	-11.6595	3.45411e-16	3.9384e-15
RPLP2	-19.227	18.784	-11.6406	3.67516e-16	4.17953e-15
UCHL5	-17.4868	11.6578	-11.6381	3.7051e-16	4.20264e-15
POLR2H	-17.271	11.514	-11.6364	3.72602e-16	4.20514e-15
RAP2A	1.84411	26.2463	11.6363	3.72656e-16	4.20514e-15
XPOT	-16.7242	11.1495	-11.6253	3.86307e-16	4.34795e-15
RAB1B	-1.43239	30.24	-11.6184	3.95149e-16	4.43603e-15
RPH3AL	-17.1488	11.4325	-11.6174	3.96428e-16	4.43897e-15
SMS	-2.97548	25.3708	-11.6155	3.98971e-16	4.45603e-15
PRKCQ	1.79506	22.66	11.6072	4.09927e-16	4.56672e-15
OVCA2	-17.582	11.7213	-11.6063	4.11157e-16	4.56876e-15
RAB10	-1.23543	30.2719	-11.5891	4.35025e-16	4.82171e-15
ATP6V1H	1.54424	24.042	11.5854	4.40298e-16	4.8678e-15
STK10	4.11352	19.0299	11.5724	4.59568e-16	5.06802e-15
PRKCD	1.27808	23.4884	11.5649	4.70942e-16	5.18036e-15
LIFR	-17.3973	11.5982	-11.5638	4.72728e-16	5.18694e-15
AP3B1	-15.4782	14.4961	-11.5607	4.77507e-16	5.22625e-15
SLC39A2	-20.0297	13.3531	-11.5452	5.02424e-16	5.48521e-15
PRDX1	-1.56019	28.9947	-11.5321	5.24629e-16	5.71336e-15
AKT2	-17.4323	11.6215	-11.5277	5.32243e-16	5.78185e-15
UGDH	-2.74264	24.5855	-11.489	6.04552e-16	6.55106e-15
MRI1	-17.5607	17.2929	-11.4743	6.34508e-16	6.85866e-15
PATJ	1.6883	21.9874	11.4377	7.15869e-16	7.71901e-15
TSC22D1	-16.8071	14.4401	-11.4237	7.49746e-16	8.06438e-15
RAP2C	1.8323	26.1068	11.4129	7.77028e-16	8.3373e-15
MAGI1	17.1802	7.61197	11.4057	7.95706e-16	8.51679e-15
MYO3B	2.2794	20.1831	11.3905	8.36734e-16	8.93402e-15
RRAS2	0.751062	27.2947	11.3822	8.59783e-16	9.15773e-15
MUC12	-18.4409	12.2939	-11.3701	8.95036e-16	9.51003e-15
MFSD1	17.2929	6.25504	11.36	9.25328e-16	9.80803e-15
NME1-NME2	-1.33216	26.0809	-11.358	9.31663e-16	9.85127e-15
SPON2	-18.6825	15.9972	-11.3429	9.79349e-16	1.03305e-14
PRDX4	-1.16749	26.9209	-11.3054	1.1089e-15	1.16444e-14
MAL2	1.21088	29.0649	11.3053	1.10924e-15	1.16444e-14
LRBA	-14.5899	13.7638	-11.2992	1.13185e-15	1.18532e-14
PTPN23	2.24503	21.0692	11.2909	1.16334e-15	1.21538e-14
FNTA	-17.27	17.0958	-11.276	1.22263e-15	1.27428e-14
PDE8B	2.9018	20.176	11.2722	1.23806e-15	1.28729e-14
SLC17A5	3.55715	22.8123	11.2558	1.30719e-15	1.35594e-14
AGL	-16.9011	13.3582	-11.2529	1.31994e-15	1.36592e-14
NAPA	-1.39147	26.1921	-11.2208	1.46883e-15	1.5164e-14
RPS7	-18.2214	14.2115	-11.2174	1.48532e-15	1.5298e-14
ARRB1	-1.29816	23.8659	-11.2099	1.52313e-15	1.56506e-14
UBQLN1	-17.0429	16.876	-11.189	1.63288e-15	1.67389e-14
AARS1	-18.5473	18.4156	-11.1841	1.65933e-15	1.69703e-14
RARS1	-17.1506	14.7414	-11.1824	1.66895e-15	1.70288e-14
ARL1	-20.3956	17.5676	-11.1787	1.68953e-15	1.71986e-14
LRATD2	-16.9523	14.6073	-11.1707	1.73512e-15	1.76216e-14
UBQLN2	-16.9698	16.8156	-11.1636	1.77656e-15	1.80006e-14
BASP1	-1.8238	29.0703	-11.1604	1.79578e-15	1.81245e-14
ALDH1A3	-1.81247	24.9209	-11.1602	1.79709e-15	1.81245e-14
OXSR1	1.00096	23.6215	11.1417	1.91135e-15	1.92324e-14
COMMD10	1.2131	21.3062	11.1389	1.92959e-15	1.93714e-14
NME1	-1.27431	27.5294	-11.1319	1.97495e-15	1.97813e-14
HPN	2.57401	24.2101	11.1155	2.08622e-15	2.08479e-14
PSMD8	-17.2175	17.1381	-11.0938	2.24294e-15	2.23628e-14
STK26	1.61951	25.802	11.0903	2.2697e-15	2.25781e-14
WDR11	-15.2799	13.2079	-11.0555	2.54971e-15	2.53059e-14
PCNX4	16.2762	5.42541	11.0488	2.60784e-15	2.58241e-14
SMAD3	2.82777	21.3968	11.0444	2.64653e-15	2.6148e-14
TMEM50A	1.3096	22.9752	11.0416	2.67141e-15	2.63342e-14
ANXA1	-2.15001	28.139	-11.0399	2.68616e-15	2.642e-14
STX4	17.2828	5.76092	11.0329	2.75061e-15	2.69931e-14
SPART	16.5363	5.5121	11.0321	2.7572e-15	2.69971e-14
PTBP1	-16.9285	12.4346	-11.0098	2.972e-15	2.90352e-14
PRDX2	-2.02951	28.628	-10.9853	3.22612e-15	3.14475e-14
NFKB1	-15.703	12.5259	-10.9715	3.37968e-15	3.2871e-14
ADI1	-17.2678	17.2251	-10.9408	3.74601e-15	3.6353e-14
NRBP1	-16.6142	14.3242	-10.938	3.7812e-15	3.66131e-14
CASP3	-16.148	16.1551	-10.9205	4.01086e-15	3.87509e-14
RRM2B	-15.0628	14.3902	-10.9164	4.06739e-15	3.92104e-14
C6orf132	1.80186	20.8841	10.8919	4.41666e-15	4.24836e-14
ARHGAP18	2.7632	22.5853	10.8891	4.4589e-15	4.27956e-14
RABGGTA	-16.983	16.9792	-10.872	4.72249e-15	4.52262e-14
MYH7B	-15.0642	14.4227	-10.8601	4.91592e-15	4.69755e-14
SCAMP2	-1.82118	25.2981	-10.8541	5.01633e-15	4.78304e-14
RAB35	-1.31365	30.4282	-10.8502	5.08286e-15	4.83591e-14
SH3BP4	2.28499	21.9151	10.8471	5.13668e-15	4.8765e-14
IPO5	-15.2203	14.5579	-10.8172	5.68272e-15	5.38318e-14
TAOK1	1.36984	23.5977	10.7841	6.35544e-15	6.00741e-14
RNPEP	-1.79809	24.7309	-10.7811	6.41929e-15	6.04448e-14
PLA2G2A	-19.5182	16.9371	-10.781	6.42235e-15	6.04448e-14
NT5C2	-17.1782	17.2441	-10.7781	6.48408e-15	6.08946e-14
YARS1	-16.9278	16.9853	-10.7602	6.88918e-15	6.45602e-14
PRPSAP2	-16.5979	16.6851	-10.7511	7.10497e-15	6.64398e-14
AHCY	-1.32471	26.3736	-10.7389	7.40532e-15	6.91005e-14
SLC12A1	2.24634	27.2032	10.6884	8.78831e-15	8.18306e-14
TXNDC17	-1.1045	27.1479	-10.6553	9.83164e-15	9.13506e-14
MAP2K2	-18.237	18.4158	-10.6345	1.05541e-14	9.78552e-14
PRDX6	-1.88252	28.9076	-10.6257	1.08739e-14	1.00607e-13
PAK1	-15.5861	15.6867	-10.6237	1.09471e-14	1.0107e-13
EEF2	-1.60279	25.0316	-10.6221	1.10063e-14	1.01402e-13
ESD	-1.21073	25.9245	-10.5642	1.34074e-14	1.23264e-13
PSMD5	-16.7047	17.7238	-10.555	1.38332e-14	1.2675e-13
MLST8	-15.0745	13.2355	-10.5548	1.38446e-14	1.2675e-13
COPB1	-15.5559	15.7605	-10.5497	1.4084e-14	1.28671e-13
ABCF1	-14.2331	12.5293	-10.5379	1.46646e-14	1.33696e-13
PKHD1	3.08295	21.0252	10.535	1.48115e-14	1.34754e-13
CMPK1	-1.86341	26.5648	-10.5231	1.54216e-14	1.40012e-13
COPS5	-16.1821	16.3859	-10.5071	1.62917e-14	1.47606e-13
GNB4	1.09484	29.8182	10.4985	1.67737e-14	1.51658e-13
GMPPB	-18.2751	19.4301	-10.4884	1.7365e-14	1.5668e-13
MIPOL1	18.4708	9.75764	10.4859	1.75146e-14	1.57704e-13
TSNAX	-17.5271	16.0695	-10.473	1.83006e-14	1.64442e-13
PCBD1	-1.53967	26.4248	-10.4679	1.86231e-14	1.66996e-13
PTP4A2	0.614601	25.4904	10.4673	1.86638e-14	1.67018e-13
TRIM25	-16.05	16.2845	-10.4356	2.08004e-14	1.85467e-13
GPS1	-16.5484	16.764	-10.4355	2.08104e-14	1.85467e-13
VAT1	-1.25638	26.7837	-10.431	2.1131e-14	1.87941e-13
FAM177A1	-18.3631	19.5482	-10.4185	2.206e-14	1.95805e-13
RAB29	1.97348	24.6476	10.4022	2.33223e-14	2.06589e-13
MPI	-17.452	18.5985	-10.3906	2.42669e-14	2.14521e-13
COMMD8	-18.3991	12.2661	-10.388	2.44856e-14	2.16017e-13
TNPO2	-18.1127	12.0751	-10.3788	2.52758e-14	2.22539e-13
WDFY1	-15.9847	16.2691	-10.3742	2.56723e-14	2.25238e-13
AK1	1.55067	24.3215	10.3741	2.56855e-14	2.25238e-13
RHOG	1.19414	29.0824	10.3718	2.58873e-14	2.26553e-13
CYRIB	2.61192	22.0771	10.3711	2.59458e-14	2.26611e-13
RPL3	-18.3039	12.2026	-10.3673	2.62922e-14	2.29177e-13
PPP4R1	-14.7304	9.82025	-10.3587	2.70777e-14	2.35554e-13
PLOD1	-15.0529	10.0353	-10.3543	2.74903e-14	2.38542e-13
PTPA	-2.17252	24.4629	-10.3534	2.75727e-14	2.38542e-13
ALDH7A1	-17.9867	19.1918	-10.3533	2.7585e-14	2.38542e-13
TACC1	-19.0983	12.7322	-10.3475	2.81363e-14	2.42829e-13
NRDC	-17.1551	11.4367	-10.3405	2.88219e-14	2.48255e-13
TUBB2A	-1.4196	27.3634	-10.3381	2.90658e-14	2.49372e-13
TUBB2B	-1.4196	27.3634	-10.3381	2.90658e-14	2.49372e-13
RAB22A	1.15338	25.2706	10.3305	2.98359e-14	2.55477e-13
LGALS3BP	-15.836	16.0575	-10.3282	3.00666e-14	2.56949e-13
MARS1	-18.1652	12.1101	-10.323	3.06065e-14	2.61052e-13
EIF4A1	-1.5673	24.6045	-10.3161	3.13414e-14	2.6628e-13
EIF4A2	-1.5673	24.6045	-10.3161	3.13414e-14	2.6628e-13
RAP1B	0.599868	29.3778	10.3112	3.18786e-14	2.70318e-13
CTPS2	-16.4962	10.9974	-10.3054	3.25214e-14	2.75234e-13
ASPSCR1	-16.0426	10.6951	-10.2892	3.43866e-14	2.90365e-13
PYGB	-17.3289	18.5245	-10.2887	3.44422e-14	2.90365e-13
ACACA	-15.8911	10.5941	-10.2786	3.56633e-14	3.0008e-13
PICK1	-18.0823	12.0549	-10.2623	3.77144e-14	3.16313e-13
APRT	-1.27698	26.3521	-10.2622	3.77373e-14	3.16313e-13
EIF3M	-17.7079	11.8052	-10.2544	3.8757e-14	3.23833e-13
PEX19	-16.8764	11.2509	-10.254	3.88184e-14	3.23833e-13
STRAP	-16.4448	16.8223	-10.2537	3.8857e-14	3.23833e-13
HEG1	17.5322	9.35228	10.246	3.99021e-14	3.31909e-13
CD2AP	1.30784	24.9879	10.2371	4.11359e-14	3.41522e-13
SMIM22	1.39864	28.4457	10.2326	4.17837e-14	3.46242e-13
RBP7	-20.3822	13.5881	-10.2299	4.21802e-14	3.48866e-13
EIF2B2	-16.3169	10.878	-10.2245	4.297e-14	3.54726e-13
EEF1A2	-1.51149	28.7005	-10.2093	4.52774e-14	3.73069e-13
RPL27A	-17.4264	16.1114	-10.2062	4.57674e-14	3.75693e-13
RAP1A	0.614047	29.653	10.2062	4.57679e-14	3.75693e-13
PSMB3	-17.8272	19.1769	-10.1976	4.71502e-14	3.86313e-13
GNB1	1.09588	29.932	10.1845	4.93347e-14	4.027e-13
GNB2	1.09588	29.932	10.1845	4.93347e-14	4.027e-13
MAPK3	-1.47668	24.9345	-10.148	5.5954e-14	4.55879e-13
PTRHD1	-18.258	19.6618	-10.1425	5.70379e-14	4.63845e-13
GDI2	-0.945948	27.1919	-10.1296	5.96391e-14	4.84097e-13
EEF1A1	-1.50169	28.8045	-10.1254	6.05206e-14	4.90341e-13
TYMP	-15.2718	15.5039	-10.1093	6.39864e-14	5.17461e-13
TUBA1A	-1.87919	27.6339	-10.0686	7.36827e-14	5.90408e-13
TUBA1B	-1.87919	27.6339	-10.0686	7.36827e-14	5.90408e-13
TUBA1C	-1.87919	27.6339	-10.0686	7.36827e-14	5.90408e-13
TUBA3C	-1.87919	27.6339	-10.0686	7.36827e-14	5.90408e-13
TUBA4A	-1.87919	27.6339	-10.0686	7.36827e-14	5.90408e-13
PIN1	2.22379	22.2249	10.0617	7.54516e-14	6.03475e-13
GNA14	1.39812	27.4876	10.05	7.85824e-14	6.27366e-13
SEPTIN6	1.4219	22.5634	10.0337	8.3158e-14	6.62684e-13
CHMP3	1.27834	26.6047	10.0281	8.47839e-14	6.7441e-13
TXNL1	-1.27958	24.6104	-10.015	8.873e-14	7.04516e-13
CCT6A	-17.0252	18.399	-10.0014	9.3038e-14	7.37381e-13
SETD7	-15.8287	10.5524	-9.99012	9.67471e-14	7.65389e-13
AKR7A2	-1.6331	24.9504	-9.98345	9.90145e-14	7.8191e-13
MAPRE3	-16.5825	17.1238	-9.98085	9.99168e-14	7.87611e-13
UBL3	1.6278	26.1379	9.9791	1.00525e-13	7.90982e-13
C12orf57	-17.7771	12.959	-9.94404	1.13568e-13	8.91996e-13
MYCBP	-18.931	16.2306	-9.93121	1.18759e-13	9.31092e-13
NAXE	-17.2813	18.7182	-9.92674	1.20619e-13	9.43985e-13
ARHGDIA	-1.11449	27.9043	-9.91442	1.25912e-13	9.83647e-13
AP1G2	-14.6865	15.1935	-9.90782	1.28843e-13	1.00474e-12
ANO6	2.45835	23.0025	9.90024	1.3229e-13	1.02978e-12
CUL1	-15.7401	16.3079	-9.88765	1.38229e-13	1.07411e-12
TUBB	-1.4756	27.4923	-9.87052	1.46741e-13	1.13822e-12
PLEKHB2	1.41201	26.1287	9.86837	1.47849e-13	1.14478e-12
LIN7A	1.33938	25.4105	9.85383	1.55547e-13	1.20225e-12
PSMB6	-17.5603	19.1386	-9.85138	1.56882e-13	1.21043e-12
GNA11	1.38352	27.5536	9.83958	1.63481e-13	1.2569e-12
GNAQ	1.38352	27.5536	9.83958	1.63481e-13	1.2569e-12
PRMT1	-16.126	11.8111	-9.83767	1.64575e-13	1.26309e-12
ADGRG2	-15.8023	13.5985	-9.80597	1.83864e-13	1.40865e-12
MEMO1	-16.9634	16.8172	-9.80181	1.86555e-13	1.42677e-12
STAMBP	0.960431	24.6282	9.78574	1.97344e-13	1.50664e-12
STK24	1.21263	25.9923	9.78429	1.9835e-13	1.51168e-12
SH3BGRL2	-17.5875	18.261	-9.77348	2.05998e-13	1.56723e-12
TMEM30A	-1.41134	25.4702	-9.77066	2.08041e-13	1.57887e-12
NPR1	16.9411	8.21043	9.7703	2.08307e-13	1.57887e-12
NHLRC2	-15.8736	17.2967	-9.76988	2.08611e-13	1.57887e-12
MAT2A	-1.68868	23.5433	-9.76103	2.15176e-13	1.62573e-12
DCTN3	-19.183	14.064	-9.73443	2.36191e-13	1.78142e-12
CTBP1	-17.5687	19.2256	-9.7047	2.62147e-13	1.97067e-12
S100A13	1.62444	25.0943	9.70466	2.62185e-13	1.97067e-12
PPP2R5D	-15.6085	17.0744	-9.697	2.69331e-13	2.02091e-12
PTPN11	1.74811	21.9474	9.67093	2.95135e-13	2.21073e-12
CSNK2B	-16.5112	18.0912	-9.65612	3.109e-13	2.32453e-12
CNDP2	-1.33223	27.5441	-9.65567	3.11392e-13	2.32453e-12
NCKAP1	2.2895	22.7487	9.6417	3.27067e-13	2.43738e-12
TAOK2	2.27277	21.9672	9.59839	3.80887e-13	2.83361e-12
CCT3	-1.82145	23.7465	-9.59148	3.90269e-13	2.89848e-12
CSNK1G1	1.16612	26.9794	9.57656	4.11317e-13	3.04962e-12
PPP3R1	-16.2418	17.8013	-9.57547	4.12901e-13	3.05617e-12
PSMD6	-15.8582	17.4757	-9.56948	4.21701e-13	3.11602e-12
STK25	0.988884	25.4326	9.56626	4.2651e-13	3.14623e-12
PRKAR2A	-2.7916	25.939	-9.56436	4.29377e-13	3.16204e-12
CA2	2.15073	26.9331	9.56272	4.31869e-13	3.17504e-12
TUBB4B	-1.44715	27.5622	-9.53901	4.69521e-13	3.44605e-12
NAXD	-15.8138	17.455	-9.537	4.72856e-13	3.4647e-12
GNPDA2	-16.8777	18.5966	-9.53502	4.76173e-13	3.48129e-12
HLA-DRB1	16.7013	5.56709	9.53469	4.76715e-13	3.48129e-12
ERBB2	15.5448	5.18159	9.52508	4.93162e-13	3.59539e-12
EHD3	1.24574	26.2559	9.51427	5.12339e-13	3.72897e-12
RAC2	0.842238	30.1081	9.50961	5.20821e-13	3.77812e-12
RAC3	0.842238	30.1081	9.50961	5.20821e-13	3.77812e-12
RDX	1.29421	29.0408	9.49929	5.40159e-13	3.9119e-12
GDI1	-0.805021	27.0326	-9.47723	5.8392e-13	4.22182e-12
RAB31	1.11137	24.7559	9.47112	5.96648e-13	4.30671e-12
CTDSP1	2.02013	24.2142	9.46574	6.08119e-13	4.38227e-12
EVPL	3.88355	20.0677	9.44388	6.56973e-13	4.72653e-12
UBE2O	-13.1556	13.8585	-9.4406	6.64628e-13	4.77373e-12
HOMER2	-16.8098	17.6882	-9.43403	6.80256e-13	4.87796e-12
ACP2	3.22472	23.6444	9.41147	7.3679e-13	5.26824e-12
GSTO1	-1.24405	26.0716	-9.4109	7.38289e-13	5.26824e-12
GNG7	1.94744	26.873	9.41089	7.38302e-13	5.26824e-12
NCSTN	-1.37292	24.4853	-9.40772	7.46644e-13	5.31908e-12
CBR3	-1.06516	26.818	-9.40387	7.56889e-13	5.38328e-12
PTPN13	3.62376	20.6033	9.39887	7.7039e-13	5.46581e-12
PRKCE	1.6434	21.8914	9.39865	7.70996e-13	5.46581e-12
MSN	1.28092	28.9895	9.38734	8.02515e-13	5.68004e-12
AIDA	0.8582	23.861	9.37351	8.42808e-13	5.94879e-12
RHOD	17.919	7.85358	9.37338	8.4321e-13	5.94879e-12
PSMC4	-14.9976	16.6572	-9.37229	8.46477e-13	5.9622e-12
PANK4	-14.6675	12.8592	-9.36512	8.6826e-13	6.10578e-12
SERPINA1	20.3396	11.9609	9.36462	8.69797e-13	6.10676e-12
TLN1	1.45425	20.608	9.35876	8.88033e-13	6.22088e-12
ATP9A	-16.2132	18.9044	-9.35849	8.88901e-13	6.22088e-12
RPS13	-15.9941	17.7318	-9.3379	9.56231e-13	6.68138e-12
CNBP	-15.284	17.02	-9.33335	9.71786e-13	6.77921e-12
TTC39A	-14.6872	16.294	-9.32711	9.93534e-13	6.91363e-12
CUL4B	-15.9144	10.6096	-9.32692	9.9422e-13	6.91363e-12
RPS27L	-19.3561	12.9041	-9.32552	9.99163e-13	6.93696e-12
RPSA	-18.5535	12.369	-9.32332	1.007e-12	6.98028e-12
SCFD1	-16.6886	11.1258	-9.32116	1.01475e-12	7.01399e-12
PSMB10	-15.3824	13.4566	-9.32107	1.01508e-12	7.01399e-12
UPF1	-13.7471	14.5561	-9.31997	1.01903e-12	7.03015e-12
ABCE1	-14.5184	15.3853	-9.31906	1.02233e-12	7.04182e-12
AP3S1	-17.2943	11.5296	-9.31432	1.03968e-12	7.15004e-12
TBC1D15	-15.1809	10.1206	-9.30882	1.0602e-12	7.27968e-12
CCT8	-1.28159	23.9503	-9.30817	1.06262e-12	7.2849e-12
GCN1	-15.4972	10.3314	-9.30318	1.08161e-12	7.40344e-12
SPRYD7	-16.2861	10.8574	-9.30188	1.08664e-12	7.42625e-12
DYNC1H1	-14.6221	17.1396	-9.2979	1.10211e-12	7.52019e-12
CHM	-16.0856	10.7237	-9.29636	1.10815e-12	7.54961e-12
USP24	-13.3116	8.87443	-9.29387	1.11798e-12	7.60467e-12
CHMP2B	2.15285	27.7152	9.29188	1.12592e-12	7.64682e-12
BAIAP2L1	1.20306	25.2019	9.28974	1.13452e-12	7.69325e-12
SERPINB5	-15.5723	17.261	-9.28301	1.16194e-12	7.86699e-12
FH	-15.6567	10.4378	-9.28205	1.16592e-12	7.88169e-12
SRM	-17.5551	11.7034	-9.28152	1.16812e-12	7.88437e-12
CHMP4B	1.89716	28.3553	9.27835	1.18134e-12	7.96128e-12
PLEKHF1	2.74868	21.5362	9.27415	1.19911e-12	8.06224e-12
ASMTL	-14.9552	16.6934	-9.27394	1.20001e-12	8.06224e-12
CAB39	0.958269	26.4725	9.27322	1.20307e-12	8.06763e-12
RAB6D	-16.3248	18.1963	-9.27289	1.20451e-12	8.06763e-12
UBE2L3	-18.5289	20.6708	-9.2716	1.21006e-12	8.08223e-12
HEBP2	-2.20842	26.6129	-9.27152	1.21039e-12	8.08223e-12
CRIP2	1.83395	24.9808	9.26529	1.23746e-12	8.25039e-12
FERMT2	1.3015	21.2879	9.26485	1.23944e-12	8.25097e-12
TGM4	-19.383	21.1453	-9.26403	1.24304e-12	8.26234e-12
GSTZ1	-17.3203	19.3255	-9.25197	1.29751e-12	8.61128e-12
FAM91A1	-15.4682	10.3121	-9.24855	1.31336e-12	8.70324e-12
ATRN	2.85437	20.1628	9.24025	1.35271e-12	8.95042e-12
HINT1	-19.833	22.178	-9.23211	1.39247e-12	9.19959e-12
FSTL1	-17.614	11.7427	-9.22826	1.41167e-12	9.3063e-12
IRF6	-14.6048	16.2602	-9.22802	1.41289e-12	9.3063e-12
DDX19B	-15.0952	16.8859	-9.22271	1.43985e-12	9.46964e-12
TSTA3	-1.23914	24.3945	-9.21579	1.47572e-12	9.69092e-12
NPR3	2.95007	21.4764	9.21491	1.48035e-12	9.70638e-12
SEPTIN11	1.44491	23.13	9.2145	1.48252e-12	9.70638e-12
PPP2CA	-17.3434	19.4121	-9.21327	1.48902e-12	9.71978e-12
PPP2CB	-17.3434	19.4121	-9.21327	1.48902e-12	9.71978e-12
VPS4B	1.73282	27.8605	9.20037	1.55904e-12	1.01617e-11
CARS1	-15.1295	10.0863	-9.18924	1.62207e-12	1.05568e-11
HPGD	2.9363	24.2994	9.17719	1.69321e-12	1.10033e-11
SYTL1	-16.8774	20.9145	-9.17672	1.69609e-12	1.10057e-11
SQSTM1	-14.3493	15.264	-9.17361	1.71496e-12	1.10808e-11
HSPB1	-1.39421	28.2888	-9.17357	1.71522e-12	1.10808e-11
PGD	-1.18128	25.4468	-9.17356	1.71529e-12	1.10808e-11
KCNN2	-16.3686	11.9884	-9.17198	1.72493e-12	1.11267e-11
SLK	2.1046	22.5682	9.16991	1.73775e-12	1.11928e-11
EHD1	0.884587	26.2731	9.15499	1.83263e-12	1.17833e-11
ATP6V0A1	-1.13739	23.9055	-9.15457	1.83543e-12	1.17833e-11
SLC44A2	2.1776	27.759	9.15425	1.83752e-12	1.17833e-11
ACAT2	-16.7026	19.6398	-9.14128	1.92448e-12	1.23229e-11
DDAH1	-1.18142	26.547	-9.13832	1.94491e-12	1.24278e-11
IMPA1	-1.55595	23.8107	-9.13808	1.94656e-12	1.24278e-11
AMOTL1	-13.8801	9.25342	-9.1264	2.02941e-12	1.29379e-11
PTGR2	-16.0603	18.0369	-9.1218	2.063e-12	1.31328e-11
ISOC1	-16.1974	18.1951	-9.11942	2.08059e-12	1.32255e-11
BROX	2.10667	28.6974	9.11669	2.10099e-12	1.33358e-11
TPD52L2	-15.7843	17.7356	-9.11557	2.10941e-12	1.33698e-11
CRB3	1.0481	28.0547	9.11318	2.12747e-12	1.34647e-11
SND1	-14.712	16.5361	-9.10794	2.16763e-12	1.36991e-11
MYO15B	14.6574	5.67765	9.09536	2.26722e-12	1.43043e-11
TMPRSS2	-1.36975	28.8728	-9.09502	2.26995e-12	1.43043e-11
PRKCH	1.55691	22.2153	9.09082	2.30431e-12	1.44999e-11
KLK3	-18.4784	22.9919	-9.07986	2.39629e-12	1.5057e-11
COPS2	-15.0416	16.8955	-9.07842	2.40866e-12	1.5113e-11
PRDX5	-1.64636	27.4802	-9.07691	2.42172e-12	1.51731e-11
QDPR	-1.81016	25.4713	-9.07579	2.43144e-12	1.52122e-11
WASHC3	-17.683	11.7887	-9.07291	2.4566e-12	1.53476e-11
CZIB	-16.8207	18.9029	-9.06676	2.51119e-12	1.56662e-11
IAH1	-16.1563	18.2189	-9.06029	2.5699e-12	1.60096e-11
EZR	1.37198	28.9357	9.04722	2.69283e-12	1.67515e-11
PRMT5	-14.4131	16.2413	-9.04058	2.75755e-12	1.71298e-11
DDT	-2.8804	27.3822	-9.03972	2.76605e-12	1.71582e-11
LANCL2	-15.2164	17.1523	-9.03272	2.83616e-12	1.75681e-11
TBC1D10A	1.00218	23.7449	9.03118	2.85182e-12	1.76383e-11
AKAP7	-2.37903	24.9128	-9.03082	2.85558e-12	1.76383e-11
TSG101	1.30184	28.4116	9.02444	2.9215e-12	1.80201e-11
FGGY	-14.9478	15.2011	-9.02264	2.94036e-12	1.81108e-11
MELTF	4.03909	21.5867	9.00927	3.08443e-12	1.89714e-11
MDH1	-0.978079	27.3248	-9.00708	3.1087e-12	1.90938e-11
PGLS	-2.02404	25.7936	-9.00401	3.1431e-12	1.9278e-11
PPP2R1B	-15.2646	17.1743	-9.0004	3.18403e-12	1.95016e-11
LXN	-16.7745	18.9695	-8.9921	3.27999e-12	2.00612e-11
SNX6	-14.6629	16.526	-8.98872	3.31998e-12	2.02774e-11
CAMK2G	-15.6627	17.6825	-8.97707	3.46146e-12	2.1112e-11
SPTAN1	16.5407	8.60525	8.9583	3.70226e-12	2.25492e-11
PFN1	-0.996127	29.5646	-8.95668	3.72387e-12	2.26492e-11
NAPG	-17.2264	19.5106	-8.95276	3.77654e-12	2.29376e-11
CHMP1A	1.7023	27.7361	8.94757	3.84747e-12	2.3336e-11
SLC2A13	16.8582	10.1459	8.9085	4.42635e-12	2.68098e-11
NT5C	-16.381	18.5785	-8.90307	4.51341e-12	2.72993e-11
NSF	-1.38001	23.0114	-8.89742	4.60587e-12	2.782e-11
G6PD	-15.6447	17.7746	-8.89379	4.6664e-12	2.81467e-11
SLC6A6	2.5925	21.4851	8.89061	4.71997e-12	2.84305e-11
NPEPPS	-1.50504	23.3001	-8.88852	4.75552e-12	2.86052e-11
PEA15	-17.5102	19.8887	-8.87813	4.93629e-12	2.96517e-11
TMOD3	-14.666	16.605	-8.87562	4.98102e-12	2.98793e-11
SLC26A4	2.67861	22.8942	8.86677	5.1418e-12	3.08014e-11
RPS3A	-15.2789	16.2154	-8.85894	5.28867e-12	3.16379e-11
KIF5C	-1.83879	24.1181	-8.85242	5.41399e-12	3.23432e-11
RAD23B	-1.4586	24.9268	-8.85073	5.4469e-12	3.24953e-11
ARF6	0.609409	28.1682	8.84742	5.51222e-12	3.28402e-11
STOM	2.43454	28.3843	8.84393	5.58176e-12	3.32092e-11
EEF1G	-17.3688	19.7372	-8.8225	6.02892e-12	3.58208e-11
NPTN	18.1374	10.6348	8.82036	6.07546e-12	3.60483e-11
CUTA	-2.18794	25.0948	-8.81279	6.24308e-12	3.69926e-11
ADAM10	2.37535	22.3031	8.80985	6.30945e-12	3.73352e-11
RNH1	-1.25151	25.4806	-8.80726	6.36859e-12	3.76342e-11
PPIH	-14.6486	15.8455	-8.80134	6.5058e-12	3.83731e-11
NAP1L1	-16.1749	18.4	-8.80111	6.51121e-12	3.83731e-11
ATP6V0A4	2.47953	23.0633	8.78635	6.8663e-12	4.04112e-11
WASHC4	-13.0616	14.8497	-8.78044	7.01395e-12	4.12247e-11
UMOD	2.38579	27.892	8.77948	7.03841e-12	4.13128e-11
ZDHHC1	3.54567	22.6418	8.77901	7.05029e-12	4.1327e-11
RPLP1	-16.1992	18.3355	-8.77647	7.1151e-12	4.1651e-11
PCYT2	-14.5734	16.5625	-8.77437	7.16909e-12	4.19109e-11
CHKB	-14.0742	15.9011	-8.77101	7.25635e-12	4.23643e-11
PROM1	2.08619	27.3178	8.76833	7.3266e-12	4.27173e-11
CSDE1	-13.8923	15.8506	-8.76575	7.39516e-12	4.30596e-11
ANXA5	-0.9465	28.4423	-8.76449	7.42878e-12	4.31977e-11
PELI2	19.3146	11.358	8.76397	7.4427e-12	4.32211e-11
ARL15	2.16231	25.36	8.75387	7.71855e-12	4.47635e-11
PLPPR1	3.51408	23.2766	8.74993	7.82881e-12	4.53427e-11
SPNS1	16.9408	10.2884	8.74719	7.9065e-12	4.56894e-11
CUL2	-13.7829	12.4226	-8.74708	7.90959e-12	4.56894e-11
METAP1	-14.1295	16.0781	-8.7421	8.05293e-12	4.64559e-11
CSE1L	-13.4603	15.4003	-8.72713	8.49929e-12	4.89663e-11
VPS37D	2.18246	26.3957	8.72636	8.52283e-12	4.90372e-11
GUK1	-17.0263	16.7386	-8.72029	8.71154e-12	5.0057e-11
GARS1	-14.7692	16.8564	-8.71776	8.79126e-12	5.03954e-11
TMEM192	2.45442	24.304	8.71769	8.79352e-12	5.03954e-11
IPO7	-13.7032	15.5893	-8.70317	9.26636e-12	5.30357e-11
PAK2	-15.0533	17.2424	-8.69992	9.37538e-12	5.35894e-11
CLTA	-15.8794	19.0978	-8.69859	9.42062e-12	5.37776e-11
SH2D4A	4.32893	21.4065	8.69054	9.69824e-12	5.52901e-11
NT5DC1	-15.3721	17.6234	-8.69008	9.71423e-12	5.5309e-11
BAIAP2	0.976398	25.9971	8.67228	1.03587e-11	5.89014e-11
UBTD1	1.85741	25.1202	8.66122	1.07808e-11	6.12221e-11
MGRN1	2.71463	21.6261	8.65369	1.10781e-11	6.28287e-11
RAB18	-1.58047	25.4758	-8.64492	1.14346e-11	6.47663e-11
ARMT1	-14.2741	16.3871	-8.6437	1.1485e-11	6.49673e-11
UBE2G1	-14.1237	16.2316	-8.64056	1.16161e-11	6.56243e-11
SDCBP2	1.75774	29.1937	8.63349	1.19164e-11	6.72336e-11
NF2	1.31232	26.7791	8.6329	1.19421e-11	6.72916e-11
SYAP1	-16.2211	12.8575	-8.62694	1.22019e-11	6.86672e-11
DOP1A	-14.1561	17.1246	-8.61276	1.28434e-11	7.21844e-11
VPS29	-16.8402	19.3794	-8.60932	1.30044e-11	7.29952e-11
MRAS	2.94754	21.8298	8.60725	1.3102e-11	7.34488e-11
CC2D1A	3.09463	22.1618	8.59916	1.34908e-11	7.55314e-11
GOLPH3	-14.321	17.3601	-8.57736	1.45976e-11	8.1623e-11
PDCD10	0.962817	26.8054	8.57376	1.4789e-11	8.25875e-11
APOA1	19.7134	11.6747	8.56941	1.50234e-11	8.37895e-11
RPS10	-14.4941	16.6704	-8.56179	1.54433e-11	8.60214e-11
DENR	-16.736	14.6089	-8.55115	1.60498e-11	8.9286e-11
GRHPR	-2.3911	24.6118	-8.54568	1.63709e-11	9.09564e-11
MYL12B	-1.67322	24.97	-8.54252	1.65593e-11	9.18862e-11
TBCB	-15.384	17.7708	-8.54169	1.66092e-11	9.2046e-11
UPK1A	2.24134	27.467	8.52674	1.75328e-11	9.70414e-11
COPZ1	-14.949	18.1638	-8.52529	1.76251e-11	9.74287e-11
RAC1	0.689501	30.1688	8.52061	1.79265e-11	9.89698e-11
ATP6V1B1	1.67359	25.2418	8.51937	1.8007e-11	9.92885e-11
HNRNPK	-13.733	15.8787	-8.51182	1.85064e-11	1.01913e-10
SLC44A1	2.29795	21.7888	8.50923	1.8681e-11	1.02746e-10
INF2	-13.3373	14.596	-8.50826	1.87464e-11	1.02975e-10
PYCR3	-16.6218	11.0812	-8.50182	1.91895e-11	1.05277e-10
CRBN	-16.4143	10.9429	-8.49257	1.9843e-11	1.08461e-10
MOB1A	0.974665	25.8107	8.49256	1.98444e-11	1.08461e-10
MOB1B	0.974665	25.8107	8.49256	1.98444e-11	1.08461e-10
ATXN3	-15.2128	10.1419	-8.48737	2.02206e-11	1.10379e-10
UBA7	-14.9425	9.96165	-8.48335	2.05176e-11	1.11861e-10
DHX29	-13.9141	9.27606	-8.48188	2.06273e-11	1.12318e-10
ITPK1	-16.2765	10.851	-8.4788	2.08589e-11	1.13438e-10
PSMC6	-14.6163	17.8542	-8.46402	2.20073e-11	1.19534e-10
CASQ2	-17.2613	11.5075	-8.45938	2.23809e-11	1.21413e-10
CSN2	-3.9196	30.0488	-8.45473	2.2761e-11	1.23322e-10
M6PR	-17.1166	11.411	-8.45149	2.30304e-11	1.24626e-10
C17orf75	-13.9833	9.32218	-8.45086	2.30834e-11	1.24759e-10
RABGGTB	-16.9196	11.2798	-8.43237	2.46847e-11	1.33248e-10
TMEM184A	-17.5681	11.7121	-8.4309	2.48165e-11	1.33795e-10
PTPRS	-14.0209	16.2561	-8.42996	2.4902e-11	1.3409e-10
SRC	1.48797	25.935	8.42782	2.50957e-11	1.34967e-10
PAWR	-14.4617	9.64113	-8.41553	2.62406e-11	1.4095e-10
MYO1D	1.30695	23.6075	8.4083	2.69387e-11	1.44523e-10
TSPAN8	-1.15844	28.0199	-8.40337	2.74249e-11	1.4695e-10
ZZEF1	-12.572	8.38134	-8.40093	2.76692e-11	1.48078e-10
MAT2B	-15.0207	17.3211	-8.39835	2.79295e-11	1.49288e-10
OSBPL9	-13.6262	15.8511	-8.38734	2.90694e-11	1.55191e-10
PPL	4.21363	19.794	8.38684	2.91222e-11	1.55283e-10
LYPLA2	-16.5972	19.3315	-8.38557	2.92568e-11	1.5581e-10
PTPRD	-13.9237	16.1881	-8.37748	3.01288e-11	1.60259e-10
PPP6R3	14.9997	4.9999	8.36393	3.16501e-11	1.68146e-10
SHISA2	14.578	4.85934	8.36227	3.18415e-11	1.68898e-10
CC2D1B	3.6532	20.9932	8.36203	3.18689e-11	1.68898e-10
KCTD10	16.0432	5.34773	8.3611	3.19768e-11	1.69113e-10
SHISA3	14.6673	4.88911	8.36101	3.19871e-11	1.69113e-10
SPECC1	15.0532	5.01774	8.35858	3.22709e-11	1.70408e-10
FAM234A	14.4702	4.8234	8.35804	3.23341e-11	1.70535e-10
EPS8L1	1.91423	24.908	8.35427	3.27809e-11	1.72683e-10
PIK3C2G	13.9212	4.6404	8.35354	3.28681e-11	1.72934e-10
EXOC1	-13.7611	16.003	-8.35243	3.30007e-11	1.73423e-10
RAI14	13.6819	4.56062	8.34716	3.36386e-11	1.76562e-10
COPS3	-13.5617	15.8101	-8.34502	3.39017e-11	1.7773e-10
GALE	-14.6409	17.0435	-8.3357	3.507e-11	1.83634e-10
SCRN1	-0.784609	23.8612	-8.32314	3.67094e-11	1.91988e-10
RUVBL1	-13.981	16.2681	-8.31891	3.72776e-11	1.94727e-10
RHCG	2.23058	28.6663	8.31514	3.77933e-11	1.97184e-10
FOLH1	-15.1691	20.7623	-8.31422	3.79191e-11	1.97605e-10
UBE2Z	-15.3422	16.16	-8.3003	3.98896e-11	2.07625e-10
BCAR1	-13.5973	9.06488	-8.29722	4.03394e-11	2.09717e-10
PYM1	-14.9472	12.1673	-8.29276	4.09991e-11	2.12893e-10
EIF4E	-17.0848	16.4357	-8.29101	4.12606e-11	2.13996e-10
IQGAP2	2.00904	22.054	8.29035	4.136e-11	2.14258e-10
TUBB3	-1.46384	27.3511	-8.28919	4.15352e-11	2.1491e-10
C11orf52	1.87687	28.0206	8.28708	4.18547e-11	2.16307e-10
ACTR1B	-15.1433	18.649	-8.28596	4.20256e-11	2.16933e-10
WDSUB1	-14.0459	11.4483	-8.27964	4.30042e-11	2.21723e-10
UBA3	-14.7857	14.2491	-8.2769	4.34349e-11	2.2368e-10
XPO1	-13.6647	14.3984	-8.27631	4.35292e-11	2.23901e-10
NKIRAS2	-13.5873	15.8836	-8.27355	4.39685e-11	2.25895e-10
CA4	2.35774	26.5129	8.26804	4.48581e-11	2.30194e-10
STAT6	-13.5158	15.8335	-8.25526	4.69962e-11	2.40883e-10
CNNM3	3.10094	18.9725	8.23923	4.98217e-11	2.55066e-10
MTMR12	-13.8295	13.36	-8.22886	5.1739e-11	2.64572e-10
PTPN3	-14.3156	12.7084	-8.22312	5.28322e-11	2.69846e-10
JMJD7	-13.1593	15.3248	-8.19701	5.81083e-11	2.96448e-10
KIF12	2.1933	25.7203	8.19132	5.93251e-11	3.02294e-10
USP7	-12.436	14.6079	-8.19101	5.93927e-11	3.02294e-10
CAP1	-1.12572	25.2075	-8.19014	5.95826e-11	3.02907e-10
CIB1	-1.56631	26.4407	-8.1831	6.11305e-11	3.10415e-10
SNF8	1.2463	25.8673	8.17703	6.24986e-11	3.16994e-10
MPDZ	-13.1302	15.4291	-8.17263	6.35098e-11	3.21749e-10
TIPRL	-14.6311	14.1908	-8.16448	6.54257e-11	3.31071e-10
UBA5	-14.6175	19.1978	-8.16097	6.62698e-11	3.34954e-10
SERINC1	2.13296	23.28	8.14912	6.91978e-11	3.49349e-10
EPHX2	-2.26538	25.0372	-8.14801	6.94783e-11	3.5036e-10
PLSCR1	2.172	28.771	8.12737	7.4914e-11	3.77335e-10
SNAP23	0.548645	27.2578	8.11879	7.72973e-11	3.88891e-10
EIF2S3	-13.7713	18.1255	-8.10297	8.18951e-11	4.11549e-10
RAN	-0.971226	25.9062	-8.09267	8.50322e-11	4.26822e-10
TUBB6	-1.59002	27.0338	-8.09226	8.51607e-11	4.26977e-10
SYTL5	-14.1462	18.5833	-8.08131	8.86362e-11	4.43893e-10
KCTD12	2.5872	22.9133	8.07508	9.06761e-11	4.53588e-10
MVP	-13.1588	15.5539	-8.06023	9.57313e-11	4.78328e-10
GATD1	-16.0104	11.7701	-8.04662	1.00615e-10	5.02157e-10
MAPK1	-1.39838	24.9533	-8.04337	1.01819e-10	5.07582e-10
PSMA7	-15.0473	19.875	-8.03935	1.03323e-10	5.14495e-10
ADSL	-13.6287	17.0535	-8.0312	1.06451e-10	5.29465e-10
PYGL	-14.5443	19.2031	-8.0252	1.08812e-10	5.40596e-10
MROH1	-11.9224	14.1303	-8.01532	1.12815e-10	5.59759e-10
PCBP2	-0.860998	25.6547	-8.01505	1.12926e-10	5.59759e-10
PSMB8	-15.4107	15.7126	-8.01275	1.13879e-10	5.63845e-10
GGCT	-1.21358	25.701	-8.01134	1.14469e-10	5.65743e-10
MSMB	-16.475	23.0327	-8.01121	1.14522e-10	5.65743e-10
ATP6V1A	0.961179	25.8092	8.00518	1.17075e-10	5.77705e-10
ATOX1	-16.8706	20.057	-7.98061	1.28085e-10	6.31318e-10
SLC1A5	1.50109	23.0731	7.97605	1.30243e-10	6.41231e-10
UPK2	2.01322	28.0615	7.97222	1.32082e-10	6.49412e-10
VPS26A	-14.4447	18.1236	-7.97197	1.32202e-10	6.49412e-10
VPS25	1.10046	26.5818	7.95999	1.38125e-10	6.77745e-10
CAD	-12.939	11.6383	-7.95796	1.39155e-10	6.82032e-10
CETN2	-16.2239	12.8493	-7.95684	1.3973e-10	6.84081e-10
SNX18	2.22562	25.2455	7.94594	1.45415e-10	7.11119e-10
VPS4A	1.7215	27.7697	7.94505	1.45893e-10	7.11279e-10
GNAI1	1.31004	29.0138	7.94497	1.45937e-10	7.11279e-10
GNAI3	1.31004	29.0138	7.94497	1.45937e-10	7.11279e-10
PIK3CB	-12.639	13.6158	-7.93141	1.53362e-10	7.46634e-10
WDR77	-14.5454	15.5224	-7.93052	1.53862e-10	7.48235e-10
TPI1	-0.846585	28.4183	-7.92582	1.56537e-10	7.60174e-10
COPS6	-13.4	16.8854	-7.92559	1.56665e-10	7.60174e-10
MVB12A	1.10776	27.3395	7.92416	1.57488e-10	7.63321e-10
PIP4K2B	-13.2566	14.3041	-7.92024	1.59765e-10	7.73496e-10
CAB39L	0.988337	26.2311	7.91675	1.61819e-10	7.82573e-10
MYO1C	1.04017	24.9974	7.90763	1.6732e-10	8.0828e-10
STAT3	-1.23127	23.0166	-7.90572	1.68494e-10	8.13052e-10
RPE	-15.1655	18.0166	-7.87377	1.89416e-10	9.13003e-10
PFDN2	-14.2739	18.0147	-7.86402	1.96312e-10	9.45199e-10
MYLK3	0.998425	21.2828	7.85576	2.02344e-10	9.73168e-10
IFT27	-14.0952	17.8107	-7.8533	2.04176e-10	9.809e-10
RHPN2	1.19632	21.9303	7.8373	2.16516e-10	1.03904e-09
RHOQ	0.938089	29.7523	7.83361	2.19465e-10	1.05204e-09
PHACTR4	3.34959	20.5714	7.83308	2.19891e-10	1.05292e-09
CAPN5	0.85821	25.3363	7.82906	2.23152e-10	1.06737e-09
PRKCI	1.50627	23.1711	7.82644	2.25308e-10	1.0765e-09
PTGFR	17.081	10.1393	7.825	2.26504e-10	1.08103e-09
U2SURP	-15.9657	10.6438	-7.82076	2.30051e-10	1.09676e-09
SEMA5A	17.3801	11.538	7.81701	2.33238e-10	1.11074e-09
MTOR	-13.4681	8.97875	-7.81217	2.37417e-10	1.12941e-09
HINT3	-1.58254	26.251	-7.81008	2.39246e-10	1.13688e-09
IREB2	-13.9328	9.28854	-7.80765	2.41389e-10	1.14581e-09
VBP1	-15.8856	10.5904	-7.80705	2.41919e-10	1.14708e-09
CYFIP1	-13.5617	16.2742	-7.8043	2.44373e-10	1.15746e-09
AP2S1	-14.5342	17.4646	-7.80123	2.47137e-10	1.16928e-09
CARHSP1	-15.1908	18.2725	-7.79058	2.56985e-10	1.21456e-09
VPS26B	-15.0237	10.0158	-7.78737	2.60031e-10	1.22763e-09
USP47	-11.6286	13.9849	-7.7858	2.61529e-10	1.23336e-09
USP14	-14.0477	19.9198	-7.78174	2.65462e-10	1.25057e-09
FCSK	-12.9952	12.8773	-7.78019	2.66976e-10	1.25634e-09
UFM1	-1.65247	25.1579	-7.77979	2.67364e-10	1.25681e-09
PHYHD1	-13.969	17.7385	-7.77876	2.68377e-10	1.25977e-09
PRKCA	1.40714	22.9022	7.77856	2.6857e-10	1.25977e-09
TRAPPC4	-15.8946	10.5964	-7.77798	2.6915e-10	1.26114e-09
DEPTOR	-14.5403	9.69356	-7.77722	2.69896e-10	1.26328e-09
GNAI2	1.28641	28.8507	7.77226	2.74856e-10	1.28511e-09
PRKD1	-12.231	14.6744	-7.76262	2.84758e-10	1.32999e-09
NIF3L1	-15.8559	10.5706	-7.76182	2.8559e-10	1.33245e-09
FKBP1A	-0.686178	28.3578	-7.758	2.89624e-10	1.34983e-09
MTHFS	-13.636	16.2832	-7.75648	2.91246e-10	1.35594e-09
RIPK4	15.8703	8.47153	7.74738	3.01136e-10	1.40049e-09
EPS8L2	1.74407	26.6445	7.74678	3.01803e-10	1.40156e-09
RP2	0.964728	25.5445	7.74659	3.02008e-10	1.40156e-09
SYN3	-16.8167	11.2111	-7.74426	3.04609e-10	1.41213e-09
RPS24	-16.7644	11.1762	-7.73932	3.10177e-10	1.43642e-09
PPP2R2A	-14.0834	17.9393	-7.73223	3.18364e-10	1.47277e-09
RPS4X	-14.622	15.1128	-7.73154	3.19175e-10	1.47496e-09
HEATR5B	-13.2865	8.85769	-7.71983	3.332e-10	1.53814e-09
WASHC2A	-13.7463	9.16417	-7.71725	3.36366e-10	1.55112e-09
VTA1	1.41327	28.6681	7.70988	3.456e-10	1.59202e-09
FRYL	-12.3276	8.21839	-7.70279	3.54707e-10	1.63225e-09
TNFAIP3	-11.8926	7.92838	-7.70204	3.55689e-10	1.63505e-09
PPP1R1A	-16.122	10.748	-7.68278	3.81762e-10	1.75306e-09
PPP1CB	0.690729	25.1773	7.6786	3.87679e-10	1.77835e-09
PALM3	15.4304	10.7002	7.66902	4.01562e-10	1.8401e-09
CLINT1	-13.6821	14.9834	-7.6569	4.19859e-10	1.92193e-09
GPHN	-11.9232	14.3445	-7.64558	4.37696e-10	2.00148e-09
EHD2	0.7521	25.7117	7.63946	4.47643e-10	2.04483e-09
STXBP4	18.0457	11.7251	7.62498	4.7213e-10	2.15443e-09
PDCD6IP	0.847917	27.6349	7.60488	5.08331e-10	2.31721e-09
CLDN11	18.6993	12.1329	7.59761	5.22115e-10	2.37756e-09
LAMP1	-0.96469	28.2335	-7.59664	5.23981e-10	2.3834e-09
ARCN1	-13.1275	17.8693	-7.59637	5.24491e-10	2.3834e-09
INPP5A	2.36866	22.2323	7.59241	5.32179e-10	2.41583e-09
FBP1	-1.17844	26.3693	-7.57394	5.69595e-10	2.58299e-09
PBDC1	-14.8471	17.1377	-7.55978	6.00048e-10	2.71827e-09
PELI1	16.8589	12.1737	7.55911	6.01536e-10	2.72219e-09
RPS12	-17.1278	17.933	-7.55511	6.10447e-10	2.75965e-09
GPRC5A	1.85127	28.4868	7.55469	6.11395e-10	2.76108e-09
SH3GL1	1.13887	23.8626	7.53407	6.59587e-10	2.97564e-09
HLA-DMB	3.00454	25.9123	7.53348	6.61018e-10	2.97901e-09
SH3GL2	1.11942	24.0049	7.52429	6.83756e-10	3.07831e-09
APOBEC3C	-13.0914	15.786	-7.51427	7.09436e-10	3.19064e-09
DDAH2	-2.10545	24.6564	-7.50902	7.23277e-10	3.24954e-09
FLOT2	1.87341	24.691	7.50791	7.26248e-10	3.25953e-09
RPL12	-14.1594	19.2926	-7.50238	7.41183e-10	3.32315e-09
CD47	-1.11574	26.8503	-7.49851	7.51803e-10	3.36731e-09
CCM2	2.29981	21.8963	7.4911	7.72583e-10	3.45683e-09
SMIM5	2.10528	30.0435	7.47658	8.15026e-10	3.64301e-09
DDX3X	1.9634	20.852	7.47101	8.31915e-10	3.7147e-09
PRCP	-12.6239	13.8236	-7.46224	8.59211e-10	3.83266e-09
TPD52L1	-14.6165	15.3636	-7.4518	8.92867e-10	3.97872e-09
STON1-GTF2A1L	-14.6312	12.0588	-7.44251	9.23962e-10	4.11309e-09
PPP2R2D	-14.2634	16.5241	-7.43751	9.41123e-10	4.18522e-09
PSMB5	-13.574	19.7996	-7.43303	9.56792e-10	4.25057e-09
PSMB4	-14.1023	20.5522	-7.41906	1.00731e-09	4.46612e-09
CBR1	-0.790704	27.2495	-7.41904	1.00736e-09	4.46612e-09
SLC16A7	12.6905	4.23015	7.41334	1.02874e-09	4.55631e-09
KLHL22	12.9602	4.32008	7.41244	1.03215e-09	4.56612e-09
CCDC198	13.7308	4.57692	7.41221	1.03305e-09	4.56612e-09
STXBP6	14.2933	4.76443	7.41018	1.04079e-09	4.59566e-09
MAP4K3	12.367	4.12234	7.40807	1.04889e-09	4.62678e-09
WWTR1	13.0415	4.34716	7.40504	1.06069e-09	4.67411e-09
PPP5C	-13.6949	15.9099	-7.3959	1.09701e-09	4.82929e-09
GNG12	1.47822	29.8089	7.38855	1.1271e-09	4.95676e-09
LTA4H	-0.993808	23.4583	-7.38584	1.13843e-09	4.99782e-09
ENSA	-15.179	14.7346	-7.38577	1.13873e-09	4.99782e-09
RPLP0	-13.7272	18.9263	-7.38315	1.14978e-09	5.04123e-09
GSPT2	-1.57225	22.566	-7.37787	1.17233e-09	5.13028e-09
PGM3	-12.9721	21.6226	-7.37785	1.17243e-09	5.13028e-09
LAP3	-1.01332	23.7244	-7.37682	1.17689e-09	5.14463e-09
KCNK13	13.4529	4.48431	7.37558	1.18228e-09	5.16302e-09
ARL3	0.61755	26.0294	7.37159	1.1998e-09	5.23428e-09
DAZAP2	-14.8711	18.1939	-7.36568	1.22618e-09	5.34406e-09
GRK6	14.3812	5.89568	7.356	1.27072e-09	5.53262e-09
BCAM	2.51993	23.9696	7.35385	1.28082e-09	5.57106e-09
SCPEP1	-14.5764	10.7716	-7.34017	1.34705e-09	5.8533e-09
MIF	-2.50108	30.5053	-7.33102	1.39324e-09	6.04799e-09
BST1	2.59312	24.2699	7.32242	1.43813e-09	6.23666e-09
SNX3	1.75987	22.5063	7.32149	1.44307e-09	6.25189e-09
FABP5	-1.94609	25.4493	-7.30565	1.52982e-09	6.62115e-09
PAXX	-15.8031	11.7276	-7.29883	1.56877e-09	6.78297e-09
PROM2	2.24254	25.6989	7.29377	1.5983e-09	6.90385e-09
RAPGEF3	3.37574	21.6308	7.28617	1.64371e-09	7.09178e-09
GNAO1	1.21215	28.8425	7.28595	1.64506e-09	7.09178e-09
ECPAS	-13.3054	9.86607	-7.28254	1.66584e-09	7.17428e-09
PNP	1.48908	23.147	7.28059	1.67788e-09	7.219e-09
PPP3CA	-13.7099	20.2287	-7.27835	1.69178e-09	7.27166e-09
OAS2	-16.6979	12.3391	-7.27612	1.70573e-09	7.3244e-09
ACTN1	-0.840072	24.1898	-7.27264	1.72777e-09	7.41174e-09
CHMP1B	2.07021	30.1546	7.27078	1.73965e-09	7.4554e-09
IGKV3-20	16.1984	6.68275	7.25555	1.84017e-09	7.87845e-09
ARL13B	2.20578	24.2828	7.25285	1.85853e-09	7.94926e-09
RSU1	1.40496	21.5119	7.24781	1.8934e-09	8.09047e-09
SLC12A2	3.35732	23.5587	7.24556	1.90918e-09	8.14994e-09
UBFD1	-16.1778	10.7852	-7.24	1.94874e-09	8.31068e-09
WASH3P	-15.4451	10.2967	-7.23926	1.95403e-09	8.31669e-09
SDC4	17.9979	13.2903	7.23905	1.95559e-09	8.31669e-09
WASH6P	-15.5519	10.3679	-7.23901	1.95586e-09	8.31669e-09
EHD4	1.39168	26.4634	7.23411	1.99153e-09	8.46013e-09
ALDH3B1	2.95019	23.0017	7.23211	2.00628e-09	8.5145e-09
DENND11	-14.0588	9.37252	-7.22928	2.0273e-09	8.59537e-09
MVD	-16.8216	11.2144	-7.2227	2.07712e-09	8.79804e-09
SRP9	-16.0934	10.729	-7.2222	2.08095e-09	8.80571e-09
EEF1E1	-15.5873	10.3915	-7.21841	2.11021e-09	8.92089e-09
ELP2	-14.4038	9.60256	-7.21286	2.15386e-09	9.09663e-09
PGAM1	-0.880409	26.9075	-7.20903	2.18447e-09	9.217e-09
ABCB1	2.14485	24.8543	7.20409	2.22461e-09	9.3773e-09
NTMT1	-13.9958	9.33053	-7.19866	2.26962e-09	9.55778e-09
CRKL	1.62724	23.7865	7.19792	2.27585e-09	9.57481e-09
RUFY1	-14.0252	9.35014	-7.1975	2.27939e-09	9.58045e-09
PRUNE1	-12.6413	14.9935	-7.19331	2.31488e-09	9.72026e-09
PSMC3	-13.0248	18.2418	-7.184	2.39574e-09	1.00502e-08
USO1	-13.5039	15.9874	-7.18343	2.40077e-09	1.00616e-08
EIF2A	-13.5062	9.00414	-7.18203	2.4132e-09	1.0104e-08
SERBP1	-13.4935	8.99565	-7.17894	2.44084e-09	1.02099e-08
HOMER1	14.8748	7.62451	7.17847	2.44512e-09	1.0218e-08
MYRIP	-13.7448	9.1632	-7.17315	2.49356e-09	1.04105e-08
RAB21	-0.644825	25.9679	-7.17022	2.5206e-09	1.05133e-08
CTH	-17.0257	11.3504	-7.16926	2.52962e-09	1.05409e-08
MYL9	-14.2886	20.006	-7.16477	2.5718e-09	1.07064e-08
TMEM134	-14.1428	13.9691	-7.16427	2.57658e-09	1.07161e-08
SIRT2	-14.1398	9.42652	-7.16142	2.60381e-09	1.08191e-08
MTPN	-1.14442	26.406	-7.15882	2.62893e-09	1.09131e-08
NIT2	-1.12677	24.5004	-7.15447	2.67144e-09	1.1079e-08
GRK2	-13.401	14.4714	-7.1447	2.76946e-09	1.14746e-08
ARFGEF2	1.65546	20.0198	7.14149	2.80244e-09	1.16003e-08
SLC16A1	-16.7663	11.1775	-7.13882	2.83012e-09	1.17037e-08
CYBRD1	2.73644	25.7408	7.13373	2.88376e-09	1.19143e-08
RFTN1	15.5177	10.0214	7.12598	2.96745e-09	1.22484e-08
CIAO3	-13.6122	12.3998	-7.11257	3.11787e-09	1.28572e-08
ITM2B	1.92905	27.3112	7.11104	3.13561e-09	1.29181e-08
SEPTIN2	0.858251	23.9777	7.10965	3.15173e-09	1.29723e-08
CTNNA2	-12.4353	9.33288	-7.10485	3.20795e-09	1.31913e-08
ABHD17B	-12.9059	19.3327	-7.08501	3.45151e-09	1.41794e-08
LSM1	-14.6111	11.874	-7.07783	3.54416e-09	1.45464e-08
MITD1	1.57453	26.6303	7.06802	3.67488e-09	1.50688e-08
ABCF3	-12.8883	14.0192	-7.06764	3.68005e-09	1.50758e-08
LSM5	-15.8267	13.8756	-7.06734	3.68409e-09	1.50782e-08
VPS37A	1.54755	21.3132	7.06684	3.69084e-09	1.50916e-08
ARFGAP3	-12.4839	17.6637	-7.05965	3.79008e-09	1.5483e-08
SH3KBP1	14.8954	11.5826	7.04979	3.93044e-09	1.60413e-08
CLCN5	-12.3794	18.6074	-7.04694	3.97198e-09	1.61957e-08
KCTD14	-15.376	12.503	-7.03402	4.16587e-09	1.69705e-08
VPS28	1.21139	28.2059	7.0314	4.20635e-09	1.71194e-08
ACP3	-13.1628	26.3417	-6.9937	4.83416e-09	1.96562e-08
SMO	3.16673	23.6733	6.99004	4.89985e-09	1.99048e-08
DCTD	14.0094	7.17146	6.98576	4.97786e-09	2.02029e-08
DRG2	-1.76058	21.7769	-6.9824	5.03994e-09	2.04359e-08
NEURL3	15.3588	7.35234	6.97958	5.09255e-09	2.063e-08
SLC12A3	2.03659	25.7317	6.9767	5.14698e-09	2.08312e-08
NUBP1	-14.0781	17.7605	-6.97276	5.22248e-09	2.11172e-08
ARFGEF1	1.61796	20.0781	6.96903	5.29467e-09	2.13893e-08
EXOC6B	-11.794	14.8318	-6.96577	5.35883e-09	2.16285e-08
VPS37B	1.32052	26.4467	6.96026	5.46883e-09	2.20521e-08
DNPH1	-0.897591	25.4662	-6.95901	5.49424e-09	2.21341e-08
PGM1	-0.908289	24.1794	-6.95791	5.5166e-09	2.22037e-08
PRKAR1A	-13.2129	18.7603	-6.95687	5.53768e-09	2.2268e-08
ATP6V1G3	17.9302	12.6598	6.95162	5.646e-09	2.26827e-08
GNPDA1	-0.955355	24.9328	-6.94586	5.76726e-09	2.31486e-08
GCLC	-11.976	18.0936	-6.93889	5.91754e-09	2.37132e-08
SEPTIN9	1.05317	22.4316	6.93883	5.9188e-09	2.37132e-08
PARP12	-12.8766	15.5703	-6.93802	5.9366e-09	2.37627e-08
ATP6V0A2	-14.3668	12.7567	-6.93515	5.99963e-09	2.3993e-08
ACTR1A	-13.0305	19.7157	-6.92971	6.12138e-09	2.44575e-08
FKBP3	-12.8293	18.3208	-6.92749	6.17159e-09	2.46356e-08
VPS45	-12.0598	11.145	-6.91217	6.53065e-09	2.60451e-08
SEC31A	-11.5926	14.0091	-6.91119	6.55434e-09	2.61157e-08
ENPP4	-12.4096	14.8633	-6.90923	6.60169e-09	2.62804e-08
B4GALT5	-12.0116	16.2027	-6.89425	6.9768e-09	2.77484e-08
CHMP5	1.64428	30.3587	6.89378	6.98906e-09	2.77503e-08
STRADB	2.44214	23.1578	6.89374	6.99e-09	2.77503e-08
HEBP1	-1.15794	26.1961	-6.88313	7.26914e-09	2.88323e-08
CAND1	-0.916181	22.6109	-6.88012	7.35017e-09	2.91272e-08
NANS	-12.7342	22.1004	-6.87533	7.48136e-09	2.96202e-08
WASF3	1.91821	20.2994	6.83831	8.57585e-09	3.39228e-08
PGK2	-0.573828	27.4433	-6.83769	8.59541e-09	3.39694e-08
MAP2K3	-12.5418	13.8309	-6.83133	8.79955e-09	3.47228e-08
FBXO2	-14.0604	17.1136	-6.83126	8.80196e-09	3.47228e-08
HLA-H	1.96052	25.1289	6.82799	8.90863e-09	3.51119e-08
TPMT	-1.40889	23.8884	-6.82335	9.06256e-09	3.56864e-08
FAIM	-14.4782	10.6924	-6.81412	9.37642e-09	3.6889e-08
PITPNA	-0.951453	24.3297	-6.81144	9.46936e-09	3.71946e-08
DDX1	-11.9926	14.5997	-6.81139	9.47111e-09	3.71946e-08
HGS	0.601975	23.848	6.8102	9.51286e-09	3.73249e-08
CAPZB	-0.476141	26.5027	-6.80725	9.61697e-09	3.76996e-08
HGSNAT	14.6463	8.00606	6.80647	9.6445e-09	3.77736e-08
EIF4G2	-11.2555	13.7321	-6.80009	9.87417e-09	3.86385e-08
POTEE	0.665727	29.1248	6.78764	1.03382e-08	4.04181e-08
FCGBP	-12.6907	11.7682	-6.7843	1.04663e-08	4.08822e-08
CRB2	2.5296	22.4937	6.78123	1.05854e-08	4.13104e-08
POTEI	0.673417	29.1883	6.77961	1.06491e-08	4.15218e-08
MVB12B	1.80574	24.501	6.76657	1.11737e-08	4.35285e-08
POTEF	0.653799	29.0865	6.76514	1.12325e-08	4.37188e-08
DARS1	-11.9901	18.4629	-6.76013	1.1442e-08	4.44932e-08
YBX1	-13.7597	14.5804	-6.7599	1.14519e-08	4.44932e-08
AP2A1	0.935373	21.9433	6.74719	1.20015e-08	4.6587e-08
PACSIN3	1.35728	25.1673	6.73792	1.24187e-08	4.81637e-08
RICTOR	-12.1106	8.0737	-6.73353	1.26212e-08	4.89059e-08
PCMTD1	-13.0474	8.69827	-6.73227	1.268e-08	4.90901e-08
RRAGC	-14.4277	9.61847	-6.73071	1.27529e-08	4.93287e-08
HS1BP3	-13.4664	15.6022	-6.73047	1.27643e-08	4.93289e-08
LSM2	-14.1568	9.43787	-6.72867	1.28492e-08	4.96132e-08
TRADD	-14.5466	9.69775	-6.72732	1.29136e-08	4.98179e-08
GLRX3	1.33174	25.1079	6.72111	1.32125e-08	5.0926e-08
RABGEF1	-15.9137	10.6091	-6.71813	1.33588e-08	5.14443e-08
VASP	1.79997	21.7122	6.70901	1.38155e-08	5.31561e-08
CD320	-15.4041	10.2694	-6.70176	1.41896e-08	5.45127e-08
ZSWIM8	-10.7891	11.3687	-6.70169	1.4193e-08	5.45127e-08
IARS1	-14.9639	9.9759	-6.70033	1.42644e-08	5.47387e-08
SH3BGRL	-0.699344	25.7714	-6.69509	1.45426e-08	5.57573e-08
HYI	-15.4323	10.2882	-6.69373	1.4616e-08	5.59896e-08
THAP4	-13.4059	10.0029	-6.69141	1.47414e-08	5.64204e-08
RPL37A	-15.3614	10.241	-6.68825	1.49143e-08	5.7032e-08
EIF2B4	-13.973	9.31532	-6.68556	1.50627e-08	5.75494e-08
PKD2	4.22327	20.607	6.6842	1.51387e-08	5.77891e-08
VPS26C	-12.6444	15.5813	-6.67872	1.54475e-08	5.89165e-08
SPIRE1	-10.0589	12.8668	-6.678	1.54882e-08	5.90202e-08
IST1	1.83055	30.4143	6.67687	1.55532e-08	5.92162e-08
EIF5A	-0.700214	27.6658	-6.67453	1.56875e-08	5.96753e-08
HLA-E	2.00409	24.044	6.66877	1.60242e-08	6.0903e-08
APEH	-1.35978	23.1101	-6.66382	1.63194e-08	6.19228e-08
CUL5	-11.1755	13.7822	-6.6638	1.63208e-08	6.19228e-08
KLC4	-11.9945	19.8141	-6.66349	1.63394e-08	6.19395e-08
CIRBP	-15.075	10.05	-6.65293	1.69875e-08	6.43402e-08
AKR1C2	2.56454	23.6726	6.64515	1.74816e-08	6.61543e-08
SLC44A4	-1.18361	27.9337	-6.64483	1.75023e-08	6.61754e-08
RPL7A	-15.7834	10.5223	-6.64418	1.75442e-08	6.62763e-08
AGR2	-14.5311	9.68738	-6.64076	1.77666e-08	6.70363e-08
TIMP1	-16.1989	10.7993	-6.64062	1.77761e-08	6.70363e-08
MRGPRF	2.35736	23.8754	6.63484	1.81584e-08	6.84192e-08
PAK4	3.92506	21.5755	6.63218	1.83373e-08	6.90336e-08
SLC36A1	-11.6915	19.3026	-6.62759	1.86505e-08	7.01522e-08
CAPG	0.740843	26.5613	6.62721	1.86768e-08	7.01907e-08
ACOT1	-15.477	15.206	-6.62532	1.88071e-08	7.06197e-08
ISG15	-15.1622	10.1081	-6.62488	1.88376e-08	7.06734e-08
IGF1R	11.5481	3.84938	6.61105	1.9822e-08	7.43029e-08
PAK6	11.4854	3.82845	6.60983	1.99112e-08	7.45319e-08
SMYD3	12.4092	4.13641	6.60975	1.99173e-08	7.45319e-08
DTX4	11.6031	3.86771	6.60258	2.04507e-08	7.64627e-08
IQSEC2	11.2773	3.75911	6.59818	2.07846e-08	7.76444e-08
UBA1	-1.64679	24.9858	-6.59523	2.10117e-08	7.84257e-08
EIF3B	-10.9815	15.9872	-6.59104	2.13388e-08	7.95788e-08
SIGLEC5	11.0351	3.67837	6.58655	2.16943e-08	8.08354e-08
CHMP4C	2.39892	25.8087	6.58511	2.18097e-08	8.1196e-08
BCCIP	-14.1745	17.5024	-6.57962	2.22555e-08	8.27851e-08
ANXA7	1.04207	26.8212	6.57707	2.24657e-08	8.34958e-08
CTDSPL	1.44151	23.9222	6.57535	2.2608e-08	8.39532e-08
CHMP2A	1.6191	29.2449	6.54579	2.52077e-08	9.35276e-08
ADGRF1	16.4809	12.9278	6.54074	2.56811e-08	9.52031e-08
TNFAIP2	14.6918	12.7343	6.53534	2.61972e-08	9.70341e-08
ENPP7	-11.3855	14.1593	-6.535	2.62299e-08	9.70728e-08
MFSD8	14.0947	7.52139	6.53347	2.63782e-08	9.75391e-08
CYSTM1	1.77499	30.848	6.5306	2.66576e-08	9.84889e-08
SERINC3	1.39008	23.2642	6.51609	2.81207e-08	1.03807e-07
AKR1C1	2.43301	24.0641	6.51312	2.84295e-08	1.04769e-07
AKR1C3	2.43301	24.0641	6.51312	2.84295e-08	1.04769e-07
DYNLRB1	-12.4328	20.7004	-6.50002	2.98343e-08	1.09854e-07
LGR4	11.7078	4.40615	6.49842	3.0011e-08	1.10411e-07
PPCS	-11.999	20.1817	-6.48288	3.17763e-08	1.16807e-07
EPS8	2.01131	26.0879	6.4805	3.20559e-08	1.17736e-07
GUCD1	-14.0795	16.7991	-6.47711	3.24592e-08	1.19117e-07
ATG3	-12.6359	16.6999	-6.45707	3.49427e-08	1.28123e-07
CSNK2A1	-12.3703	17.2305	-6.4555	3.51444e-08	1.28755e-07
IQGAP1	0.848946	22.9757	6.45523	3.51796e-08	1.28776e-07
HLA-C	2.02134	25.0404	6.44749	3.61961e-08	1.32386e-07
TSN	-0.889785	23.6131	-6.44495	3.6535e-08	1.33513e-07
GPM6A	17.094	14.0497	6.43444	3.79759e-08	1.38663e-07
ALDH1A1	1.13595	24.951	6.42633	3.9125e-08	1.42739e-07
NPHS2	2.73483	24.7372	6.42082	3.99263e-08	1.45541e-07
CD59	1.78683	31.6255	6.41086	4.14159e-08	1.50845e-07
TMEM176B	15.0817	8.85188	6.40883	4.1725e-08	1.51844e-07
DAB2	3.34308	20.8594	6.40427	4.24312e-08	1.54286e-07
PYCARD	-14.9161	12.3034	-6.40059	4.30089e-08	1.56256e-07
PCMT1	-14.1763	18.6463	-6.39708	4.35669e-08	1.58152e-07
SORT1	14.3722	12.2657	6.39245	4.43153e-08	1.60735e-07
STX7	1.64384	24.4656	6.38203	4.60454e-08	1.66872e-07
HOMER3	14.9934	9.54237	6.3744	4.73546e-08	1.71474e-07
ATP6V1E1	1.14147	26.1462	6.36786	4.85066e-08	1.755e-07
SDCBP	1.47119	30.947	6.35927	5.00628e-08	1.8098e-07
UCHL1	1.28866	25.9455	6.35569	5.07261e-08	1.83227e-07
ROCK1	-10.6959	16.0317	-6.34375	5.30001e-08	1.91282e-07
IMPDH2	-11.1993	17.7983	-6.3293	5.58896e-08	2.01544e-07
PFDN5	-11.6007	19.8217	-6.32477	5.68263e-08	2.04753e-07
TUBGCP2	-10.4879	12.0737	-6.31642	5.85951e-08	2.1085e-07
GPRC5C	1.62509	31.2762	6.31619	5.86449e-08	2.1085e-07
ATP6V1C1	0.947109	23.6977	6.31611	5.86634e-08	2.1085e-07
MAP2K4	-13.4743	10.0234	-6.30279	6.16031e-08	2.21234e-07
ATE1	-13.6008	9.06719	-6.29852	6.25761e-08	2.24544e-07
MARVELD3	2.78496	21.7994	6.29501	6.3388e-08	2.27271e-07
INHBB	-12.5465	8.3643	-6.29443	6.35232e-08	2.27568e-07
C12orf75	3.51614	22.7591	6.29187	6.4123e-08	2.29529e-07
UBR4	-11.2485	7.49899	-6.28624	6.54605e-08	2.34125e-07
RELA	-14.3466	9.5644	-6.28458	6.58605e-08	2.35362e-07
GLOD4	-1.01834	25.8188	-6.28323	6.6189e-08	2.36343e-07
GOLPH3L	-14.21	9.4733	-6.28279	6.62948e-08	2.36527e-07
DPP3	-0.824968	23.2067	-6.28176	6.65459e-08	2.3723e-07
UBE2K	-12.3383	21.1141	-6.28154	6.66017e-08	2.37234e-07
ARFIP2	-12.2599	8.17328	-6.28128	6.66632e-08	2.3726e-07
SLC22A13	2.37409	22.5175	6.27465	6.8306e-08	2.42909e-07
RPL10	-15.6608	10.4405	-6.27339	6.8623e-08	2.43838e-07
PCBP1	-0.731035	26.2226	-6.27131	6.91495e-08	2.45509e-07
GMPPA	-10.5554	21.0391	-6.26838	6.98962e-08	2.47958e-07
DOHH	-13.4066	8.93771	-6.26553	7.06319e-08	2.50365e-07
NMRAL1	-14.1109	9.40726	-6.26317	7.12447e-08	2.52332e-07
SRGAP1	13.3223	7.31377	6.26214	7.15149e-08	2.53084e-07
USP32	-12.937	8.62465	-6.2619	7.15783e-08	2.53103e-07
DCTN6	-13.7589	9.17263	-6.25973	7.215e-08	2.54918e-07
EIF3J	-13.5458	9.03053	-6.2587	7.24223e-08	2.55673e-07
KHK	1.98825	24.0101	6.25815	7.25705e-08	2.5599e-07
GPN1	-11.9293	7.95285	-6.25789	7.26386e-08	2.56023e-07
SRGAP2	13.3738	7.34725	6.25531	7.33306e-08	2.58254e-07
PFKL	-0.687958	23.2365	-6.25476	7.34771e-08	2.58561e-07
PEF1	1.84748	27.8782	6.25227	7.41526e-08	2.60589e-07
PLD1	13.5857	8.37643	6.25219	7.41726e-08	2.60589e-07
UPK3A	3.77274	24.3672	6.24769	7.54074e-08	2.64714e-07
AAMP	-13.1246	8.74976	-6.24474	7.62283e-08	2.67381e-07
ERI3	-13.9054	9.27027	-6.24058	7.74003e-08	2.71274e-07
ARHGAP17	13.7804	12.3696	6.23745	7.82951e-08	2.7419e-07
NTPCR	-13.3264	12.0343	-6.22538	8.18379e-08	2.86367e-07
POLR2E	-13.8305	9.22035	-6.22502	8.19448e-08	2.86511e-07
S100P	2.82422	27.4622	6.22364	8.23599e-08	2.87733e-07
VTCN1	16.7404	14.5173	6.22343	8.24261e-08	2.87734e-07
SEPTIN7	0.782699	23.2231	6.20237	8.90401e-08	3.10574e-07
BTBD7	12.5369	5.61932	6.19394	9.18338e-08	3.20062e-07
TRIM36	-11.682	7.78801	-6.17711	9.76747e-08	3.40148e-07
ADSS1	-11.5403	14.1161	-6.17548	9.82606e-08	3.41915e-07
EPCAM	15.2616	12.8237	6.17146	9.97176e-08	3.46709e-07
PMVK	-1.11696	23.5538	-6.16338	1.02712e-07	3.56838e-07
MTAP	-10.9637	20.3881	-6.15838	1.04614e-07	3.63155e-07
PODXL	1.71169	29.5204	6.15316	1.06632e-07	3.69868e-07
ENOSF1	-12.1223	14.8214	-6.14562	1.09618e-07	3.79921e-07
PLCD1	2.59652	23.5282	6.14143	1.11313e-07	3.85491e-07
CYYR1	16.3299	12.3289	6.12941	1.16318e-07	4.02506e-07
TJP1	4.72518	17.4727	6.12636	1.17625e-07	4.06704e-07
PLD3	15.9937	13.5261	6.11927	1.20714e-07	4.17056e-07
COBL	-10.3894	13.3639	-6.11732	1.21582e-07	4.19723e-07
YES1	0.95363	26.2119	6.10218	1.28508e-07	4.43257e-07
MACROD1	-12.4904	15.3813	-6.10197	1.28603e-07	4.43257e-07
EIF5	-10.883	17.757	-6.10094	1.29091e-07	4.44589e-07
PGK1	-0.788757	27.948	-6.09832	1.30333e-07	4.48513e-07
MARCKS	-1.0931	27.2724	-6.09596	1.31465e-07	4.52053e-07
CYB5R3	-11.7867	15.2241	-6.09135	1.33698e-07	4.59369e-07
KPNB1	-0.540387	22.6433	-6.08602	1.36331e-07	4.68048e-07
TGM2	-10.8458	20.2566	-6.08203	1.38333e-07	4.74549e-07
GRB14	13.8832	13.5842	6.06615	1.46605e-07	5.02531e-07
FYN	0.968509	25.9743	6.0553	1.52537e-07	5.22454e-07
VAC14	-12.9874	10.6507	-6.04252	1.59825e-07	5.46987e-07
MCTS1	-11.9034	20.9499	-6.03898	1.61909e-07	5.53685e-07
TNPO1	-10.7016	17.5579	-6.02768	1.68733e-07	5.7657e-07
PAFAH1B3	-0.939507	23.7669	-6.02532	1.70192e-07	5.81101e-07
MUC20	14.85	13.9792	6.02504	1.70367e-07	5.81245e-07
MAP2K1	-11.1505	21.124	-6.0198	1.73656e-07	5.92004e-07
ATP2B1	13.4384	12.78	6.01839	1.74556e-07	5.94455e-07
CCT5	-10.9417	20.7199	-6.01824	1.74648e-07	5.94455e-07
ATP2B4	13.4528	12.8009	6.01358	1.77648e-07	6.04197e-07
XPNPEP1	-10.7953	20.4296	-6.01141	1.79059e-07	6.08522e-07
CD55	1.31326	26.3962	6.00741	1.81692e-07	6.1699e-07
CACNA2D1	1.5011	23.1377	6.00663	1.82213e-07	6.18279e-07
PXN	-10.9962	12.4949	-5.99935	1.8712e-07	6.34434e-07
USP5	-0.771432	23.0321	-5.99767	1.88268e-07	6.37834e-07
WDR72	13.2811	11.619	5.99637	1.89164e-07	6.40372e-07
RPS3	-11.15	19.6813	-5.98263	1.98897e-07	6.72798e-07
GGT3P	1.06885	29.217	5.96662	2.10852e-07	7.12686e-07
PTPRO	2.12524	24.0954	5.95934	2.16528e-07	7.31306e-07
GGT1	1.07851	29.283	5.95892	2.16857e-07	7.31851e-07
SCIN	1.55048	23.1948	5.93891	2.33273e-07	7.86643e-07
SHANK2	13.2256	12.7043	5.93823	2.33855e-07	7.87669e-07
CCDC22	-11.2553	14.1079	-5.93813	2.33938e-07	7.87669e-07
ABRAXAS2	-12.6533	11.7684	-5.93651	2.35326e-07	7.91732e-07
S100A6	2.12851	30.6451	5.9339	2.37573e-07	7.98352e-07
SHTN1	-13.527	12.0908	-5.9338	2.37659e-07	7.98352e-07
ADGRF5	12.4903	12.4353	5.92605	2.44465e-07	8.20584e-07
FUCA1	-13.8067	12.3722	-5.92116	2.48856e-07	8.3468e-07
COASY	-11.434	18.9779	-5.92094	2.49064e-07	8.34737e-07
C2CD4C	11.0688	3.68959	5.91566	2.53899e-07	8.5029e-07
NT5C3A	10.7249	3.57498	5.91487	2.54631e-07	8.51097e-07
NOTCH3	10.6138	3.53792	5.91475	2.5474e-07	8.51097e-07
NOTCH2	10.6196	3.53986	5.91473	2.54756e-07	8.51097e-07
SLC30A1	10.9649	3.65495	5.91438	2.55081e-07	8.51097e-07
KRT80	11.6957	3.89858	5.91435	2.55115e-07	8.51097e-07
PPP2R5A	-12.9448	8.62985	-5.91304	2.56327e-07	8.5449e-07
SPAST	2.7863	21.8679	5.91212	2.57188e-07	8.56602e-07
ARPP19	-14.6984	9.79893	-5.91195	2.57353e-07	8.56602e-07
EIPR1	-13.4918	8.99452	-5.91154	2.5774e-07	8.57011e-07
RALGAPA1	-10.8733	7.24885	-5.9114	2.57869e-07	8.57011e-07
NACA4P	-14.8821	9.92143	-5.91116	2.58088e-07	8.57089e-07
SEMA7A	11.3623	3.78743	5.91084	2.58395e-07	8.57455e-07
RTN4	-15.966	10.644	-5.9103	2.58901e-07	8.58482e-07
NEK6	-14.0268	9.35121	-5.90985	2.59332e-07	8.58553e-07
RPL10A	-14.5117	9.67444	-5.90955	2.59612e-07	8.58553e-07
WDR7	-14.3483	9.56552	-5.90937	2.59778e-07	8.58553e-07
CCT4	-1.35764	23.5729	-5.90929	2.59858e-07	8.58553e-07
RANGAP1	-13.4766	8.98438	-5.90924	2.59906e-07	8.58553e-07
AOC3	10.4705	3.49018	5.90813	2.60953e-07	8.61363e-07
SRP68	-12.1571	8.10476	-5.90773	2.61341e-07	8.6199e-07
EFR3A	1.61771	21.8848	5.90727	2.61773e-07	8.62763e-07
EFEMP1	-11.2974	14.1378	-5.90611	2.62881e-07	8.65762e-07
EIF2B1	-14.4274	9.6183	-5.9053	2.63663e-07	8.67685e-07
TOGARAM1	13.8326	12.4124	5.90365	2.65248e-07	8.71964e-07
IMPACT	-11.9742	7.98282	-5.90353	2.65363e-07	8.71964e-07
SHKBP1	10.773	3.59102	5.9028	2.66073e-07	8.7353e-07
STEAP4	-10.7002	23.9881	-5.90263	2.6624e-07	8.7353e-07
BRCC3	-13.6533	9.10222	-5.90167	2.67166e-07	8.75911e-07
ACTR10	-12.8598	8.5732	-5.90115	2.67672e-07	8.76913e-07
RAB11FIP2	-13.4547	8.9698	-5.90087	2.67944e-07	8.77145e-07
PPIL3	-13.9278	9.2852	-5.89967	2.69121e-07	8.79648e-07
PIK3C2A	-10.5999	7.06657	-5.89961	2.69183e-07	8.79648e-07
UAP1L1	-13.5468	9.03123	-5.89947	2.69313e-07	8.79648e-07
RAB3GAP2	-11.7005	7.80036	-5.89868	2.70089e-07	8.81525e-07
UBR1	-10.7658	7.17721	-5.89658	2.72169e-07	8.87104e-07
F8A1	-12.7625	8.50834	-5.89654	2.72205e-07	8.87104e-07
OR51E2	-13.7568	9.17118	-5.8962	2.72547e-07	8.87556e-07
TTC22	-11.5893	7.72622	-5.89475	2.73987e-07	8.91582e-07
RPL4	-14.8288	9.88584	-5.89389	2.74844e-07	8.93704e-07
NCDN	-11.9174	7.94496	-5.8936	2.75136e-07	8.93988e-07
PLAA	-11.958	7.97202	-5.89326	2.75476e-07	8.94428e-07
TM9SF2	-11.8204	7.88029	-5.89218	2.76559e-07	8.97277e-07
TMED10	-14.8656	9.9104	-5.89134	2.77404e-07	8.99349e-07
GNAZ	2.27272	25.6117	5.8906	2.7816e-07	9.01132e-07
RO60	-12.4494	14.953	-5.88905	2.79735e-07	9.05562e-07
NUCB1	-11.2091	7.47274	-5.88792	2.80884e-07	9.08609e-07
NBEAL1	-11.4502	7.63344	-5.88676	2.82069e-07	9.11766e-07
PHLPP1	-12.8029	8.53524	-5.88652	2.82317e-07	9.11893e-07
IFIT5	-12.7623	8.5082	-5.88476	2.84134e-07	9.17083e-07
CAPN6	13.4488	13.4664	5.8835	2.85434e-07	9.206e-07
NUDT16	-12.5632	8.37549	-5.88278	2.86183e-07	9.22334e-07
PLEC	4.435	17.3122	5.88137	2.87658e-07	9.26404e-07
RPS9	-15.081	13.4607	-5.87857	2.9061e-07	9.3522e-07
AIMP2	-13.1926	8.79504	-5.87682	2.92459e-07	9.40478e-07
WDR61	-14.5701	9.71339	-5.87588	2.93465e-07	9.43019e-07
TUSC2	-13.664	9.10935	-5.8696	3.00245e-07	9.64095e-07
SERINC2	-14.2118	11.6064	-5.86643	3.03733e-07	9.74579e-07
LARP1	-11.1136	7.40908	-5.86594	3.04273e-07	9.7543e-07
RPS2	-15.1985	10.1323	-5.86579	3.04445e-07	9.7543e-07
RAD23A	-11.6982	20.936	-5.86383	3.06617e-07	9.81668e-07
DPP6	14.6856	10.1912	5.86344	3.07052e-07	9.82343e-07
NFASC	13.7392	13.2842	5.8619	3.08775e-07	9.8713e-07
DHPS	-12.9327	8.6218	-5.86111	3.09665e-07	9.89253e-07
DHX32	-13.0894	8.72628	-5.86057	3.1028e-07	9.90493e-07
UBTD2	1.50866	24.9896	5.85947	3.11523e-07	9.93734e-07
SKP1	-0.651037	25.1547	-5.85709	3.14233e-07	1.00165e-06
FUBP1	-13.8469	9.23126	-5.85345	3.18411e-07	1.01422e-06
GCHFR	-14.0923	13.1555	-5.85242	3.19609e-07	1.0173e-06
TMEM67	13.5719	11.3127	5.84957	3.2294e-07	1.02715e-06
HTATIP2	-12.0002	17.6789	-5.84522	3.28085e-07	1.04276e-06
PDE11A	-12.5931	8.3954	-5.84142	3.32658e-07	1.05652e-06
SLC39A4	13.6477	11.3814	5.84087	3.33324e-07	1.05787e-06
AP1M2	-12.4615	15.0058	-5.83908	3.35501e-07	1.064e-06
PRNP	2.95162	23.3102	5.83326	3.42668e-07	1.08594e-06
PIK3R2	11.9746	14.1371	5.82503	3.53079e-07	1.11813e-06
MGST1	-14.5791	13.6997	-5.81543	3.65606e-07	1.15696e-06
DIRAS1	15.9851	13.9791	5.80714	3.76788e-07	1.19062e-06
RAB26	15.9851	13.9791	5.80714	3.76788e-07	1.19062e-06
RPS18	-10.6348	20.5172	-5.80429	3.807e-07	1.20211e-06
DIRAS2	16.0339	14.0308	5.80117	3.85047e-07	1.21496e-06
PKN2	12.6421	14.2368	5.79161	3.98634e-07	1.25692e-06
SLC47A1	1.76599	24.4629	5.78512	4.08143e-07	1.28535e-06
VAMP2	-0.853527	27.5281	-5.78486	4.08533e-07	1.28535e-06
VAMP3	-0.853527	27.5281	-5.78486	4.08533e-07	1.28535e-06
FLNA	-9.87344	16.6173	-5.77465	4.23952e-07	1.3329e-06
ALB	1.4508	26.099	5.76603	4.37412e-07	1.37423e-06
GOT1	0.496192	24.7282	5.76365	4.41211e-07	1.38517e-06
SULT1C2	13.4067	10.0765	5.76151	4.44654e-07	1.39497e-06
GRK4	11.7722	5.01682	5.76051	4.46273e-07	1.39905e-06
STX3	0.561364	26.7122	5.75815	4.50096e-07	1.41002e-06
UBE2M	-10.1717	21.5155	-5.75783	4.50628e-07	1.41067e-06
SLC7A9	15.3144	12.4564	5.75634	4.53062e-07	1.41728e-06
SLC22A5	2.16336	21.2663	5.75598	4.5365e-07	1.4181e-06
ENDOD1	-11.6413	8.77615	-5.74299	4.75538e-07	1.48546e-06
HARS	-10.0628	18.2025	-5.73655	4.86775e-07	1.51948e-06
MPP5	1.29604	24.2644	5.73192	4.94997e-07	1.54404e-06
NPC1L1	13.1152	8.85595	5.72866	5.00884e-07	1.56128e-06
PCBP3	-0.46856	25.3995	-5.72555	5.06568e-07	1.57788e-06
CSK	2.21679	23.4697	5.72488	5.07793e-07	1.58057e-06
RAB23	-0.623694	25.0789	-5.72078	5.15394e-07	1.60308e-06
CD46	1.16259	24.326	5.71654	5.23372e-07	1.62674e-06
GRB7	14.3729	13.6572	5.71531	5.25707e-07	1.63283e-06
PDZK1IP1	1.96714	28.101	5.71124	5.33512e-07	1.6559e-06
TMBIM1	-0.680919	29.1778	-5.7075	5.40792e-07	1.6773e-06
PSMB2	-16.3968	12.0192	-5.70159	5.52491e-07	1.71237e-06
PRRT1	14.2418	9.59047	5.70097	5.53724e-07	1.71463e-06
HLA-B	1.80806	24.815	5.70083	5.54006e-07	1.71463e-06
RAB20	15.1901	10.7538	5.69625	5.63274e-07	1.74208e-06
EXOC5	-9.89238	18.0792	-5.68344	5.89991e-07	1.82342e-06
LPA	13.2727	12.6338	5.68115	5.94911e-07	1.83732e-06
SHMT1	1.37834	24.0082	5.67377	6.10997e-07	1.88567e-06
MAPK8	0.675314	22.1441	5.67034	6.18637e-07	1.9079e-06
LYN	0.755558	26.24	5.66969	6.20082e-07	1.91101e-06
HBG2	3.40147	24.1757	5.66439	6.32085e-07	1.94663e-06
PDE8A	4.84677	20.3999	5.66227	6.36941e-07	1.96015e-06
SMIM24	1.68734	27.6934	5.66208	6.37375e-07	1.96015e-06
DYSF	-9.78801	16.7012	-5.65909	6.44313e-07	1.9801e-06
AQP2	2.60373	29.7397	5.65375	6.56862e-07	2.01724e-06
ACE2	2.60779	23.7921	5.65288	6.58946e-07	2.02222e-06
LCK	1.22226	25.8096	5.6501	6.65603e-07	2.04121e-06
AP2A2	0.502536	22.0066	5.64607	6.75359e-07	2.06968e-06
TOLLIP	-1.01064	26.2693	-5.63287	7.08342e-07	2.16924e-06
SNX27	-11.5351	14.9175	-5.62925	7.17667e-07	2.19625e-06
MUC6	-13.1541	8.76943	-5.6184	7.46351e-07	2.28243e-06
UROD	-11.8583	14.7016	-5.60587	7.80882e-07	2.38636e-06
STXBP1	1.47913	22.402	5.60554	7.81803e-07	2.38751e-06
AZU1	-14.9516	12.321	-5.60224	7.91166e-07	2.41441e-06
ARL8B	1.01612	24.8605	5.60069	7.95606e-07	2.42626e-06
TBC1D31	3.0829	25.8201	5.59132	8.22956e-07	2.50792e-06
PDPK1	-9.84641	16.9492	-5.58631	8.37959e-07	2.55186e-06
PITPNB	-0.747491	23.8125	-5.5854	8.40733e-07	2.55852e-06
SLC36A2	1.8677	25.971	5.58246	8.49674e-07	2.58393e-06
ACSL4	4.98307	21.2197	5.58175	8.51869e-07	2.5888e-06
TOM1L2	-0.978049	25.0038	-5.57376	8.76746e-07	2.66255e-06
AP3M1	14.0151	8.31124	5.57016	8.88223e-07	2.69366e-06
AP3M2	14.0151	8.31124	5.57016	8.88223e-07	2.69366e-06
NARS1	-9.77717	21.1217	-5.5656	9.02941e-07	2.73639e-06
GYS1	-13.2128	8.80851	-5.56287	9.11838e-07	2.76144e-06
TTC1	-12.8747	8.58313	-5.5612	9.17357e-07	2.77623e-06
TMA7	-16.316	10.8773	-5.5584	9.26659e-07	2.80244e-06
THTPA	-13.1434	8.76225	-5.55738	9.3007e-07	2.81081e-06
SCYL1	-12.1899	8.1266	-5.5566	9.32695e-07	2.81679e-06
BOLA2	-14.6735	9.78232	-5.55633	9.3358e-07	2.81751e-06
AIMP1	-12.8238	8.54919	-5.55557	9.36163e-07	2.82336e-06
ARFIP1	-12.1925	8.12836	-5.55328	9.43903e-07	2.8439e-06
OSBPL1A	-10.1952	6.79678	-5.55317	9.44276e-07	2.8439e-06
UHRF1BP1	-10.0307	6.6871	-5.55128	9.50742e-07	2.86056e-06
GNAS	1.26172	28.3621	5.55117	9.51119e-07	2.86056e-06
COPS7A	-13.4301	8.95343	-5.55073	9.52624e-07	2.86312e-06
UBE2Q1	-12.2566	8.17108	-5.54949	9.56888e-07	2.87396e-06
RPS23	-13.8119	9.20793	-5.5476	9.63401e-07	2.89153e-06
TBC1D9B	-10.9567	7.3045	-5.54619	9.68319e-07	2.90429e-06
AOX1	-10.3589	20.6828	-5.54456	9.74008e-07	2.91935e-06
MDP1	-12.5129	8.34192	-5.54422	9.75204e-07	2.92093e-06
NUDCD2	-14.8973	9.93151	-5.54371	9.76988e-07	2.92427e-06
LFNG	-13.2028	8.80184	-5.5428	9.80225e-07	2.93195e-06
SYNCRIP	-11.186	7.45732	-5.5394	9.92276e-07	2.96596e-06
EFL1	-10.7057	7.13716	-5.53859	9.95195e-07	2.97265e-06
KLC1	-9.67798	20.9801	-5.53796	9.97447e-07	2.97734e-06
RAB25	-1.06676	25.8482	-5.53727	9.99925e-07	2.9827e-06
OGA	-11.5537	10.785	-5.53479	1.00888e-06	3.00737e-06
PSMA5	-9.44819	22.4467	-5.53319	1.01471e-06	3.02266e-06
ANXA11	1.3446	28.7055	5.53243	1.01748e-06	3.02887e-06
ARMH3	-11.5709	7.71393	-5.5258	1.04205e-06	3.09987e-06
GDPGP1	-11.8385	7.89232	-5.52542	1.04347e-06	3.102e-06
HEXB	-12.6712	14.9998	-5.52389	1.04923e-06	3.11699e-06
AOC1	-12.3364	8.2243	-5.52236	1.05505e-06	3.13215e-06
DCTPP1	-12.7721	8.51472	-5.52161	1.05788e-06	3.13843e-06
CRK	0.732175	24.8647	5.51786	1.07227e-06	3.17895e-06
HOOK2	-11.4067	7.60443	-5.51625	1.07848e-06	3.19521e-06
BSG	1.73432	23.868	5.51527	1.08229e-06	3.20431e-06
FXYD1	15.2561	10.2193	5.50568	1.12028e-06	3.31453e-06
KLC2	-9.5682	20.8281	-5.50144	1.13748e-06	3.36314e-06
HSPA4L	-9.37978	16.3005	-5.49798	1.15169e-06	3.40287e-06
PRSS8	-0.638786	27.9193	-5.49759	1.15333e-06	3.40542e-06
XPNPEP2	2.06659	26.4497	5.49731	1.15448e-06	3.40651e-06
KIAA0040	15.9308	11.5048	5.49497	1.16424e-06	3.43299e-06
RPL7	-14.1728	9.44855	-5.49094	1.18121e-06	3.48067e-06
GET3	-9.94305	18.5758	-5.4888	1.19033e-06	3.50517e-06
PPP1R1B	-12.808	10.7085	-5.48766	1.19521e-06	3.51716e-06
CTDSP2	13.8729	14.5836	5.47912	1.23246e-06	3.62434e-06
TMPRSS11D	13.7311	13.3899	5.47814	1.2368e-06	3.63465e-06
RAB9A	0.940265	21.8719	5.46165	1.31225e-06	3.85379e-06
LPP	-9.67634	19.5238	-5.45765	1.33121e-06	3.90684e-06
DPP7	-10.8654	14.2577	-5.45534	1.34231e-06	3.93679e-06
SYT7	-4.90591	24.6061	-5.45419	1.34785e-06	3.95038e-06
SLC3A1	2.43644	23.5087	5.44554	1.39034e-06	4.07218e-06
PSPH	-13.2545	10.0208	-5.44315	1.4023e-06	4.10446e-06
KPNA4	-11.7167	14.7638	-5.43945	1.42104e-06	4.15652e-06
SLC7A4	-12.6465	8.43102	-5.43882	1.42423e-06	4.16306e-06
HBD	3.60407	25.3304	5.43673	1.43494e-06	4.19155e-06
ENAH	-13.0923	11.0568	-5.43562	1.44071e-06	4.2056e-06
MPST	-0.831888	23.9553	-5.43103	1.46457e-06	4.2724e-06
PKM	-0.602903	27.4146	-5.4265	1.48857e-06	4.3395e-06
MINDY3	-12.6557	9.58718	-5.42324	1.50604e-06	4.3875e-06
S100A16	4.12711	25.2104	5.4204	1.52145e-06	4.42944e-06
DYNC1I2	-9.19731	18.5553	-5.41146	1.57097e-06	4.57058e-06
EFNB1	3.23669	22.7939	5.41127	1.57202e-06	4.57058e-06
DOCK9	-9.16643	15.0364	-5.40776	1.59191e-06	4.62534e-06
ST13	-0.475841	26.1971	-5.40469	1.60951e-06	4.67336e-06
NUDC	-9.13256	20.1474	-5.40351	1.61633e-06	4.69005e-06
CAPN2	0.736969	23.8783	5.39919	1.64155e-06	4.76006e-06
TMEM138	-11.9983	15.2487	-5.3906	1.69282e-06	4.90546e-06
TKT	-0.499097	23.9386	-5.39024	1.69496e-06	4.90842e-06
FXYD2	1.6899	24.2648	5.37732	1.77514e-06	5.1372e-06
SLC13A2	1.61835	25.3998	5.37628	1.78175e-06	5.15292e-06
PIP	-13.2774	12.4472	-5.376	1.78359e-06	5.15482e-06
SYPL1	-0.693987	24.9982	-5.37366	1.79854e-06	5.19459e-06
PFKFB4	-10.9539	13.96	-5.37318	1.80165e-06	5.20012e-06
PLS3	-0.626454	24.9183	-5.37084	1.81677e-06	5.2403e-06
GNG2	14.3432	10.912	5.36871	1.83068e-06	5.27694e-06
CDC42	0.81047	30.1669	5.3679	1.83597e-06	5.2887e-06
GSN	1.52928	24.4224	5.35645	1.91266e-06	5.506e-06
STX12	-0.952154	23.8328	-5.34571	1.98753e-06	5.71774e-06
ADGRG6	13.0531	13.939	5.34337	2.00414e-06	5.76175e-06
NAT1	-13.5909	15.2542	-5.34287	2.00773e-06	5.76826e-06
FAM126A	-10.5414	13.4452	-5.34146	2.01792e-06	5.79373e-06
PPA1	-0.64625	24.6733	-5.33367	2.07478e-06	5.95308e-06
LANCL1	0.475228	24.4541	5.3333	2.07752e-06	5.95701e-06
SLC5A1	1.81766	24.438	5.33222	2.08556e-06	5.97613e-06
ATP12A	1.78378	24.6354	5.33055	2.09801e-06	6.00787e-06
TMC4	-1.32847	23.8039	-5.32711	2.12393e-06	6.07811e-06
FAM120A	-12.0332	9.17922	-5.31859	2.18952e-06	6.2617e-06
ELMO3	-9.31337	16.5608	-5.31131	2.24708e-06	6.42213e-06
SEC23B	-9.20509	16.3019	-5.31095	2.25003e-06	6.42635e-06
UBE2N	-0.548651	27.1513	-5.30991	2.25837e-06	6.44595e-06
ITGB6	14.6454	14.6314	5.30476	2.30021e-06	6.56109e-06
SH3GLB1	-11.0103	14.0841	-5.29178	2.40909e-06	6.86717e-06
SH3D19	9.35276	3.11759	5.2912	2.41408e-06	6.87689e-06
PLEKHS1	10.1572	3.38573	5.29072	2.41821e-06	6.88418e-06
FLG	9.33451	3.1115	5.2896	2.42795e-06	6.90739e-06
INHBE	9.9313	3.31043	5.28877	2.43511e-06	6.92202e-06
STK16	12.8473	7.86698	5.28864	2.43626e-06	6.92202e-06
CNK3/IPCEF1	9.29683	3.09894	5.28807	2.44115e-06	6.92534e-06
KLHL20	9.66101	3.22034	5.28805	2.44138e-06	6.92534e-06
MPZL1	10.28	3.42668	5.28795	2.44218e-06	6.92534e-06
EFNB2	11.8534	13.7959	5.2868	2.45224e-06	6.94934e-06
SLC2A5	1.22006	27.8675	5.28596	2.45963e-06	6.96545e-06
IGHV3-15	10.611	3.53698	5.28579	2.46111e-06	6.96545e-06
TULP3	10.5545	3.51817	5.2845	2.47244e-06	6.99275e-06
EML2	-0.786261	23.6263	-5.28432	2.47396e-06	6.99275e-06
DCBLD2	9.39479	3.1316	5.28202	2.49432e-06	7.04574e-06
RPL15	-11.9154	14.4765	-5.28036	2.50914e-06	7.08008e-06
KIF13A	-10.7037	13.7334	-5.2803	2.50972e-06	7.08008e-06
ZNRF2	-11.0441	14.1767	-5.27984	2.51377e-06	7.08691e-06
LYPD6B	9.38276	3.12759	5.27787	2.53148e-06	7.13225e-06
STUM	10.1033	3.36778	5.27599	2.54849e-06	7.17554e-06
HSPA1A	-0.374094	28.335	-5.27095	2.59461e-06	7.30067e-06
IGKC	2.02978	27.4338	5.2694	2.60902e-06	7.3365e-06
BPGM	9.98781	3.32927	5.26305	2.66861e-06	7.49925e-06
TALDO1	-9.29027	20.9143	-5.26208	2.67788e-06	7.52044e-06
LCN1	12.9589	6.74511	5.25738	2.72297e-06	7.64215e-06
MYO5C	-9.00066	18.6199	-5.25045	2.79095e-06	7.82791e-06
PSAP	1.08454	25.5129	5.24438	2.85182e-06	7.99352e-06
GAMT	-9.79946	20.2487	-5.24152	2.88099e-06	8.06581e-06
IRF3	-12.1913	8.12753	-5.24147	2.88153e-06	8.06581e-06
NEDD8-MDP1	13.686	13.785	5.24131	2.88315e-06	8.06581e-06
RPL38	-14.6275	9.75169	-5.23688	2.92893e-06	8.18862e-06
NAALADL2	-14.8841	9.92275	-5.23621	2.93582e-06	8.20263e-06
STK11	1.83359	23.0388	5.23548	2.94348e-06	8.21878e-06
PBLD	1.42758	23.825	5.23423	2.95663e-06	8.25022e-06
APIP	-11.5643	7.70956	-5.23096	2.99114e-06	8.34119e-06
DYNLT3	-14.1303	9.42023	-5.22932	3.00859e-06	8.38451e-06
PPP1R3D	-11.1093	7.40622	-5.22865	3.01583e-06	8.39933e-06
TBC1D8B	-12.1643	8.10954	-5.22719	3.03146e-06	8.43611e-06
FAM114A2	-10.7786	7.18572	-5.227	3.0335e-06	8.43611e-06
FGA	12.0348	5.71788	5.22688	3.03484e-06	8.43611e-06
GPRC5B	1.43701	30.4624	5.22333	3.07337e-06	8.53779e-06
UBAP1	-10.7527	7.16847	-5.22014	3.1083e-06	8.62935e-06
CALB1	1.50939	26.2025	5.21982	3.11189e-06	8.63382e-06
WWP1	1.46255	22.4574	5.21715	3.14148e-06	8.71037e-06
AKAP10	-10.7259	7.15058	-5.21461	3.17001e-06	8.78392e-06
PRKRA	-11.7882	7.85879	-5.21365	3.18077e-06	8.80813e-06
ATP1B1	1.71763	25.9005	5.21301	3.18805e-06	8.8227e-06
VPS36	1.10448	24.4334	5.20979	3.22471e-06	8.91851e-06
AGTRAP	-12.386	8.25734	-5.2078	3.24752e-06	8.97589e-06
TBL1XR1	-11.1611	7.44071	-5.20618	3.26624e-06	9.02194e-06
EPB41L1	11.9252	7.07743	5.20544	3.2748e-06	9.03985e-06
VTI1B	11.5278	5.49656	5.2037	3.29507e-06	9.09008e-06
EPPK1	4.04462	17.8158	5.20085	3.32855e-06	9.17662e-06
ASS1	1.4095	26.1093	5.19784	3.36433e-06	9.26941e-06
TC2N	-4.47726	23.5128	-5.19731	3.37066e-06	9.281e-06
CNOT1	-9.57978	6.38652	-5.19508	3.39746e-06	9.34889e-06
ATP6V1G1	0.433796	27.2394	5.19095	3.44753e-06	9.48071e-06
C11orf54	-0.959617	26.5373	-5.18805	3.4832e-06	9.57278e-06
ABCF2	11.7795	11.4291	5.18424	3.53056e-06	9.69649e-06
PPAT	-10.0433	6.6955	-5.18407	3.53266e-06	9.69649e-06
HRNR	2.9818	18.9132	5.17598	3.63538e-06	9.97217e-06
GNG10	-1.34997	26.125	-5.17124	3.69691e-06	1.01346e-05
MAPK13	0.613012	22.3396	5.1682	3.73706e-06	1.02382e-05
AP1S1	-8.3024	20.8023	-5.15978	3.85012e-06	1.05414e-05
SMAD4	-11.1305	7.42031	-5.15935	3.85595e-06	1.05507e-05
TSPAN2	3.59561	22.2574	5.15635	3.89706e-06	1.06542e-05
IGLC2	1.95883	25.2873	5.15624	3.89864e-06	1.06542e-05
SCGN	-12.0554	8.03694	-5.15569	3.90624e-06	1.06682e-05
PDXP	-12.8773	9.61396	-5.15377	3.93285e-06	1.07342e-05
SEMA4B	-14.2961	13.3812	-5.14957	3.9917e-06	1.0888e-05
UPK3B	14.6198	10.9816	5.14319	4.08293e-06	1.11299e-05
TMEM106B	4.63007	19.9607	5.1414	4.10881e-06	1.11935e-05
CFL1	-0.476668	28.7827	-5.14049	4.12201e-06	1.12224e-05
METTL26	-12.3322	9.32894	-5.13877	4.14722e-06	1.12836e-05
SPINT1	-8.91934	22.276	-5.1386	4.14965e-06	1.12836e-05
DEFB1	14.7532	12.4336	5.1267	4.32803e-06	1.17614e-05
SLC4A1	8.81906	15.9464	5.12625	4.33493e-06	1.17728e-05
RABEP1	-10.7955	10.2237	-5.11975	4.43553e-06	1.20385e-05
YKT6	0.598233	25.3058	5.11936	4.44175e-06	1.20479e-05
PHGDH	-4.75028	25.2182	-5.11785	4.4654e-06	1.21045e-05
VAV3	13.1714	15.0521	5.11331	4.53762e-06	1.22927e-05
PPME1	-8.46988	19.3943	-5.10888	4.60925e-06	1.2479e-05
UBL5	1.13219	24.3891	5.10671	4.64468e-06	1.25671e-05
KIF3A	2.65877	19.8592	5.10032	4.75061e-06	1.28458e-05
TMSB4X	1.02734	29.0193	5.09775	4.79387e-06	1.29547e-05
APP	4.26435	18.4359	5.09612	4.82155e-06	1.30215e-05
MYO5A	-8.68915	18.3809	-5.09356	4.86533e-06	1.31316e-05
EIF1B	-10.5363	20.696	-5.08732	4.97352e-06	1.34153e-05
S100A10	-1.78052	27.3444	-5.08686	4.98163e-06	1.34289e-05
GALM	0.851005	23.8482	5.08314	5.0473e-06	1.35975e-05
JPT2	-8.68046	19.8861	-5.08109	5.08396e-06	1.36878e-05
SLC6A19	1.29209	25.932	5.07943	5.11375e-06	1.37595e-05
JUP	0.560128	21.3168	5.07714	5.15534e-06	1.38629e-05
SYTL4	-7.08542	22.9038	-5.07498	5.19465e-06	1.396e-05
TM7SF3	12.0077	16.2173	5.07319	5.22747e-06	1.40396e-05
ADH6	-11.8422	11.6753	-5.06082	5.46045e-06	1.46563e-05
GNA13	1.97953	27.8016	5.05865	5.50236e-06	1.47597e-05
TXN	-0.512998	29.3835	-5.05765	5.52159e-06	1.48022e-05
SLC49A4	10.6417	15.7867	5.04756	5.7213e-06	1.53282e-05
SLC39A14	12.7932	6.24192	5.04606	5.7516e-06	1.53999e-05
SMPDL3B	-0.675189	25.7125	-5.04278	5.81834e-06	1.55691e-05
PHACTR2	10.5175	13.7722	5.03873	5.90176e-06	1.57826e-05
FGD4	-10.5518	11.3099	-5.03606	5.95753e-06	1.5922e-05
CSPP1	10.9589	13.7779	5.02868	6.11417e-06	1.63306e-05
RAB11A	-0.367963	28.2883	-5.02671	6.15662e-06	1.6434e-05
NIBAN2	-0.657685	24.638	-5.02429	6.20908e-06	1.65639e-05
WARS1	-8.83518	20.5479	-5.02135	6.27369e-06	1.6726e-05
ATP8B1	1.09057	22.6181	5.01168	6.49043e-06	1.72933e-05
FN3KRP	11.7089	13.6249	5.01026	6.52285e-06	1.73691e-05
YWHAE	-0.730134	29.6499	-5.0093	6.5449e-06	1.74172e-05
COMMD5	-12.0539	11.5792	-5.00281	6.69566e-06	1.78075e-05
CLDN5	3.67477	24.045	4.99617	6.8536e-06	1.82165e-05
SLC9A3R1	0.967312	27.682	4.99529	6.87476e-06	1.82616e-05
INPP5E	12.0876	12.9132	4.99474	6.88815e-06	1.8286e-05
PARP9	-9.73742	12.9971	-4.99262	6.93944e-06	1.8411e-05
NSFL1C	-0.682973	22.7753	-4.99117	6.97493e-06	1.84939e-05
TMEM52B	13.3807	16.9276	4.99093	6.98082e-06	1.84983e-05
HGD	-6.0099	23.8858	-4.99052	6.99085e-06	1.85137e-05
SERPING1	11.9426	6.11744	4.98927	7.02142e-06	1.85833e-05
PDZK1	1.56804	25.54	4.98658	7.08815e-06	1.87486e-05
DCXR	-4.83096	26.1477	-4.98211	7.2001e-06	1.90332e-05
CEMIP2	6.16951	17.804	4.98145	7.21664e-06	1.90654e-05
AP1G1	-0.444732	22.0721	-4.97526	7.37496e-06	1.94718e-05
SLC2A8	11.0282	5.13942	4.96566	7.62725e-06	2.01258e-05
AAK1	-10.1776	13.0066	-4.96404	7.67055e-06	2.02278e-05
DDC	1.8729	23.4795	4.96186	7.72938e-06	2.03707e-05
AIF1	11.7464	7.48048	4.95923	7.80102e-06	2.05471e-05
SSH3	-8.4016	16.7647	-4.95221	7.99511e-06	2.10456e-05
MGAM	2.03931	23.9343	4.94654	8.15522e-06	2.14541e-05
CAPS	1.0559	25.0306	4.94601	8.1702e-06	2.14806e-05
DCUN1D1	-12.2028	8.13522	-4.94573	8.17836e-06	2.14891e-05
BCAS1	-1.03535	24.5089	-4.94524	8.19235e-06	2.15094e-05
RBBP9	-9.84308	21.2735	-4.94511	8.19595e-06	2.15094e-05
CLN5	-12.2461	8.16408	-4.94388	8.2314e-06	2.1586e-05
PFDN1	-12.8688	8.57919	-4.94375	8.23502e-06	2.1586e-05
HVCN1	-10.4053	6.93686	-4.94324	8.24972e-06	2.16116e-05
MTMR2	-10.6555	7.10368	-4.94201	8.2855e-06	2.16923e-05
GSTM2	-1.75927	24.1873	-4.94137	8.30402e-06	2.17278e-05
EIF1AY	-12.9397	8.6265	-4.93974	8.35133e-06	2.18385e-05
TTC9C	-11.7544	7.83627	-4.93895	8.37469e-06	2.18864e-05
KIFBP	-10.7544	7.1696	-4.93654	8.44536e-06	2.20579e-05
GALT	-10.9546	7.3031	-4.93588	8.46484e-06	2.20956e-05
NCAM1	-11.6943	7.7962	-4.93498	8.4915e-06	2.2152e-05
SWAP70	-11.1349	7.42326	-4.93433	8.51103e-06	2.21896e-05
TUT7	-9.16885	6.11256	-4.93388	8.52441e-06	2.22113e-05
ATP2C1	-10.2768	6.8512	-4.93209	8.5778e-06	2.23371e-05
PREPL	-10.4765	6.9843	-4.92921	8.66468e-06	2.25498e-05
SLC22A3	-11.1358	7.42389	-4.92727	8.72349e-06	2.26894e-05
HSPB11	-12.6563	8.43753	-4.92436	8.81264e-06	2.29076e-05
MCF2L	-10.1675	6.77835	-4.91892	8.98167e-06	2.33331e-05
DNAJC7	-9.41115	6.2741	-4.91497	9.10652e-06	2.36434e-05
PLA2G7	-10.9285	7.28567	-4.91265	9.18074e-06	2.38219e-05
DHX36	-9.71407	6.47604	-4.91201	9.201e-06	2.38603e-05
FBLN2	-11.3158	7.54389	-4.9113	9.22403e-06	2.39058e-05
LTF	-12.549	16.7278	-4.90299	9.49537e-06	2.45857e-05
HSPA1L	-0.326177	28.2634	-4.90275	9.50325e-06	2.45857e-05
HSPA6	-0.326177	28.2634	-4.90275	9.50325e-06	2.45857e-05
RHOB	-1.73502	26.3174	-4.8988	9.63519e-06	2.49123e-05
AHSA1	-8.00611	20.6523	-4.89746	9.68027e-06	2.5014e-05
NBL1	-12.3018	8.20122	-4.89652	9.7122e-06	2.50817e-05
FLRT3	11.6999	6.66151	4.8942	9.79092e-06	2.52701e-05
FBXO17	-11.3177	10.9638	-4.88928	9.96033e-06	2.56921e-05
UNC5CL	12.4086	10.0255	4.88691	1.0043e-05	2.58902e-05
ATP1A4	1.58461	24.7512	4.88602	1.00743e-05	2.59554e-05
MAPK14	0.563805	22.4813	4.88504	1.01088e-05	2.60291e-05
YWHAZ	-0.716567	29.7537	-4.88375	1.01543e-05	2.61308e-05
EFHD2	-0.99002	24.3159	-4.88258	1.01957e-05	2.62217e-05
CD200	12.2502	6.99594	4.88226	1.02073e-05	2.62362e-05
CPNE8	0.927785	26.1928	4.87659	1.04109e-05	2.67437e-05
EIF2B5	-11.1081	10.4788	-4.86932	1.06779e-05	2.74136e-05
SRI	0.918103	28.1834	4.86831	1.07152e-05	2.74932e-05
TPD52	-6.90723	23.216	-4.86671	1.07751e-05	2.76306e-05
LACTB2	-11.6481	10.9676	-4.86402	1.08766e-05	2.78746e-05
GSTA1	1.21069	28.32	4.85876	1.10775e-05	2.83726e-05
ARHGEF37	-8.88786	17.9151	-4.85794	1.11092e-05	2.84372e-05
CPNE5	0.930117	26.1455	4.8575	1.1126e-05	2.84635e-05
SLC5A10	1.73178	24.2001	4.85361	1.12776e-05	2.88344e-05
SDC2	11.7053	15.7887	4.84827	1.14893e-05	2.93585e-05
LMAN2	12.8583	8.97055	4.84721	1.15317e-05	2.94498e-05
PHLDA3	12.9409	11.7831	4.84285	1.17078e-05	2.98807e-05
SYK	4.21636	19.6559	4.84269	1.17142e-05	2.98807e-05
APOH	12.7448	14.5536	4.83308	1.21118e-05	3.0877e-05
STK38	-10.1842	13.889	-4.82871	1.22974e-05	3.13319e-05
KIF3B	2.21534	20.0037	4.82271	1.25559e-05	3.19717e-05
GSTA2	1.19663	28.2214	4.81961	1.26919e-05	3.22994e-05
SH3RF1	11.0567	8.33924	4.81484	1.29036e-05	3.28188e-05
ARAP1	-10.3468	9.06688	-4.80989	1.31274e-05	3.33686e-05
RPL28	-11.5521	8.79491	-4.79996	1.35868e-05	3.45164e-05
PSME4	-10.1637	8.91847	-4.79763	1.36972e-05	3.47765e-05
CAPZA2	-0.374703	26.482	-4.78884	1.41206e-05	3.58307e-05
CDC42BPB	3.78352	19.9997	4.77775	1.46735e-05	3.72121e-05
ITGB5	4.19827	19.7859	4.77393	1.48689e-05	3.76857e-05
CSNK2A2	-8.96168	19.8861	-4.76866	1.51424e-05	3.83565e-05
PFKM	-7.99184	19.3281	-4.76822	1.51651e-05	3.83919e-05
PSMD14	-7.84754	20.8296	-4.76799	1.51775e-05	3.84009e-05
KRIT1	5.27376	19.8547	4.76355	1.54124e-05	3.89727e-05
UNC93A	10.6492	5.1369	4.75478	1.58866e-05	4.01486e-05
ENPEP	2.40374	24.2711	4.75244	1.60154e-05	4.04506e-05
THY1	1.36017	29.7331	4.75173	1.60547e-05	4.05264e-05
GAPDH	-0.510789	29.4477	-4.74256	1.65713e-05	4.18065e-05
MT1H	1.43665	26.8825	4.74076	1.6675e-05	4.20438e-05
AMBP	12.8737	16.156	4.73798	1.68358e-05	4.24246e-05
ATP1A3	1.34767	24.995	4.73724	1.68788e-05	4.2503e-05
CLEC3B	11.974	6.98489	4.73711	1.68864e-05	4.2503e-05
TANGO2	-12.851	10.6443	-4.73502	1.70082e-05	4.27851e-05
ATP8B2	-11.0777	14.6841	-4.73162	1.72093e-05	4.32661e-05
NIT1	-8.36353	20.2613	-4.72333	1.77083e-05	4.44948e-05
AGRN	-9.4536	9.37997	-4.7223	1.77713e-05	4.46276e-05
RILPL2	11.7078	7.72368	4.72039	1.78887e-05	4.48966e-05
MSLN	8.21805	2.73935	4.71813	1.80286e-05	4.52217e-05
SLC16A10	8.86555	2.95518	4.71784	1.80466e-05	4.52409e-05
DCTN2	-7.64463	20.4956	-4.71472	1.82417e-05	4.57038e-05
GPC3	8.16599	2.722	4.71422	1.82732e-05	4.57564e-05
GMPR2	-3.98962	22.8984	-4.71297	1.83523e-05	4.59281e-05
ACO1	-0.524371	23.6414	-4.71184	1.84234e-05	4.60796e-05
BZW1	-7.71405	20.7118	-4.71026	1.85239e-05	4.63044e-05
ATP1A1	1.34075	24.9619	4.70466	1.88851e-05	4.71803e-05
BIN3	-10.9917	14.6044	-4.70337	1.89687e-05	4.73622e-05
PTPRF	-7.95498	17.7763	-4.70318	1.89811e-05	4.73661e-05
STK3	-8.30066	15.9457	-4.69498	1.95247e-05	4.86948e-05
PSMC2	-8.05745	19.6489	-4.69414	1.95813e-05	4.87975e-05
FGR	0.811091	25.6439	4.69404	1.95883e-05	4.87975e-05
CA1	9.42635	3.14212	4.6872	2.00545e-05	4.99304e-05
PSMB1	-4.1467	24.09	-4.68681	2.00811e-05	4.99682e-05
ARPC1B	0.722672	24.0911	4.68375	2.02939e-05	5.04569e-05
FASN	-5.33897	22.0936	-4.68365	2.03006e-05	5.04569e-05
SARG	0.705359	23.9926	4.6772	2.07556e-05	5.15584e-05
TPP2	-9.83353	6.55569	-4.67281	2.10712e-05	5.23127e-05
RPA3	-11.2986	7.53242	-4.67156	2.11617e-05	5.25074e-05
IRAK1	-9.44129	6.29419	-4.67106	2.11987e-05	5.25694e-05
IVL	11.4098	8.79866	4.67064	2.12291e-05	5.26149e-05
TNFSF10	-12.0001	8.00009	-4.67026	2.1257e-05	5.26541e-05
RPL26	-12.8198	8.54653	-4.6697	2.12973e-05	5.27242e-05
RPS26	-12.7502	8.50015	-4.66855	2.13819e-05	5.29035e-05
UBE3C	-8.66681	5.77787	-4.66764	2.14486e-05	5.30386e-05
TMEM87A	-10.298	6.86536	-4.66696	2.14991e-05	5.31334e-05
FAM135A	-10.0473	6.69818	-4.66627	2.15503e-05	5.32298e-05
DGKQ	-9.04317	6.02878	-4.66568	2.1594e-05	5.33075e-05
VPS51	-9.13578	6.09052	-4.66425	2.17004e-05	5.35398e-05
ARL6IP5	-11.8798	7.9199	-4.66393	2.17236e-05	5.35636e-05
FHIT	-10.5524	7.03495	-4.66379	2.17345e-05	5.35636e-05
TSC22D4	-9.87172	6.58115	-4.66343	2.17613e-05	5.35993e-05
AKTIP	-11.0964	7.39763	-4.66069	2.1967e-05	5.40754e-05
BAG5	-8.04063	18.0869	-4.65902	2.20934e-05	5.4356e-05
UNC93B1	-9.59231	6.39487	-4.65389	2.24855e-05	5.52896e-05
KIF21A	-9.27258	15.0716	-4.65249	2.2594e-05	5.55249e-05
NAPSA	11.4947	17.4398	4.6489	2.28735e-05	5.61802e-05
GK5	-9.51917	6.34611	-4.64621	2.30856e-05	5.66693e-05
TFCP2	-10.4918	6.9945	-4.64494	2.31868e-05	5.68857e-05
NECAP1	-11.601	7.73401	-4.6394	2.3631e-05	5.79432e-05
ROGDI	-10.1579	14.1788	-4.63837	2.37142e-05	5.81143e-05
RAB11B	-0.360711	28.1937	-4.63711	2.38169e-05	5.83335e-05
MAPK10	0.54294	22.1256	4.62113	2.51572e-05	6.15673e-05
BCR	9.04688	17.0352	4.62103	2.51655e-05	6.15673e-05
PLA2R1	11.9649	12.0546	4.62055	2.52071e-05	6.16346e-05
PELI3	12.1266	10.5605	4.62031	2.52275e-05	6.165e-05
RALBP1	8.06686	15.1071	4.62008	2.52474e-05	6.16642e-05
TTC38	-8.33044	20.5985	-4.61819	2.54114e-05	6.203e-05
PTPRJ	1.24294	24.7518	4.61672	2.5539e-05	6.23066e-05
BICDL2	-9.98796	9.76336	-4.61299	2.58677e-05	6.30733e-05
CAPN7	1.79181	25.4586	4.61146	2.60034e-05	6.33688e-05
ATG16L1	-10.8798	7.25318	-4.61051	2.6088e-05	6.35396e-05
RABGAP1	-7.68869	17.3821	-4.60587	2.65052e-05	6.45197e-05
PSMD11	-7.87378	19.4499	-4.60202	2.68557e-05	6.53364e-05
IGLL5	1.77241	24.3798	4.59703	2.73182e-05	6.64245e-05
SLC9A3R2	0.793177	25.9583	4.5838	2.85796e-05	6.94531e-05
MEGF8	10.1733	5.79082	4.58095	2.88596e-05	7.00946e-05
SCARB2	0.648277	25.0248	4.57942	2.90108e-05	7.04225e-05
PLPP1	-6.29941	26.9139	-4.57745	2.92062e-05	7.08576e-05
ABRACL	-8.80256	21.4751	-4.57445	2.95069e-05	7.15473e-05
LDHB	0.349548	28.3951	4.56996	2.99616e-05	7.26095e-05
RALGAPB	-8.84787	14.5375	-4.56402	3.05746e-05	7.40539e-05
EDIL3	12.3016	9.64566	4.56285	3.06968e-05	7.43087e-05
PLIN3	-6.94081	21.4303	-4.54591	3.25192e-05	7.86767e-05
LDHA	0.334668	28.0504	4.54447	3.26789e-05	7.90192e-05
MINK1	10.1347	16.4812	4.54088	3.30804e-05	7.99457e-05
LMBRD1	11.6135	15.1455	4.53578	3.36589e-05	8.12989e-05
PABPC4	-7.2046	19.7507	-4.53344	3.39281e-05	8.19039e-05
AFMID	-9.37943	17.418	-4.5301	3.43154e-05	8.27931e-05
MAP4K4	10.1667	16.5732	4.52785	3.45793e-05	8.33038e-05
MBP	1.10293	22.4364	4.5278	3.45842e-05	8.33038e-05
CFAP20	11.018	15.6795	4.5278	3.45843e-05	8.33038e-05
ENOPH1	-4.08306	23.7909	-4.52705	3.46728e-05	8.34708e-05
ARPC5L	12.2853	8.37344	4.52244	3.52197e-05	8.47408e-05
MYH9	-0.695914	22.8375	-4.51653	3.59337e-05	8.64111e-05
GPI	-0.358366	26.2323	-4.50995	3.67457e-05	8.83151e-05
PLLP	-11.3701	17.0737	-4.50921	3.68375e-05	8.84871e-05
ATP6V1D	0.433792	24.9547	4.50823	3.69612e-05	8.87353e-05
CARMIL1	9.24982	15.9396	4.49725	3.83631e-05	9.20505e-05
LY6D	12.381	16.8244	4.49151	3.91159e-05	9.38052e-05
CCT2	-6.82371	21.2757	-4.49051	3.92487e-05	9.40719e-05
CRCT1	12.4502	7.81325	4.48764	3.96325e-05	9.49397e-05
FOLR1	2.54214	26.7895	4.48686	3.97371e-05	9.51381e-05
ATP6V1B2	0.409095	25.555	4.4841	4.01109e-05	9.59805e-05
GLMN	-9.60853	7.40021	-4.48297	4.02646e-05	9.62955e-05
SLC35F2	-7.76924	21.6452	-4.47377	4.15379e-05	9.92863e-05
HAAO	-9.69722	14.6521	-4.4726	4.17028e-05	9.96259e-05
CLIC3	4.25381	20.8533	4.47146	4.18638e-05	9.99559e-05
GNPNAT1	-6.20807	22.1626	-4.46964	4.21219e-05	0.000100517
STAP1	10.8484	14.5654	4.4648	4.28164e-05	0.00010211
CDC42EP5	-10.2313	7.90008	-4.46467	4.28361e-05	0.00010211
YWHAB	-0.558939	29.9796	-4.46183	4.32496e-05	0.000103039
ATP6V0D2	5.43236	20.6734	4.46078	4.34028e-05	0.000103348
MYO5B	-7.73807	17.9932	-4.4596	4.35765e-05	0.000103705
DAP	2.24182	22.5379	4.45825	4.37754e-05	0.000104122
PSMD2	-7.54165	17.4953	-4.45344	4.44922e-05	0.000105769
ATP1A2	1.39374	24.6496	4.45109	4.48478e-05	0.000106556
GRN	1.18819	21.7837	4.44891	4.5178e-05	0.000107282
TSPAN31	-10.7118	9.56774	-4.44801	4.53156e-05	0.000107551
RUVBL2	-10.3617	13.7764	-4.44179	4.62777e-05	0.000109774
PLEKHA1	9.45579	16.2389	4.43892	4.67274e-05	0.000110781
ALAD	-1.3668	24.3272	-4.4376	4.69365e-05	0.000111216
HSPA4	-0.586666	22.5369	-4.43377	4.75467e-05	0.000112601
STX2	3.80995	21.1877	4.43269	4.77199e-05	0.00011295
ADAM9	1.13971	23.3318	4.42974	4.81973e-05	0.000114018
TNFRSF10C	11.6601	11.729	4.42661	4.87079e-05	0.000115164
MAP2K6	-10.1823	6.78818	-4.41911	4.99546e-05	0.00011803
ELP6	-10.0565	6.70437	-4.41899	4.99743e-05	0.00011803
PGM2	-7.72803	19.723	-4.41805	5.01318e-05	0.000118338
BTD	-11.6234	7.74894	-4.4145	5.07358e-05	0.000119699
BABAM1	-8.93937	5.95958	-4.41417	5.07909e-05	0.000119708
RIOK1	-9.16242	17.2154	-4.41416	5.07942e-05	0.000119708
PHKA2	-8.69348	5.79566	-4.4135	5.09061e-05	0.000119897
KYAT1	-10.5703	7.04689	-4.41337	5.09294e-05	0.000119897
SNCA	-11.2533	7.50222	-4.4121	5.11476e-05	0.000120346
KBTBD11	-9.136	6.09067	-4.41004	5.1502e-05	0.000121114
TMEM167A	-10.4474	6.96496	-4.40986	5.15346e-05	0.000121126
ME1	-10.4851	9.15652	-4.40873	5.17296e-05	0.000121519
CRYBG3	-8.19708	5.46472	-4.40653	5.21136e-05	0.000122355
DGKA	-8.8407	5.8938	-4.40558	5.22807e-05	0.000122681
EIF2AK4	-8.28866	5.52578	-4.40517	5.23542e-05	0.000122767
LMAN1	-10.0065	6.67098	-4.40506	5.23734e-05	0.000122767
RNF14	-9.35579	6.23719	-4.40427	5.2513e-05	0.000123028
FLOT1	0.63823	25.2314	4.40288	5.27583e-05	0.000123536
GSTCD	-8.70708	5.80472	-4.40197	5.29191e-05	0.000123847
RBM47	-9.41601	6.27734	-4.4016	5.29866e-05	0.000123892
RPL5	-9.74732	6.49821	-4.40155	5.29953e-05	0.000123892
BAG6	-9.69194	6.46129	-4.39706	5.38008e-05	0.000125673
TRIP10	9.28677	14.3978	4.39698	5.38146e-05	0.000125673
VPS18	-8.797	6.86227	-4.39407	5.4344e-05	0.000126815
GRB2	1.39067	25.6415	4.39397	5.43616e-05	0.000126815
NACA	-11.3767	12.3053	-4.39331	5.44823e-05	0.000127028
LGMN	-11.1192	7.41283	-4.39117	5.48764e-05	0.000127879
PSKH1	11.576	8.3806	4.38737	5.55811e-05	0.000129452
APOA4	11.7049	13.6687	4.38566	5.59013e-05	0.000130129
NCCRP1	-10.6605	7.10697	-4.37828	5.73029e-05	0.00013332
ANKRD30B	1.47631	22.8363	4.3704	5.88386e-05	0.00013682
ANXA3	-4.22855	25.9613	-4.35333	6.23023e-05	0.000144797
TBC1D10B	3.28836	19.4725	4.34923	6.31638e-05	0.000146722
RAB19	-7.9794	20.5739	-4.3468	6.36778e-05	0.000147837
SLC5A12	1.49703	25.979	4.34478	6.41115e-05	0.000148765
GALK1	-7.55051	17.7099	-4.3431	6.44724e-05	0.000149522
ARHGEF1	-8.64146	14.71	-4.33962	6.5227e-05	0.000151192
ITGB8	7.45248	17.9081	4.33593	6.60355e-05	0.000152985
PPM1H	-6.42444	20.5276	-4.33317	6.66489e-05	0.000154324
NAGK	-0.441779	24.1704	-4.32623	6.82113e-05	0.000157858
PSMA6	-6.29535	23.3145	-4.3222	6.9136e-05	0.000159843
TTC37	-7.46842	17.7571	-4.32218	6.91421e-05	0.000159843
ERP29	-10.2269	6.81795	-4.32134	6.93363e-05	0.000160207
IGHG1	12.636	17.0411	4.31972	6.97117e-05	0.000160989
NPC2	12.0101	10.2486	4.31633	7.05044e-05	0.000162734
PDAP1	0.785689	22.281	4.31543	7.07169e-05	0.000163138
RABEP2	-9.62429	8.51286	-4.29574	7.55156e-05	0.000174116
PSMA2	-5.99872	22.1657	-4.29481	7.575e-05	0.000174565
FCHO2	-9.36928	10.4124	-4.29456	7.58127e-05	0.000174617
A1BG	3.2696	19.4673	4.29429	7.58794e-05	0.000174679
ADRM1	-7.00791	18.2832	-4.28545	7.81463e-05	0.000179802
GABARAP	-9.08949	20.1457	-4.28104	7.93027e-05	0.000182367
NLN	-9.54772	11.4963	-4.2755	8.07773e-05	0.00018566
SLC34A2	5.98792	20.0073	4.27314	8.14119e-05	0.00018702
CYS1	11.7687	17.5005	4.26049	8.4908e-05	0.000194949
MISP	10.1081	11.633	4.25993	8.50653e-05	0.000195208
F3	1.63316	22.7331	4.25801	8.56092e-05	0.000196353
GPR137B	11.563	9.94609	4.24885	8.82497e-05	0.000202303
STARD10	-3.95289	24.8398	-4.24123	9.05083e-05	0.000207371
TNIK	5.49401	19.2225	4.23901	9.11756e-05	0.000208791
KALRN	4.46936	18.7337	4.23821	9.14176e-05	0.000209206
AHNAK	1.03506	21.6528	4.2381	9.1453e-05	0.000209206
PLXNB2	9.59688	15.7594	4.23476	9.24688e-05	0.00021142
SLC29A1	9.20764	18.2404	4.23377	9.27728e-05	0.000212003
PIP5K1A	11.6406	11.267	4.2242	9.57578e-05	0.00021866
WBP2	-0.434513	26.0027	-4.22411	9.5786e-05	0.00021866
TSPAN4	9.07964	20.4935	4.21861	9.75469e-05	0.000222564
BLNK	8.41509	16.1571	4.21417	9.89876e-05	0.000225733
SMURF1	10.3935	7.4103	4.2119	9.97333e-05	0.000227315
NID1	9.41541	4.70919	4.20812	0.000100988	0.00022999
SMURF2	10.4042	7.42359	4.20805	0.000101012	0.00022999
CRNN	11.2422	7.7124	4.20234	0.000102935	0.000234246
SFN	-0.50287	29.8305	-4.19952	0.000103896	0.000235941
YWHAG	-0.50287	29.8305	-4.19952	0.000103896	0.000235941
YWHAH	-0.50287	29.8305	-4.19952	0.000103896	0.000235941
YWHAQ	-0.50287	29.8305	-4.19952	0.000103896	0.000235941
PPP1R7	-5.08171	23.4414	-4.19408	0.000105779	0.000240091
PDXK	-0.365284	25.1457	-4.19201	0.000106502	0.000241607
GABARAPL2	-8.60572	19.3972	-4.18573	0.000108733	0.00024654
WFDC2	-10.8188	10.5719	-4.18403	0.000109342	0.000247794
IGKV2D-28	8.38345	2.79448	4.18303	0.000109703	0.000247865
VPS52	8.17385	2.72462	4.18296	0.000109729	0.000247865
CLN3	7.1548	2.38493	4.18291	0.000109748	0.000247865
ICOSLG	7.33131	2.44377	4.18285	0.00010977	0.000247865
MNDA	7.69293	2.56431	4.18272	0.000109817	0.000247865
HDAC11	7.34276	2.44759	4.18261	0.000109854	0.000247865
CMIP	6.78099	2.26033	4.18261	0.000109855	0.000247865
EIF2AK2	6.98712	2.32904	4.18256	0.000109873	0.000247865
PTPRG	6.45816	2.15272	4.18253	0.000109885	0.000247865
SEC23A	6.35003	2.11668	4.18234	0.000109955	0.000247895
YTHDF2	6.46799	2.156	4.18169	0.000110187	0.000248291
CGN	7.16408	2.38803	4.18145	0.000110275	0.000248359
DOCK6	6.80277	2.26759	4.181	0.000110438	0.000248594
DHRS11	-10.1444	6.76295	-4.18085	0.000110493	0.000248594
ANKS6	6.16072	2.05357	4.18033	0.000110682	0.000248772
C1RL	7.02497	2.34166	4.18032	0.000110686	0.000248772
ARL2	-9.80924	6.53949	-4.17957	0.000110963	0.000249267
SLC39A6	6.90668	2.30223	4.17908	0.000111142	0.00024954
ARHGAP39	6.42263	2.14088	4.17847	0.000111363	0.000249908
SAA4	7.49308	2.49769	4.1782	0.000111463	0.000249908
SEH1L	-9.45001	6.3	-4.17814	0.000111486	0.000249908
SRP72	-8.24402	5.49601	-4.17801	0.000111534	0.000249908
BBS9	6.87924	2.29308	4.17733	0.000111785	0.000250295
PHB2	7.24893	2.41631	4.17722	0.000111822	0.000250295
C9orf152	-11.7931	7.86209	-4.17656	0.000112067	0.000250716
CASTOR1	-9.28327	6.18885	-4.17631	0.000112161	0.000250797
C1orf21	-10.177	6.78468	-4.17564	0.000112409	0.000251223
NEK9	-9.92411	6.61607	-4.17543	0.000112484	0.000251262
SLC25A5	7.80351	2.60117	4.17506	0.000112623	0.000251444
SLC14A1	7.77646	2.59215	4.17129	0.00011403	0.000254454
ZDHHC5	6.57349	2.19116	4.17106	0.000114114	0.000254473
C2orf88	7.9239	2.6413	4.17082	0.000114204	0.000254473
CDAN1	-7.95057	5.30038	-4.17069	0.000114255	0.000254473
AGAP3	-8.30074	5.53383	-4.17064	0.000114271	0.000254473
USP40	-7.6664	5.11093	-4.17025	0.000114421	0.000254678
PPOX	-10.2561	6.83743	-4.16867	0.000115018	0.000255875
EIF3G	-8.93241	5.95494	-4.16809	0.000115234	0.000256225
COMMD1	-9.86099	6.574	-4.16725	0.000115556	0.000256811
GUCY1B1	-8.17829	5.4522	-4.16676	0.00011574	0.000257089
RPL18	-12.1203	8.0802	-4.16577	0.000116118	0.000257669
MAPT	-8.55626	5.70418	-4.16577	0.000116119	0.000257669
RPS14	-11.0916	7.3944	-4.16534	0.000116285	0.000257905
HDHD2	-0.544959	23.9078	-4.16406	0.000116773	0.000258806
EPB41L4A	-8.68806	12.0581	-4.16397	0.000116809	0.000258806
PREX1	-7.90152	5.26768	-4.16323	0.000117094	0.000259305
CMTM8	-10.4429	6.96191	-4.16228	0.000117461	0.000259985
UPK1B	4.28339	23.716	4.16024	0.000118249	0.000261598
VPS39	-8.49146	6.65153	-4.15971	0.000118458	0.000261927
PRXL2A	-9.14202	6.09468	-4.15765	0.000119261	0.000263569
LRRC40	-9.33646	6.22431	-4.15745	0.000119341	0.000263614
SDC1	10.6759	17.756	4.15627	0.000119802	0.000264496
RPL13A	-11.1774	7.45159	-4.15337	0.00012095	0.000266898
MUC1	1.16493	31.7129	4.15136	0.000121753	0.000268532
EPB42	7.68995	2.56332	4.15002	0.000122289	0.000269579
HSBP1	-9.97834	6.65223	-4.14979	0.000122381	0.000269645
USP8	-7.26358	16.3617	-4.14962	0.000122451	0.000269663
RHCE	7.9143	2.6381	4.14801	0.000123099	0.000270954
GJA1	11.3256	9.94802	4.14134	0.000125823	0.000276811
VPS9D1	7.63437	19.1135	4.13275	0.00012942	0.00028458
BZW2	-7.05315	18.9391	-4.13051	0.000130372	0.00028653
NDFIP1	-8.84664	12.3538	-4.12979	0.000130684	0.000287071
TMC5	-0.812335	23.2257	-4.12736	0.000131725	0.000289213
VAMP5	11.1557	18.609	4.12646	0.000132115	0.000289923
PIP5K1C	11.3096	11.1566	4.12452	0.000132957	0.000291493
CILK1	1.47705	24.8882	4.12451	0.000132964	0.000291493
ITGA3	11.1065	17.6606	4.12218	0.000133981	0.000293575
NUDT10	-6.08545	23.4662	-4.12152	0.000134273	0.000294068
TSPAN3	4.00479	23.4566	4.11924	0.000135278	0.000296119
FLVCR2	5.37139	20.1321	4.11634	0.000136567	0.000298791
CAMK2D	-7.00903	20.874	-4.1093	0.00013975	0.000305604
DEFA1	-6.42206	28.419	-4.10316	0.000142587	0.00031165
PAICS	-4.82943	22.7325	-4.08862	0.00014952	0.00032664
[truncated: 969 more rows]

## Sheet: H) Prostate vs benign_Dhondt
pro	logFC	AveExpr	t	P.Value	adj.P.Val
AP1M1	21.4483	10.8711	191.749	8.04213e-99	3.512e-95
LALBA	-27.5058	13.5645	-163.798	6.2173e-94	1.35755e-90
FANCI	-21.4543	10.5802	-84.9968	1.20908e-73	1.76001e-70
SPIRE1	-16.2198	7.9988	-74.2478	1.73814e-69	1.89761e-66
MOB2	19.7089	9.98946	34.9812	9.29395e-47	8.11733e-44
VWA8	-16.8782	8.32352	-34.3021	3.49904e-46	2.54672e-43
RNASE2	21.9323	11.1164	31.4721	1.14018e-43	7.11311e-41
KNG1	19.6048	9.93669	28.8852	3.40281e-41	1.85751e-38
NKIRAS2	-19.4422	10.5584	-27.8652	3.62818e-40	1.76047e-37
PRCP	-17.6225	9.09956	-24.8658	5.9322e-37	2.59059e-34
TP53I3	19.4958	9.88145	24.5955	1.19665e-36	4.75072e-34
POLR3D	-23.6069	13.5425	-24.5579	1.31999e-36	4.80365e-34
TUBGCP2	-15.5697	7.67822	-24.4937	1.56122e-36	5.2445e-34
AP2S1	1.96102	23.3033	18.3422	9.04687e-29	2.82198e-26
MTHFS	-18.7124	11.3442	-17.7354	6.55224e-28	1.90758e-25
LSM3	-20.1729	10.5172	-16.9791	8.21794e-27	2.24298e-24
KCTD10	19.6688	9.9691	16.7132	2.03197e-26	5.21978e-24
EPHB1	18.2688	9.81246	16.6691	2.36386e-26	5.73498e-24
SPECC1	17.9284	9.087	16.6496	2.52702e-26	5.80816e-24
LYZ	21.7492	11.0236	16.5546	3.50212e-26	7.64688e-24
SERPING1	19.117	11.826	15.8689	3.81701e-25	7.93757e-23
PLOD1	-15.0529	7.42336	-14.9095	1.19244e-23	2.36699e-21
SLC38A5	-18.0563	9.43226	-14.8129	1.69697e-23	3.22202e-21
IGKV3D-7	19.9018	10.0872	14.7321	2.28188e-23	4.15206e-21
UBE2O	-15.4723	10.4016	-14.5347	4.72255e-23	8.24935e-21
A2M	16.6716	8.44999	14.3941	7.95039e-23	1.33536e-20
STXBP6	18.4392	9.3459	13.4306	3.02063e-21	4.88559e-19
ZSWIM8	-13.384	8.18135	-13.4166	3.18799e-21	4.97212e-19
IGKV2D-28	20.3263	10.3024	13.4028	3.36187e-21	5.05281e-19
SPRYD7	-16.2861	8.03148	-13.3944	3.47113e-21	5.05281e-19
SERPINA1	19.8148	15.2241	13.093	1.11105e-20	1.56515e-18
F2	15.842	8.02952	12.8633	2.71781e-20	3.70896e-18
VPS45	-14.0239	8.05697	-12.6806	5.56035e-20	7.35819e-18
USP24	-13.0184	6.71328	-12.5437	9.53392e-20	1.22455e-17
FAM107B	-19.816	13.457	-12.4328	1.47813e-19	1.84429e-17
CLN3	15.2292	7.71893	12.1082	5.38083e-19	6.52724e-17
BCAR1	-13.5973	6.70553	-11.9477	1.02391e-18	1.20849e-16
RPS15	16.9844	9.18074	11.821	1.70496e-18	1.95935e-16
APOB	14.3702	7.28351	11.7377	2.38617e-18	2.6719e-16
APOA1	18.8696	14.6676	11.26	1.66668e-17	1.8196e-15
IFIH1	15.4416	7.82658	11.1834	2.28066e-17	2.42918e-15
SYN3	-16.8167	8.29314	-11.1517	2.59772e-17	2.70101e-15
TNFAIP3	-11.8926	5.86483	-11.0905	3.34034e-17	3.39239e-15
COMMD9	15.9019	8.62639	10.9483	6.00085e-17	5.95585e-15
HLA-DRB4	18.1268	12.2013	10.9108	7.00676e-17	6.79967e-15
KIF13B	-1.18679	19.7993	-10.7391	1.42622e-16	1.35398e-14
CSN3	-19.2566	20.4541	-10.5661	2.92724e-16	2.71985e-14
LPL	-14.2804	7.04238	-10.4031	5.77685e-16	5.19596e-14
AKT3	-12.6026	6.215	-10.4009	5.83014e-16	5.19596e-14
EVA1B	16.8169	12.5659	10.3549	7.06587e-16	6.17133e-14
RABEP1	-13.4169	7.02184	-10.3496	7.22388e-16	6.18563e-14
FNTB	15.2332	7.72093	10.3259	7.97885e-16	6.7007e-14
RALBP1	-12.4181	6.124	-10.2805	9.64779e-16	7.94942e-14
TATDN1	-14.9506	7.85655	-10.2739	9.91981e-16	8.02219e-14
PTMS	-15.4385	12.4805	-10.1953	1.37954e-15	1.09535e-13
CA1	16.3513	8.28765	10.028	2.78682e-15	2.17322e-13
RPL35A	-14.8546	10.2869	-9.99266	3.23372e-15	2.47748e-13
TRIO	-17.2609	9.7338	-9.92113	4.37171e-15	3.2916e-13
LMAN2	16.9987	13.3002	9.84128	6.12424e-15	4.53297e-13
ADIRF	-1.64606	27.4477	-9.70422	1.09343e-14	7.95832e-13
SCAMP4	17.4832	15.6164	9.66038	1.31652e-14	9.42499e-13
SLC19A3	15.5521	7.88255	9.60593	1.65828e-14	1.16802e-12
TMSB4X	-1.72334	27.8034	-9.46214	3.05306e-14	2.1163e-12
SEMA4B	-17.0376	9.51105	-9.36436	4.62709e-14	3.15726e-12
LGALS9	14.3638	10.9316	9.18169	1.00753e-13	6.76906e-12
PPP1CB	0.745534	25.3249	9.17449	1.03893e-13	6.87427e-12
RDH14	13.443	6.81359	9.09043	1.48714e-13	9.57037e-12
PPP6R3	15.3004	7.75501	9.08994	1.49023e-13	9.57037e-12
DOHH	-13.4066	6.61146	-9.02234	1.98891e-13	1.25878e-11
GPN1	-11.9293	5.88293	-9.01126	2.08534e-13	1.30096e-11
ARHGEF12	-11.3854	7.83406	-8.97755	2.40842e-13	1.48135e-11
SH3TC1	11.3522	5.75385	8.81391	4.84884e-13	2.94096e-11
SH3TC2	11.2764	5.71542	8.80834	4.96567e-13	2.97056e-11
SPPL2A	16.2918	15.1431	8.78171	5.56533e-13	3.2843e-11
NID1	13.1766	8.24926	8.74287	6.57191e-13	3.8266e-11
TRAPPC3	15.7051	15.1652	8.69957	7.9105e-13	4.54541e-11
KBTBD3	12.8405	11.6744	8.65482	9.58176e-13	5.43423e-11
COPG2	-12.3596	13.4568	-8.60287	1.197e-12	6.70166e-11
EIF3E	12.7497	6.46219	8.56737	1.39368e-12	7.70404e-11
HLA-DQA1	16.0584	14.9803	8.55943	1.44186e-12	7.81392e-11
PPP1CA	0.839229	25.3292	8.55536	1.46724e-12	7.81392e-11
PPP1CC	0.839229	25.3292	8.55536	1.46724e-12	7.81392e-11
STX4	14.7183	7.45994	8.51415	1.7507e-12	9.21122e-11
RANGAP1	-13.4766	6.64598	-8.50933	1.78725e-12	9.29158e-11
ANTXR2	-12.2596	6.04584	-8.50303	1.8362e-12	9.43373e-11
F8A1	-12.7625	6.29384	-8.49101	1.93321e-12	9.81668e-11
NUCB1	-11.2091	5.52778	-8.47851	2.03968e-12	1.02055e-10
PHLPP1	-12.8029	6.31374	-8.47659	2.05653e-12	1.02055e-10
LARP1	-11.1136	5.48069	-8.44685	2.33612e-12	1.14627e-10
SMYD3	14.0619	7.12728	8.43417	2.46667e-12	1.18485e-10
A1BG	-12.4114	12.0867	-8.43395	2.46901e-12	1.18485e-10
PTBP1	-13.8281	11.0687	-8.42986	2.51267e-12	1.1927e-10
RABEP2	-11.721	5.7802	-8.42401	2.57653e-12	1.20986e-10
GSTM1	-2.36487	23.9158	-8.39546	2.91202e-12	1.33861e-10
GSTM4	-2.36487	23.9158	-8.39546	2.91202e-12	1.33861e-10
IGHV3-7	15.0713	16.6996	8.35484	3.46609e-12	1.56046e-10
IGHV3-74	15.0713	16.6996	8.35484	3.46609e-12	1.56046e-10
CSN1S2	-14.4085	20.9419	-8.28079	4.76151e-12	2.10296e-10
PDE12	-12.4363	9.94022	-8.2805	4.76742e-12	2.10296e-10
CSN1S1	-14.6218	24.2887	-8.25588	5.29817e-12	2.31371e-10
WDR45B	-13.1997	7.03156	-8.22981	5.925e-12	2.56183e-10
HAAO	-13.3402	11.123	-8.20961	6.46098e-12	2.76619e-10
CUL2	-12.2389	10.8137	-8.19307	6.9361e-12	2.94077e-10
USP15	15.9963	8.10772	8.07143	1.16849e-11	4.87907e-10
UBXN1	14.1472	7.17051	8.07051	1.17312e-11	4.87907e-10
NTNG1	12.6957	6.43482	8.04445	1.31179e-11	5.40434e-10
EFEMP1	-12.3782	11.6297	-8.03192	1.38422e-11	5.64944e-10
TXNIP	12.2392	6.20343	8.01245	1.5047e-11	6.08427e-10
OSBPL1A	-10.1952	5.02775	-7.99645	1.61154e-11	6.45652e-10
UHRF1BP1	-10.0307	4.94662	-7.9937	1.6306e-11	6.47346e-10
SLC7A7	13.1344	6.65717	7.98745	1.67494e-11	6.58959e-10
LFNG	-13.2028	6.51095	-7.98167	1.7169e-11	6.64371e-10
CLDN3	0.616735	25.5082	7.98137	1.71912e-11	6.64371e-10
KIAA1549	11.3164	5.7357	7.96434	1.84934e-11	7.08426e-10
ELOC	-0.721074	25.0364	-7.95987	1.88505e-11	7.15828e-10
SPART	11.4153	5.78581	7.95201	1.94968e-11	7.33988e-10
AKT1S1	-11.8717	5.85453	-7.94821	1.98168e-11	7.39657e-10
MFSD8	12.3673	9.09149	7.9317	2.12693e-11	7.87143e-10
RNF150	12.0145	6.08955	7.85405	2.96657e-11	1.08866e-09
NPNT	-1.53178	21.6427	-7.81061	3.57317e-11	1.30034e-09
PGLYRP1	12.2601	16.0844	7.79605	3.80316e-11	1.3726e-09
PLD3	14.2454	15.4152	7.79347	3.84534e-11	1.37644e-09
CYB5R2	12.7783	12.0038	7.7149	5.38278e-11	1.91111e-09
MEGF9	-12.0774	8.79054	-7.69386	5.89007e-11	2.07435e-09
AHSG	13.3697	10.0084	7.67476	6.39151e-11	2.23294e-09
OAS1	13.2834	11.453	7.66253	6.73498e-11	2.33426e-09
ALB	1.92163	26.5894	7.65368	6.99475e-11	2.40253e-09
CSN2	-14.4625	24.025	-7.65211	7.04199e-11	2.40253e-09
AGRN	-10.9679	6.97209	-7.63318	7.63583e-11	2.58494e-09
PTGER4	11.8302	5.99615	7.59569	8.96339e-11	3.01101e-09
HPR	12.7306	6.45251	7.57389	9.83867e-11	3.27981e-09
INPP1	12.6282	6.40061	7.5655	1.01979e-10	3.36176e-09
IGKC	2.3367	27.9416	7.56457	1.02385e-10	3.36176e-09
TIAL1	13.0599	6.61938	7.55583	1.06284e-10	3.46374e-09
SLC34A1	11.8168	5.98932	7.54435	1.11625e-10	3.60768e-09
PTGDS	15.2313	10.5923	7.54283	1.12353e-10	3.60768e-09
PARP9	-11.3632	10.4835	-7.53672	1.15325e-10	3.67609e-09
MTPAP	11.6853	5.92266	7.53318	1.17082e-10	3.70506e-09
PPP1R3D	-11.1093	5.47857	-7.52924	1.19071e-10	3.7409e-09
CDC42EP5	-11.3105	5.57778	-7.5241	1.21712e-10	3.79118e-09
CRADD	10.6336	5.38962	7.52277	1.22408e-10	3.79118e-09
TPK1	-10.9028	5.37674	-7.51915	1.24315e-10	3.82311e-09
UBAP1	-10.7527	5.30271	-7.51697	1.25475e-10	3.83182e-09
PTPN18	-10.045	4.95372	-7.4942	1.38294e-10	4.19395e-09
MYH10	-0.715244	22.2064	-7.48623	1.43078e-10	4.30913e-09
CNOT1	-9.57978	4.72427	-7.4808	1.46434e-10	4.37998e-09
FRMD4A	12.247	6.20736	7.47645	1.49178e-10	4.43171e-09
PPAT	-10.0433	4.95284	-7.46499	1.56661e-10	4.62257e-09
DHX29	-11.3021	8.18564	-7.45682	1.6222e-10	4.75446e-09
PPIB	12.9928	12.0711	7.43088	1.8121e-10	5.27563e-09
RNASE4	-12.0703	16.4095	-7.36629	2.38687e-10	6.90295e-09
KARS1	12.2539	11.1489	7.35482	2.50648e-10	7.20118e-09
COL16A1	14.3508	7.80817	7.35034	2.55484e-10	7.29214e-09
IGLL5	2.32067	24.9652	7.33383	2.741e-10	7.7727e-09
SKP1	-0.66525	25.0346	-7.30091	3.15364e-10	8.88513e-09
MLST8	-11.7043	12.328	-7.29882	3.18191e-10	8.90732e-09
IGLC2	2.34094	25.8209	7.28075	3.43644e-10	9.55855e-09
TTLL12	-2.10184	23.1509	-7.26703	3.64315e-10	1.00694e-08
IGKV1D-33	14.2624	10.1933	7.20157	4.81315e-10	1.32195e-08
RPL37A	-13.3879	8.5758	-7.19952	4.85519e-10	1.32516e-08
CPQ	11.2634	5.70884	7.17329	5.42792e-10	1.47228e-08
SLC22A7	11.4434	5.80008	7.16714	5.5716e-10	1.50192e-08
TRAPPC5	12.4715	14.5819	7.16296	5.67152e-10	1.51948e-08
RPL27	15.025	12.0968	7.154	5.89166e-10	1.56518e-08
RASA1	9.81595	4.97521	7.15312	5.91377e-10	1.56518e-08
EEF1G	-2.10116	24.4618	-7.14821	6.0384e-10	1.58854e-08
GRK3	12.181	11.6202	7.12924	6.54483e-10	1.70446e-08
HLA-DRB1	13.5444	6.86496	7.1288	6.5571e-10	1.70446e-08
PRR15	12.962	6.56976	7.12166	6.759e-10	1.74654e-08
TTC9C	-11.7544	5.79669	-7.11212	7.03831e-10	1.80802e-08
TARDBP	-10.8273	5.33951	-7.11017	7.09708e-10	1.81245e-08
VPS39	-9.48202	4.67606	-7.10742	7.18016e-10	1.82023e-08
NCAM1	-11.6943	5.76705	-7.10642	7.21091e-10	1.82023e-08
DTYMK	10.5011	7.76181	7.09928	7.43275e-10	1.86545e-08
PFKP	-0.642406	22.4484	-7.09138	7.68616e-10	1.91141e-08
IGHA1	2.45358	25.6235	7.09085	7.70341e-10	1.91141e-08
GABARAPL2	-13.486	15.4304	-7.08896	7.76543e-10	1.91591e-08
HDAC4	-9.36052	4.61614	-7.0826	7.97781e-10	1.94663e-08
STRADA	-11.085	5.46657	-7.08256	7.97907e-10	1.94663e-08
SPON2	-14.0468	15.1051	-7.05484	8.9749e-10	2.17741e-08
AMOTL1	-10.4402	8.58853	-7.05106	9.11961e-10	2.18834e-08
NBL1	-12.3018	6.06666	-7.05105	9.12015e-10	2.18834e-08
GABARAP	-13.9862	16.0866	-7.03064	9.94446e-10	2.37309e-08
DYNLT3	-13.6377	7.21808	-7.02514	1.01787e-09	2.41577e-08
TOMM34	-15.1388	14.5828	-7.0188	1.0456e-09	2.46817e-08
PHKB	-9.71445	13.1894	-7.01271	1.07296e-09	2.51914e-08
MINDY2	-1.36203	22.0828	-6.98741	1.1943e-09	2.78905e-08
TBL1XR1	-10.7665	5.70406	-6.98609	1.20098e-09	2.78973e-08
KIAA0319L	9.44629	4.78785	6.96313	1.3236e-09	3.05828e-08
IGHG1	14.0889	19.97	6.94088	1.45423e-09	3.34243e-08
HLA-DPB1	13.7736	13.6791	6.92278	1.56991e-09	3.58943e-08
SHANK2	10.8256	13.7827	6.90759	1.67404e-09	3.80757e-08
AMBP	13.3536	18.633	6.90345	1.70361e-09	3.85474e-08
HNRNPH1	-10.058	5.37319	-6.89718	1.74935e-09	3.92988e-08
ALDOA	-0.917271	28.1448	-6.89644	1.75481e-09	3.92988e-08
TXNL1	-1.1021	24.4783	-6.84114	2.21635e-09	4.93816e-08
SIGIRR	-11.5306	11.253	-6.80644	2.56572e-09	5.68757e-08
ZDHHC14	11.0492	5.60026	6.79515	2.69084e-09	5.9348e-08
YAP1	10.7325	5.43977	6.78702	2.78456e-09	6.11064e-08
LYNX1	12.2063	6.18673	6.7806	2.86098e-09	6.24696e-08
FRYL	-10.0265	7.24564	-6.76734	3.02524e-09	6.57274e-08
ALCAM	10.5867	5.36584	6.76072	3.11085e-09	6.72529e-08
PSMG1	10.2775	5.20915	6.73908	3.40758e-09	7.33049e-08
IRAK1	-9.44129	4.65598	-6.72628	3.59609e-09	7.6981e-08
CRYZ	-0.590325	24.7836	-6.72469	3.62023e-09	7.71198e-08
P3H2	10.4808	13.209	6.71884	3.71038e-09	7.86565e-08
HLA-DPA1	11.5316	5.84478	6.70314	3.96359e-09	8.36183e-08
SCAMP1	-1.36283	23.6687	-6.69304	4.13551e-09	8.60284e-08
HRAS	0.349144	28.2985	6.69175	4.15806e-09	8.60284e-08
KRAS	0.349144	28.2985	6.69175	4.15806e-09	8.60284e-08
NRAS	0.349144	28.2985	6.69175	4.15806e-09	8.60284e-08
PARD3B	-10.5799	8.57892	-6.69071	4.17633e-09	8.60284e-08
DCTD	10.4943	7.82067	6.67479	4.46517e-09	9.15464e-08
GBP6	10.6707	5.40846	6.67179	4.52183e-09	9.22748e-08
B2M	-1.36422	25.258	-6.66715	4.61077e-09	9.36522e-08
APOA4	11.9424	15.8201	6.66015	4.7483e-09	9.59992e-08
FBXL15	-8.5167	12.842	-6.58915	6.39582e-09	1.28712e-07
MGRN1	1.44434	21.4533	6.58605	6.47937e-09	1.29796e-07
PAFAH1B1	-0.734343	23.7517	-6.57884	6.67789e-09	1.33161e-07
PGP	-11.485	12.8752	-6.55132	7.49355e-09	1.48747e-07
FCSK	-10.5064	11.8838	-6.53549	8.00683e-09	1.58216e-07
NPHS2	2.20188	24.9416	6.52053	8.52368e-09	1.67671e-07
NME3	10.783	5.98133	6.50295	9.17346e-09	1.79644e-07
IGHG3	12.3206	20.3351	6.49064	9.6577e-09	1.88282e-07
IGHV3-23	12.9269	16.5599	6.4879	9.76867e-09	1.89599e-07
IQGAP2	1.23982	22.0127	6.47227	1.04276e-08	2.01494e-07
ALDH3A1	12.0134	16.0855	6.45926	1.10094e-08	2.11798e-07
COL8A1	11.1443	6.2191	6.44928	1.14777e-08	2.19838e-07
STAM2	0.674969	22.6441	6.44272	1.17959e-08	2.2467e-07
ITIH4	11.6275	12.0111	6.44197	1.18329e-08	2.2467e-07
CD38	-2.34595	25.4212	-6.43969	1.19458e-08	2.25833e-07
TSPAN33	11.6146	5.88686	6.42739	1.25746e-08	2.36694e-07
MAPKAP1	-10.4603	7.42118	-6.42495	1.27026e-08	2.38079e-07
SLC17A5	1.49994	22.3868	6.37632	1.55542e-08	2.90278e-07
DPP4	-0.609873	29.2149	-6.37438	1.56799e-08	2.90936e-07
COMMD3	12.0687	8.82591	6.37373	1.57227e-08	2.90936e-07
RPA3	-10.9431	5.75214	-6.37147	1.58713e-08	2.92446e-07
RNASE1	11.1097	5.63093	6.36555	1.62668e-08	2.98476e-07
CIRBP	-12.3863	8.79705	-6.36342	1.64112e-08	2.99643e-07
PKN2	9.97308	15.0776	6.36259	1.64677e-08	2.99643e-07
TMEM167A	-10.4474	5.15216	-6.35023	1.73365e-08	3.14143e-07
DYNC1H1	-1.27036	21.3697	-6.34017	1.80767e-08	3.2502e-07
SLC39A8	-10.3689	5.11342	-6.33875	1.81835e-08	3.2502e-07
RBM47	-9.41601	4.64351	-6.33829	1.82183e-08	3.2502e-07
BAD	-9.64693	4.75739	-6.33807	1.82345e-08	3.2502e-07
ATG4B	-10.6036	14.7317	-6.3244	1.92998e-08	3.4261e-07
CAT	1.00556	21.7057	6.30975	2.05106e-08	3.6263e-07
PRMT1	-11.1969	11.5113	-6.3065	2.07884e-08	3.6606e-07
PCMTD1	-10.64	7.65454	-6.2891	2.23447e-08	3.91884e-07
ARPC5L	13.434	11.0873	6.28342	2.28772e-08	3.99619e-07
KCTD19	10.5145	6.93587	6.28191	2.30206e-08	4.00521e-07
STK3	-9.513	13.8909	-6.27197	2.3989e-08	4.15715e-07
SERPINA3	10.7794	19.6988	6.25563	2.56687e-08	4.43064e-07
RALGAPA2	-7.63177	12.879	-6.24273	2.70774e-08	4.65539e-07
AP1G1	-0.605024	21.9137	-6.22815	2.87602e-08	4.92533e-07
ATP6AP2	11.3419	16.0361	6.22371	2.92936e-08	4.99708e-07
KIAA0825	-9.15533	5.70589	-6.21783	3.00153e-08	5.10027e-07
GSTM2	-1.67432	23.9251	-6.216	3.02425e-08	5.11896e-07
APLP2	10.8967	10.9243	6.21424	3.04638e-08	5.1365e-07
RAB25	0.700601	26.5589	6.18183	3.48292e-08	5.84996e-07
APOC1	11.1796	19.9901	6.16765	3.69284e-08	6.17879e-07
RHOD	11.8045	7.86366	6.16512	3.7316e-08	6.21981e-07
LCMT1	-10.4253	14.2681	-6.15951	3.81881e-08	6.34097e-07
FERMT3	11.4319	6.95593	6.14955	3.97898e-08	6.58189e-07
ADK	-0.910963	22.0007	-6.14813	4.00235e-08	6.59556e-07
GULP1	-9.60802	5.17984	-6.14598	4.03798e-08	6.62927e-07
RAB29	0.920708	24.4564	6.14255	4.09551e-08	6.69853e-07
AMPD2	-13.2104	7.83028	-6.13858	4.16312e-08	6.78371e-07
ADORA1	12.0293	8.51576	6.12924	4.32647e-08	7.02368e-07
TTR	10.7316	17.1391	6.12643	4.37674e-08	7.07897e-07
ACYP2	10.9288	14.1351	6.11819	4.5278e-08	7.29628e-07
SGSM2	-10.9172	12.1165	-6.11279	4.6296e-08	7.43289e-07
CRISPLD2	-10.9526	13.0765	-6.1058	4.76485e-08	7.62201e-07
COMMD2	10.8323	5.49036	6.08504	5.1896e-08	8.27117e-07
ACP2	1.53882	23.3494	6.07729	5.35762e-08	8.49048e-07
PURB	9.42097	4.77501	6.0769	5.36609e-08	8.49048e-07
TRAFD1	-9.03419	6.07025	-6.06862	5.55174e-08	8.75251e-07
PTK7	-9.18829	12.6296	-6.06528	5.62858e-08	8.84173e-07
LRRFIP2	-11.0353	13.0809	-6.0462	6.08711e-08	9.52775e-07
ITPR2	8.15592	4.13382	6.04076	6.22456e-08	9.70809e-07
RAP1GDS1	0.962334	19.6172	6.03079	6.48439e-08	1.006e-06
SERPINB3	11.9619	9.2174	6.03035	6.49627e-08	1.006e-06
ARL2	-9.80924	4.83743	-6.0186	6.81672e-08	1.04716e-06
NUCB2	8.599	4.3584	6.01749	6.84787e-08	1.04716e-06
LRG1	10.2961	5.21858	6.01714	6.85769e-08	1.04716e-06
SEH1L	-9.45001	4.66028	-6.01653	6.87482e-08	1.04716e-06
SRP72	-8.24402	4.06554	-6.01628	6.88194e-08	1.04716e-06
CASTOR1	-9.28327	4.57805	-6.01389	6.94974e-08	1.0538e-06
NOTCH2	8.1852	4.14866	6.01213	7e-08	1.05775e-06
NOTCH3	8.16659	4.13923	6.00973	7.06933e-08	1.06454e-06
RRBP1	8.44641	4.28106	6.00874	7.09782e-08	1.06516e-06
PPOX	-10.2561	5.05783	-6.00292	7.26906e-08	1.08712e-06
GUCY1B1	-8.17829	4.03313	-6.00009	7.354e-08	1.09607e-06
GNL1	-9.10353	14.2198	-5.99515	7.50426e-08	1.11466e-06
PRXL2A	-9.14202	4.5084	-5.98702	7.75815e-08	1.14847e-06
GPHN	-8.14307	14.1916	-5.97938	8.00468e-08	1.18096e-06
TM9SF2	-9.93188	6.78646	-5.95944	8.68461e-08	1.27696e-06
AP1B1	0.632829	22.9436	5.95087	8.99437e-08	1.31366e-06
AP2B1	0.632829	22.9436	5.95087	8.99437e-08	1.31366e-06
MAP4K3	8.72345	4.42148	5.93192	9.71773e-08	1.41458e-06
TSPAN15	10.944	11.3925	5.90388	1.08957e-07	1.58078e-06
PTBP2	12.4691	14.4935	5.89859	1.11329e-07	1.60985e-06
RCAN3	-11.5438	15.3017	-5.87925	1.20453e-07	1.73603e-06
FAM98C	10.0971	5.60173	5.87818	1.20981e-07	1.73791e-06
NXN	-9.73273	15.24	-5.87645	1.21838e-07	1.74448e-06
MTMR9	-8.80296	15.0416	-5.8729	1.2361e-07	1.76407e-06
MFSD1	9.68482	5.39948	5.83988	1.41372e-07	2.01098e-06
IGBP1	-9.71994	5.25648	-5.83054	1.46841e-07	2.082e-06
S100A12	13.5059	9.33236	5.82693	1.49009e-07	2.1059e-06
SRC	0.809203	25.8491	5.80567	1.62433e-07	2.2882e-06
MBP	-9.31313	17.3484	-5.8024	1.64599e-07	2.31127e-06
SPNS1	10.0902	9.75566	5.78631	1.75693e-07	2.45914e-06
SERPINC1	10.1773	7.6501	5.77976	1.80422e-07	2.51726e-06
PIN4	9.92594	5.03096	5.77252	1.85791e-07	2.58391e-06
FAM234A	8.95551	4.53909	5.76613	1.90654e-07	2.64313e-06
DAB2IP	9.44109	4.78521	5.75923	1.96054e-07	2.70904e-06
RPL36	10.1293	5.13405	5.75833	1.9677e-07	2.70904e-06
HIBCH	8.79712	4.45882	5.7577	1.97269e-07	2.70904e-06
CUL1	-9.8905	16.5417	-5.75205	2.01834e-07	2.76135e-06
ADAM10	1.36589	22.2036	5.75142	2.02343e-07	2.76135e-06
LYPLA1	0.386599	26.3931	5.74874	2.04551e-07	2.78279e-06
NUDT10	-0.969444	25.0033	-5.7417	2.10454e-07	2.85421e-06
FGA	11.1522	7.35874	5.73349	2.17557e-07	2.94139e-06
PPCDC	9.30585	4.71666	5.73145	2.19351e-07	2.95649e-06
PKP1	8.25745	4.18528	5.72061	2.29174e-07	3.0794e-06
ADSS1	-8.83716	13.4837	-5.71864	2.30998e-07	3.09438e-06
CAPS	0.867454	25.1183	5.71599	2.33479e-07	3.11805e-06
DENND2D	-9.61562	8.18887	-5.6989	2.50144e-07	3.33042e-06
ADO	-8.63116	4.25646	-5.68828	2.61093e-07	3.46564e-06
IFT20	-8.85052	4.36464	-5.68068	2.69204e-07	3.55815e-06
TRIM38	-8.2699	4.07831	-5.67954	2.70445e-07	3.55815e-06
ALDOC	-0.614687	27.0373	-5.67948	2.70508e-07	3.55815e-06
CRKL	1.03613	23.7693	5.67389	2.76664e-07	3.61928e-06
PRPF19	-7.97648	3.93361	-5.67376	2.76812e-07	3.61928e-06
TRAF3IP2	-7.61917	3.7574	-5.671	2.79903e-07	3.64876e-06
SYNRG	-8.27203	4.07936	-5.66823	2.83046e-07	3.67876e-06
DUSP23	10.7036	13.7112	5.64449	3.11408e-07	4.03537e-06
ENDOD1	-9.74495	7.71737	-5.64334	3.12851e-07	4.04208e-06
CAMKK2	9.09925	5.6929	5.63097	3.28789e-07	4.23546e-06
AKTIP	-10.1026	5.97594	-5.62611	3.35264e-07	4.30617e-06
FLRT3	11.2161	8.44643	5.62268	3.39923e-07	4.3532e-06
MMP9	8.17688	4.14445	5.62145	3.41597e-07	4.36185e-06
CLCN3	9.29219	8.25128	5.59857	3.74427e-07	4.76712e-06
PRKAB1	10.4985	15.4788	5.59455	3.80512e-07	4.82976e-06
PRKAB2	10.556	15.5646	5.59387	3.81559e-07	4.82976e-06
TLR2	8.25289	4.18297	5.59142	3.85318e-07	4.86325e-06
SPINT2	-0.576715	26.1833	-5.58305	3.98461e-07	5.01464e-06
ALOX15B	-1.70743	23.8849	-5.57962	4.03973e-07	5.0694e-06
SLC7A9	11.536	13.1986	5.55355	4.48379e-07	5.61051e-06
ATRN	1.59607	20.0203	5.55001	4.54762e-07	5.67413e-06
IGHV3-72	12.1635	14.8335	5.54532	4.63368e-07	5.76504e-06
USP40	-7.32587	3.95329	-5.54088	4.71658e-07	5.85151e-06
GRK6	9.99669	6.16876	5.51885	5.15012e-07	6.37127e-06
KIF1A	-8.771	13.9546	-5.51317	5.26808e-07	6.49878e-06
PRKD1	-7.91804	14.7382	-5.50444	5.4546e-07	6.70993e-06
USP7	-7.90318	14.7475	-5.50086	5.53316e-07	6.78745e-06
PRSS1	13.9693	14.3652	5.48103	5.98775e-07	7.32452e-06
SMPDL3B	-0.82511	25.5194	-5.47845	6.04954e-07	7.37943e-06
MYCBP2	8.24527	4.17911	5.4749	6.13553e-07	7.46243e-06
FAM102A	-10.4995	12.5101	-5.47423	6.15177e-07	7.46243e-06
DUSP22	10.3291	10.7371	5.47207	6.20493e-07	7.50608e-06
USP32	-9.99061	7.87324	-5.47106	6.22998e-07	7.51556e-06
FAM98A	8.0432	4.07669	5.46983	6.26053e-07	7.53161e-06
C4A	8.15154	13.7547	5.46887	6.28432e-07	7.53946e-06
C4B	8.1406	13.7367	5.46705	6.32993e-07	7.57337e-06
CD44	1.95408	20.1186	5.45373	6.67414e-07	7.96334e-06
STXBP4	12.1032	11.8444	5.45304	6.69234e-07	7.96334e-06
SCRN2	9.24368	17.4135	5.45134	6.73767e-07	7.99549e-06
SENP8	10.8316	7.2164	5.44743	6.8431e-07	8.09859e-06
MAP3K7	-8.94303	6.62951	-5.44631	6.87376e-07	8.1129e-06
SEMA3C	-9.99133	13.4801	-5.44058	7.03179e-07	8.27704e-06
FCER1G	10.565	5.35487	5.43904	7.07488e-07	8.30537e-06
MCEMP1	9.95772	5.04707	5.43383	7.2228e-07	8.45629e-06
A2ML1	8.03952	4.07483	5.43302	7.24592e-07	8.46068e-06
DIRAS2	11.9595	14.7478	5.42511	7.47701e-07	8.70723e-06
ADPRS	10.1166	8.27529	5.42385	7.51428e-07	8.72735e-06
DIRAS1	11.8912	14.6778	5.41639	7.7399e-07	8.94184e-06
RAB26	11.8912	14.6778	5.41639	7.7399e-07	8.94184e-06
ADCY2	6.75677	3.42466	5.41218	7.86993e-07	9.06807e-06
SLC43A2	8.21766	4.16511	5.40443	8.11515e-07	9.31193e-06
HBD	2.47219	25.382	5.40415	8.12421e-07	9.31193e-06
TRAF2	-6.9823	13.6525	-5.39592	8.39325e-07	9.59512e-06
KLK2	-1.51233	27.0532	-5.39152	8.54068e-07	9.73816e-06
RPS17	-9.32966	17.6444	-5.39008	8.58964e-07	9.76847e-06
IGHG4	7.85509	22.8389	5.38646	8.71321e-07	9.88327e-06
MICU2	-11.9538	5.89502	-5.38526	8.75486e-07	9.90478e-06
COMMD8	-10.9517	12.8482	-5.38366	8.81035e-07	9.92511e-06
PSMD13	-1.05484	22.3913	-5.38343	8.81828e-07	9.92511e-06
DIS3L2	-7.19446	3.54795	-5.36637	9.43329e-07	1.059e-05
NCKAP1	1.01251	22.4987	5.36459	9.50001e-07	1.06376e-05
IGHG2	7.85437	22.9288	5.36257	9.57579e-07	1.0695e-05
ARHGAP17	9.64661	12.6655	5.36111	9.63145e-07	1.07297e-05
UBE2R2	-8.87756	4.37797	-5.34848	1.01235e-06	1.12492e-05
PARP10	8.39668	4.25585	5.34778	1.01515e-06	1.12517e-05
IGHV4-61	10.965	6.06588	5.34553	1.02419e-06	1.13231e-05
ESYT2	-7.17583	3.53876	-5.34206	1.03828e-06	1.14499e-05
FTL	1.27036	26.0626	5.32711	1.10128e-06	1.21141e-05
FCGRT	9.42822	6.37948	5.31045	1.17595e-06	1.29029e-05
EEA1	-6.95253	12.5835	-5.30197	1.21582e-06	1.3307e-05
NISCH	-7.6698	4.1175	-5.28759	1.28647e-06	1.4045e-05
NFKB1	-9.15886	13.1181	-5.28245	1.3127e-06	1.42956e-05
NAPSA	9.19028	18.2663	5.26346	1.41426e-06	1.53634e-05
HGD	-1.34607	25.2069	-5.26195	1.42267e-06	1.54163e-05
TBCA	-0.468406	26.3824	-5.26072	1.4295e-06	1.54521e-05
RWDD1	10.4058	13.6522	5.24028	1.54868e-06	1.6699e-05
LMBRD1	9.85975	16.2717	5.23846	1.55976e-06	1.6777e-05
ABCF1	-7.38514	13.5305	-5.23154	1.60256e-06	1.7195e-05
GMPR2	-1.66389	23.3849	-5.21972	1.67838e-06	1.79645e-05
NUTF2	-0.601943	26.5619	-5.21825	1.68803e-06	1.79806e-05
MINDY1	7.85114	19.5588	5.21823	1.68813e-06	1.79806e-05
AGR2	-10.4446	9.23725	-5.20159	1.80152e-06	1.91417e-05
SLC9A3	8.98443	13.7654	5.20007	1.81224e-06	1.92089e-05
TMEM63A	-0.766769	25.8271	-5.19579	1.84272e-06	1.94847e-05
RABL6	-9.38442	15.3551	-5.19285	1.86398e-06	1.96618e-05
RIMS2	7.31027	16.2537	5.19186	1.87122e-06	1.96906e-05
FKBP4	-0.839688	24.0674	-5.18319	1.93556e-06	2.03187e-05
C1QBP	10.0293	5.08334	5.18082	1.95351e-06	2.0458e-05
SIAE	9.99405	9.94008	5.17522	1.9966e-06	2.08592e-05
NINL	7.75978	3.93304	5.17345	2.01034e-06	2.09527e-05
IL18	8.93557	4.52899	5.16784	2.05474e-06	2.13644e-05
ORM2	9.03575	19.7491	5.1656	2.0728e-06	2.1501e-05
VEPH1	7.67829	3.89174	5.16047	2.11458e-06	2.18382e-05
CD200	10.7863	8.37956	5.16038	2.11531e-06	2.18382e-05
ITGB6	11.3042	15.4791	5.15424	2.16639e-06	2.23128e-05
ACSS2	-8.2117	16.05	-5.15132	2.19114e-06	2.25146e-05
SEMA5A	10.1296	10.8788	5.14463	2.24893e-06	2.30542e-05
ADSL	-1.01771	21.0806	-5.14249	2.26768e-06	2.31919e-05
SELPLG	9.54867	4.83974	5.14162	2.27532e-06	2.32092e-05
FGD4	-8.98274	10.2742	-5.14109	2.28e-06	2.32092e-05
SLK	1.19452	22.4721	5.14027	2.28732e-06	2.32296e-05
IL1RAP	9.14543	4.63535	5.13669	2.31937e-06	2.35004e-05
GART	-0.827583	21.8292	-5.13495	2.33507e-06	2.36048e-05
GPNMB	11.0616	11.086	5.13288	2.35392e-06	2.37403e-05
TRAPPC2L	-8.37884	4.61604	-5.1252	2.4251e-06	2.44018e-05
MGST1	-11.2036	12.8809	-5.12025	2.47216e-06	2.48182e-05
LCN2	2.04078	24.6532	5.11822	2.49171e-06	2.49571e-05
PRKAG1	8.09123	19.3022	5.1166	2.50735e-06	2.50563e-05
PADI3	7.99861	4.05409	5.11262	2.5464e-06	2.53885e-05
IGHV1-69D	9.47171	4.80073	5.11172	2.55523e-06	2.54184e-05
AP2M1	0.573183	22.7817	5.10795	2.59286e-06	2.57341e-05
OTUD7B	7.26545	13.6317	5.101	2.66361e-06	2.63764e-05
ARHGAP27	7.75997	15.6827	5.10038	2.66999e-06	2.63797e-05
NCSTN	-0.944433	24.4643	-5.09681	2.70722e-06	2.66872e-05
TSC22D3	-9.20635	4.54012	-5.08869	2.79361e-06	2.74652e-05
BZW2	-0.772605	20.8986	-5.08822	2.79872e-06	2.74652e-05
LTN1	-6.57803	3.24396	-5.08357	2.84947e-06	2.784e-05
TESK2	-7.00406	3.45405	-5.08355	2.84967e-06	2.784e-05
STX7	0.959775	24.4041	5.07895	2.90087e-06	2.8277e-05
HGH1	-6.51662	3.21367	-5.07586	2.93569e-06	2.85526e-05
CST4	-8.6699	4.27557	-5.07406	2.95622e-06	2.86885e-05
RPL23	-8.99216	17.7541	-5.06947	3.00914e-06	2.91373e-05
IGFBP5	-7.97661	3.93367	-5.06272	3.08854e-06	2.984e-05
ESD	-0.535978	26.0564	-5.0621	3.09596e-06	2.98456e-05
HLA-DRA	6.43092	21.5206	5.05646	3.16414e-06	3.04357e-05
EXOC5	-0.693797	21.025	-5.05139	3.22666e-06	3.09688e-05
INHBB	-8.90388	8.03353	-5.04872	3.25999e-06	3.12201e-05
EHD1	0.639399	26.3023	5.02407	3.58471e-06	3.42547e-05
IAH1	-1.09426	23.0497	-5.01251	3.74784e-06	3.57354e-05
AMT	8.48682	18.2986	5.01117	3.76711e-06	3.58409e-05
PLEKHO2	8.88804	12.434	4.99816	3.96025e-06	3.75965e-05
EDF1	10.7698	7.40925	4.99635	3.98791e-06	3.7777e-05
TMEM138	-9.87427	14.2434	-4.99488	4.01038e-06	3.79077e-05
TMBIM1	0.526599	29.6717	4.99368	4.02893e-06	3.80007e-05
TMEM176B	10.6234	9.2091	4.98289	4.19921e-06	3.95214e-05
DBI	-1.77995	31.6193	-4.97767	4.28421e-06	4.02347e-05
COG3	-8.44622	6.95364	-4.97668	4.30046e-06	4.03006e-05
UBXN6	0.683322	23.2907	4.95636	4.64858e-06	4.34697e-05
TSPAN31	-9.39092	8.37855	-4.95435	4.6844e-06	4.3711e-05
APPL2	-1.15857	23.2563	-4.95104	4.74421e-06	4.41748e-05
KPNA6	-1.14313	21.3588	-4.94821	4.79573e-06	4.44997e-05
SQSTM1	-7.37364	16.3098	-4.94801	4.79949e-06	4.44997e-05
CUL4A	-8.90387	14.2825	-4.94621	4.83258e-06	4.47116e-05
MYH14	-0.512535	22.0184	-4.91807	5.3808e-06	4.96785e-05
EPN3	6.11848	17.9029	4.91193	5.50824e-06	5.07478e-05
PSMD9	-0.648071	23.1597	-4.90946	5.56037e-06	5.11203e-05
RAMP3	8.50608	4.3113	4.90087	5.74553e-06	5.27116e-05
PLEKHB2	0.677637	26.0015	4.89331	5.91328e-06	5.41369e-05
ABCC1	7.49237	3.7975	4.89231	5.9357e-06	5.42285e-05
PDLIM2	7.62872	3.86661	4.88378	6.13162e-06	5.59014e-05
IPO4	-7.81578	13.9592	-4.88072	6.2033e-06	5.64371e-05
CCNYL1	-9.77933	11.7161	-4.87128	6.42975e-06	5.83757e-05
TPBG	7.51097	3.80693	4.87014	6.4577e-06	5.84477e-05
ARFGEF3	-6.8764	15.2281	-4.86987	6.46445e-06	5.84477e-05
CYBA	10.9243	7.82343	4.86684	6.5393e-06	5.90023e-05
NAGLU	8.91587	8.50956	4.86435	6.60129e-06	5.94388e-05
SH3GL2	0.630955	23.9516	4.8599	6.71369e-06	6.03265e-05
KCNK13	7.56478	3.8342	4.85407	6.86388e-06	6.15494e-05
NF1	-7.87235	6.75642	-4.85311	6.88906e-06	6.16486e-05
RNF31	6.16354	3.12398	4.84725	7.04364e-06	6.2903e-05
EXOC7	-0.629634	21.371	-4.84588	7.08043e-06	6.31026e-05
SERPINB1	8.50022	19.118	4.83692	7.3249e-06	6.51179e-05
MIOS	5.92452	3.00284	4.83651	7.33638e-06	6.51179e-05
VAV3	8.78283	15.1132	4.83171	7.47086e-06	6.61769e-05
HEATR5A	5.83483	2.95738	4.83056	7.50341e-06	6.61971e-05
EHD4	0.981379	26.4969	4.83056	7.50345e-06	6.61971e-05
ELP3	-6.79425	15.3399	-4.82578	7.64024e-06	6.7268e-05
VWA3B	7.19274	3.64564	4.81402	7.98787e-06	7.01872e-05
UBL5	-9.6413	19.125	-4.81132	8.06975e-06	7.07642e-05
SH3GL1	0.633893	23.8042	4.80629	8.22438e-06	7.19756e-05
CCDC43	-6.87528	3.39055	-4.80006	8.42029e-06	7.35214e-05
CRYZL1	-7.25481	3.57772	-4.7996	8.43467e-06	7.35214e-05
ITPKB	-6.03449	2.97591	-4.79865	8.46519e-06	7.36404e-05
RAB3GAP1	-6.7601	3.33375	-4.79583	8.55562e-06	7.42791e-05
RALB	-0.346378	29.068	-4.7945	8.59874e-06	7.45053e-05
ASB13	-5.67758	2.7999	-4.79344	8.63321e-06	7.46559e-05
PLXNB2	7.60412	16.4146	4.79159	8.69376e-06	7.50123e-05
SHROOM2	-5.77263	2.84678	-4.79113	8.70878e-06	7.50123e-05
NAA40	-6.18408	3.04968	-4.78987	8.75014e-06	7.52202e-05
UROD	-8.90753	14.1396	-4.78916	8.77371e-06	7.52388e-05
PFDN5	-1.29228	23.0336	-4.78876	8.78677e-06	7.52388e-05
SEMA4A	-6.55514	3.23267	-4.7879	8.81544e-06	7.53367e-05
XIAP	-6.47999	3.19561	-4.78724	8.83736e-06	7.53765e-05
MAPKAPK3	-6.9827	3.44352	-4.78442	8.93198e-06	7.6035e-05
SMAD5	8.15525	15.5038	4.7821	9.01022e-06	7.65518e-05
MMP8	7.59403	3.84903	4.77814	9.14561e-06	7.75512e-05
DCAF8	-8.50282	12.331	-4.76623	9.56516e-06	8.09516e-05
PLS1	0.598395	25.3884	4.76135	9.74211e-06	8.22898e-05
SH3KBP1	8.58766	10.9701	4.75813	9.86079e-06	8.31314e-05
ACAP2	-6.31864	15.0664	-4.75667	9.91505e-06	8.34278e-05
CCT5	-0.905449	23.9082	-4.75587	9.9449e-06	8.3518e-05
RPS24	-10.5069	11.439	-4.74954	1.01846e-05	8.53665e-05
PRKD2	-7.84295	15.3672	-4.74731	1.02702e-05	8.59191e-05
THNSL2	-6.54646	3.22839	-4.73943	1.05786e-05	8.83304e-05
ADD1	6.8695	15.4939	4.73885	1.06015e-05	8.83524e-05
SLC29A1	7.27213	18.8571	4.73513	1.07505e-05	8.94233e-05
EML2	-0.547733	23.6108	-4.72987	1.09649e-05	9.10339e-05
CHM	-9.10946	11.4685	-4.72743	1.10655e-05	9.16122e-05
SDC4	11.3718	13.0548	4.72716	1.10765e-05	9.16122e-05
GIPC1	1.22356	23.6551	4.72409	1.1205e-05	9.24997e-05
ATP6V1G3	11.9468	12.7383	4.72111	1.13307e-05	9.31883e-05
UBE2L6	9.57077	7.94218	4.7211	1.13311e-05	9.31883e-05
MIPOL1	9.86282	8.59967	4.71722	1.14969e-05	9.43743e-05
LRRK2	7.76934	7.1206	4.71468	1.16068e-05	9.50973e-05
AVL9	9.49425	8.594	4.71046	1.17916e-05	9.64308e-05
FLNB	-0.767315	21.0585	-4.69794	1.23571e-05	0.000100866
CFL1	0.366952	29.1276	4.69005	1.27267e-05	0.000103689
GRAP2	10.1123	10.543	4.68818	1.2816e-05	0.000104223
C9orf64	-8.11621	17.669	-4.68632	1.29051e-05	0.000104752
HLA-DRB5	7.92214	18.863	4.68318	1.30577e-05	0.000105794
MISP3	-7.59149	4.30901	-4.67862	1.32814e-05	0.000107407
SHISA4	8.56393	17.6322	4.67735	1.33444e-05	0.000107717
SPINT1	-3.19236	23.631	-4.67426	1.34996e-05	0.000108769
SYTL2	1.34758	20.9326	4.66963	1.37343e-05	0.000110456
TPT1	-0.705921	27.2669	-4.66904	1.37646e-05	0.000110496
WASL	1.11018	21.9566	4.66718	1.38602e-05	0.00011106
NUDT4	-0.728371	25.5572	-4.66307	1.40743e-05	0.000112362
NUDT4B	-0.728371	25.5572	-4.66307	1.40743e-05	0.000112362
FGG	8.20236	5.69395	4.65736	1.43766e-05	0.000114567
SLC17A1	9.54151	9.67794	4.65646	1.44253e-05	0.000114746
COPS4	-7.92768	17.5123	-4.65307	1.46084e-05	0.000115991
MYH9	-0.729818	22.6996	-4.64861	1.48527e-05	0.000117717
IRF3	-9.06121	7.59863	-4.64801	1.4886e-05	0.000117767
TAX1BP1	9.35181	4.73996	4.63442	1.56573e-05	0.000123644
HLCS	-7.21722	13.9601	-4.62552	1.61835e-05	0.000127462
TRIP6	7.45277	3.77743	4.62526	1.6199e-05	0.000127462
RNF141	7.47677	3.7896	4.62412	1.62674e-05	0.000127769
TULP3	7.72196	3.91387	4.62161	1.64197e-05	0.000128734
TSR2	7.13647	3.61711	4.61831	1.66222e-05	0.000130088
STEAP3	8.34577	5.89903	4.61687	1.67109e-05	0.000130548
BAIAP2	0.604874	25.9782	4.61524	1.68122e-05	0.000131105
OLFM4	8.08055	17.6522	4.61147	1.70489e-05	0.000132518
ALDH16A1	5.99568	3.03891	4.61139	1.70541e-05	0.000132518
UNC119B	8.08398	4.09736	4.60888	1.7213e-05	0.000133516
PELI2	10.6016	10.2932	4.60773	1.72867e-05	0.000133849
KIF2A	7.14698	15.2745	4.60276	1.76079e-05	0.000136095
STAT3	-0.566771	23.1398	-4.59931	1.78347e-05	0.000137579
MYO7B	6.17781	3.13122	4.59888	1.78629e-05	0.000137579
RASSF5	6.73181	3.41201	4.59579	1.8068e-05	0.000138913
FLG	6.52058	3.30495	4.59086	1.84008e-05	0.000141224
TPMT	-0.678433	24.0141	-4.58996	1.84622e-05	0.000141447
KYNU	7.32412	3.71223	4.58535	1.87796e-05	0.000143626
RARRES1	6.70078	3.39629	4.58156	1.90445e-05	0.000145398
SLC2A10	-7.0619	4.39837	-4.58009	1.91479e-05	0.000145682
TJP3	6.68162	3.38657	4.58008	1.91485e-05	0.000145682
GOLM1	6.40345	3.24558	4.57792	1.9302e-05	0.000146365
OSCP1	6.51432	3.30178	4.57788	1.93053e-05	0.000146365
SEC24B	-7.66309	6.50918	-4.57736	1.93422e-05	0.000146391
C1orf216	6.23333	3.15936	4.57455	1.95439e-05	0.000147661
SERPINB9	7.79989	5.53629	4.57081	1.98154e-05	0.000149454
RALA	-0.313576	28.7557	-4.56797	2.00242e-05	0.000150769
ABI2	6.37454	19.6823	4.5673	2.00738e-05	0.000150882
EPN1	1.035	22.5106	4.55433	2.1057e-05	0.000158
SLC26A4	1.61905	22.822	4.54342	2.19202e-05	0.000163973
FARSA	8.21255	7.23291	4.54324	2.19353e-05	0.000163973
CALR	-7.02902	16.5463	-4.54286	2.19657e-05	0.000163973
PSMA3	-0.902849	24.8364	-4.53674	2.24661e-05	0.000167422
RNF41	-6.5833	3.24656	-4.52589	2.33801e-05	0.000173937
IFI35	-6.75297	3.33023	-4.52518	2.34408e-05	0.000174091
FBXO4	-6.85801	3.38203	-4.52448	2.35013e-05	0.000174244
ATG9A	-5.60378	2.76351	-4.52386	2.35546e-05	0.000174247
JMJD7	-6.35369	16.4909	-4.52355	2.35814e-05	0.000174247
TRIP12	-6.0273	2.97237	-4.52247	2.36753e-05	0.000174484
EHBP1	-5.89757	2.90839	-4.52226	2.36933e-05	0.000174484
TBCE	-10.5482	11.3326	-4.52164	2.37478e-05	0.00017459
RPL30	-7.95276	18.0054	-4.52056	2.38419e-05	0.000174988
ACAA1	-6.64166	3.27534	-4.51879	2.39976e-05	0.000175835
C1orf210	-7.17404	3.53788	-4.51547	2.42915e-05	0.00017769
ASAP3	-5.81206	2.86622	-4.51436	2.43904e-05	0.000178115
SEC22B	-7.07899	3.49101	-4.51296	2.45162e-05	0.000178735
CAND1	-0.619731	22.6022	-4.51205	2.45981e-05	0.000179033
MGST2	-7.41877	3.65857	-4.50993	2.47908e-05	0.000180135
ATP6V1D	-0.574104	24.5191	-4.5072	2.50402e-05	0.000181645
VPS29	-0.755348	24.6099	-4.5059	2.51594e-05	0.000182208
RAB6D	-0.992514	23.1349	-4.50314	2.54156e-05	0.000183758
EPS15L1	6.54692	14.7717	4.50218	2.5505e-05	0.0001841
CLDN11	11.5167	11.737	4.49819	2.58803e-05	0.000186187
THAP4	-8.63855	10.0931	-4.49791	2.59066e-05	0.000186187
TBCD	-7.49118	8.16265	-4.49775	2.59221e-05	0.000186187
SHROOM1	8.05992	8.88843	4.49281	2.63956e-05	0.000189277
GAA	7.05911	16.8803	4.48459	2.72014e-05	0.000194736
EIF4E	-9.62666	17.2514	-4.48263	2.73973e-05	0.000195816
NPLOC4	7.28051	6.11107	4.47984	2.76777e-05	0.000197497
SCAMP3	7.81457	16.3696	4.47855	2.78092e-05	0.000198112
HDLBP	-1.11895	19.8023	-4.47575	2.80946e-05	0.000199815
VTI1B	8.49463	5.95946	4.47531	2.81397e-05	0.000199815
MAPK1IP1L	-0.844226	28.075	-4.47466	2.82071e-05	0.000199968
PABPC1	-0.813793	22.6316	-4.47372	2.83035e-05	0.000200326
AOX1	-0.566507	23.8487	-4.46586	2.91281e-05	0.000205829
CLN5	-9.24552	7.56003	-4.46407	2.93193e-05	0.000206845
HPN	0.889034	23.8027	4.46316	2.94162e-05	0.000207194
FIBP	-6.09979	3.30907	-4.45809	2.99658e-05	0.000210726
PSMC6	-7.4708	18.9397	-4.45326	3.04977e-05	0.000214121
PSMA4	-0.749592	25.2103	-4.45226	3.06098e-05	0.000214563
USP47	-5.90688	14.8672	-4.4498	3.08851e-05	0.000216146
IGKV4-1	8.24336	4.67259	4.44228	3.17429e-05	0.000221794
AHCY	-0.693394	26.4637	-4.4362	3.24531e-05	0.000226394
KLK11	-9.45211	16.4131	-4.43137	3.30282e-05	0.000230039
CALD1	-7.03424	12.5899	-4.42842	3.33843e-05	0.000232148
NDRG1	-0.65932	27.2687	-4.42223	3.41434e-05	0.000237049
MACROD1	-7.52814	15.7292	-4.41613	3.49084e-05	0.000241976
EIF3L	-6.93272	16.6695	-4.40767	3.59966e-05	0.000248982
S100A10	-1.01031	27.4258	-4.40739	3.60331e-05	0.000248982
GLB1	-8.72756	9.80389	-4.4041	3.64653e-05	0.00025157
KIAA1614	7.32543	4.67012	4.39778	3.73111e-05	0.000257
SWAP70	7.65867	15.0167	4.3939	3.7838e-05	0.000260218
TSC1	-6.76832	4.1918	-4.38788	3.86726e-05	0.000265539
POTEJ	0.479965	29.0735	4.38458	3.91371e-05	0.000268307
PLSCR4	0.853736	23.4128	4.37894	3.99427e-05	0.000273401
ENSA	-8.94828	15.2589	-4.37844	4.00149e-05	0.000273466
DHX36	-7.17003	6.07994	-4.37695	4.0231e-05	0.000274513
GNE	-6.75753	17.2002	-4.37504	4.05099e-05	0.000275986
CCDC9	8.62077	4.36943	4.37219	4.093e-05	0.000278123
SLC5A6	7.30969	3.70491	4.37205	4.0951e-05	0.000278123
UBE2G1	-7.08831	17.3467	-4.36895	4.1412e-05	0.000280817
LIN7A	0.667071	25.3022	4.36788	4.15709e-05	0.000281458
URM1	-9.99102	16.4107	-4.36677	4.17387e-05	0.000282036
HERC4	-5.96748	15.3433	-4.36646	4.17855e-05	0.000282036
XPNPEP1	-1.08826	23.4765	-4.36592	4.18673e-05	0.000282152
CUL4B	-8.25731	11.7292	-4.35944	4.28569e-05	0.000287536
EFS	6.71415	6.23682	4.35944	4.28575e-05	0.000287536
SLC6A20	7.30497	3.70252	4.3594	4.28637e-05	0.000287536
RELL1	6.50921	3.29919	4.35699	4.32382e-05	0.000289603
TRIM36	-7.99905	7.6277	-4.35441	4.36417e-05	0.000291858
ICOSLG	6.39258	3.24008	4.3538	4.37376e-05	0.000292052
PAK6	6.68229	3.38691	4.34521	4.51135e-05	0.00030078
DYNC1LI2	-0.798296	21.5287	-4.3438	4.53431e-05	0.00030185
SOD2	6.24464	3.16509	4.33994	4.59772e-05	0.000305605
ASCC3	5.28618	2.6793	4.33918	4.61023e-05	0.000305971
PITHD1	-1.44712	23.316	-4.32747	4.80851e-05	0.000318646
ATP6V0A1	-0.586608	23.9873	-4.32572	4.83888e-05	0.000320173
AQP2	1.98666	29.8787	4.32122	4.91786e-05	0.000324906
PTK6	6.06007	3.07154	4.32007	4.93815e-05	0.000325754
LSS	-7.8594	13.9509	-4.31803	4.97443e-05	0.000327652
INSR	5.59789	2.83728	4.30813	5.15423e-05	0.000338764
ZBTB8OS	8.66047	5.65714	4.3079	5.15864e-05	0.000338764
COPS6	-7.16995	17.718	-4.30675	5.17993e-05	0.000339651
MINPP1	8.03021	15.4482	4.301	5.28778e-05	0.000346203
MPDZ	-0.725221	19.4383	-4.30011	5.30461e-05	0.000346785
CRYL1	-0.328798	25.8519	-4.29733	5.35767e-05	0.00034973
SMAD1	-7.32285	16.3617	-4.29068	5.48669e-05	0.000357617
LMTK2	-0.694467	20.2584	-4.28506	5.5981e-05	0.000364336
DDX3X	0.986065	20.6973	4.28144	5.67122e-05	0.000368545
CORO7	7.48747	6.31301	4.28033	5.69374e-05	0.000369459
CXADR	6.29914	17.6725	4.27954	5.70984e-05	0.000369954
PIGR	5.99851	19.5126	4.27738	5.75393e-05	0.000372258
RHOA	-0.253802	29.4772	-4.27157	5.87472e-05	0.000379511
OSBPL9	-6.52426	17.0863	-4.27052	5.89664e-05	0.000380364
CALHM5	9.23111	13.7019	4.26537	6.00605e-05	0.00038685
SCPEP1	-7.93286	11.6097	-4.26299	6.05725e-05	0.000389019
RBX1	7.7883	18.5584	4.26298	6.05755e-05	0.000389019
SLC9A1	-8.28197	11.9808	-4.26187	6.08167e-05	0.000389995
KPNA1	-0.98823	21.4235	-4.26067	6.10763e-05	0.000391085
PPP1R11	-7.76824	3.83091	-4.25899	6.14438e-05	0.000392862
NUDT12	-6.23514	3.07486	-4.25733	6.18088e-05	0.000394004
APOE	1.87984	22.8584	4.25658	6.19735e-05	0.000394004
RPS15A	-9.47393	15.0291	-4.25656	6.19769e-05	0.000394004
WDR81	-5.1945	2.56167	-4.25654	6.19833e-05	0.000394004
C1orf50	-6.21517	3.06502	-4.25495	6.23349e-05	0.000395664
ARHGEF18	-4.96807	2.45001	-4.25437	6.24645e-05	0.000395745
NAA25	-5.60736	2.76528	-4.25408	6.25289e-05	0.000395745
FIG4	-5.14236	2.53596	-4.25235	6.29156e-05	0.000397616
SBSN	-5.81771	2.86901	-4.25122	6.31678e-05	0.000398329
BPI	6.96534	4.0448	4.25103	6.3211e-05	0.000398329
RGL2	-5.90773	2.9134	-4.24968	6.35156e-05	0.000399672
MAN1B1	-6.65703	3.28292	-4.24669	6.41959e-05	0.000403372
ITGA3	8.51253	18.273	4.24202	6.52714e-05	0.00040954
PSMB1	-0.879904	25.0263	-4.23461	6.70154e-05	0.00041988
PEBP4	-6.45878	3.18515	-4.23272	6.74661e-05	0.000421544
ATOX1	-7.04156	22.1115	-4.23269	6.74741e-05	0.000421544
SMURF2	7.91842	7.96897	4.23064	6.7966e-05	0.000424011
PPP3R1	1.19819	23.8225	4.22891	6.83847e-05	0.000426014
HLA-C	1.27734	25.0141	4.22806	6.85913e-05	0.000426693
PNP	0.683301	22.9969	4.22731	6.87752e-05	0.00042676
ZZEF1	-6.62425	9.21451	-4.22722	6.87975e-05	0.00042676
IGHV3OR16-12	6.99797	3.96833	4.22432	6.95085e-05	0.000430559
SMURF1	7.87709	7.93829	4.22222	7.00303e-05	0.000432689
PSMD14	-1.14372	22.8658	-4.22201	7.00807e-05	0.000432689
RAB20	10.0403	10.7794	4.22174	7.01498e-05	0.000432689
SLC39A14	9.64742	6.86732	4.2196	7.0685e-05	0.000435375
NPEPL1	-7.0286	3.46616	-4.21585	7.16312e-05	0.000440582
EIF4G2	-6.09922	14.3926	-4.21092	7.28922e-05	0.000447708
PVR	10.1281	10.5999	4.20869	7.34708e-05	0.000450628
CEACAM20	-6.53669	3.22357	-4.20424	7.46384e-05	0.000457147
PAFAH2	-7.54349	14.2048	-4.2015	7.53661e-05	0.000460958
TREH	-8.92446	15.6498	-4.19645	7.67247e-05	0.000468611
TES	6.02743	16.7976	4.19571	7.69277e-05	0.000469195
MROH1	-5.51806	15.3076	-4.19302	7.76613e-05	0.000473009
BAG2	-8.0945	15.1637	-4.18209	8.07223e-05	0.000490967
CERT1	-5.4841	17.3109	-4.17893	8.16277e-05	0.000495783
UBA3	-6.62257	15.821	-4.1762	8.24183e-05	0.00049989
FRK	7.6563	21.5107	4.17512	8.27311e-05	0.000501091
SORD	-0.909195	29.2332	-4.16697	8.51439e-05	0.000514991
ABCA5	5.88598	3.47896	4.16488	8.57754e-05	0.000517831
APOD	0.860005	26.3053	4.16447	8.58991e-05	0.000517831
ENOSF1	-7.24439	15.1904	-4.16424	8.59692e-05	0.000517831
TMEM237	6.03354	3.87708	4.15999	8.72648e-05	0.000524911
NIT2	-0.740493	24.5007	-4.15542	8.86794e-05	0.000532686
PIP4K2C	-7.04257	18.7518	-4.15477	8.88836e-05	0.000533179
PFAS	7.38177	12.6366	4.15336	8.93255e-05	0.000535095
GSTZ1	-1.03777	24.5729	-4.15132	8.99681e-05	0.000538206
PFKM	-0.530571	21.7232	-4.14291	9.26689e-05	0.000553605
MYH7B	-5.52165	16.6454	-4.13873	9.40415e-05	0.000561037
RPS6KA1	0.675337	22.824	4.13806	9.42617e-05	0.000561584
GSR	-1.05959	25.8808	-4.13354	9.57722e-05	0.000569806
HLA-H	1.16918	25.068	4.13214	9.62418e-05	0.00057182
MPO	6.60603	19.2801	4.13153	9.64498e-05	0.000572277
IGKV3-20	8.90571	5.79714	4.12417	9.89726e-05	0.00058645
RPS6KA3	0.672752	22.7501	4.12066	0.000100195	0.000592889
GGA1	-7.2115	5.92176	-4.11772	0.000101233	0.000597769
FKBP5	-6.63231	18.8284	-4.11755	0.000101293	0.000597769
SLC16A10	6.72274	3.40742	4.1153	0.000102097	0.000601328
LSM6	6.92759	3.51124	4.11485	0.000102257	0.000601328
ADPRH	6.09866	3.0911	4.1147	0.00010231	0.000601328
LIMK2	5.39401	2.73395	4.11387	0.000102608	0.000602273
TCIRG1	6.71707	3.40454	4.11316	0.000102866	0.000602664
NCS1	6.728	3.41008	4.11292	0.000102951	0.000602664
ANXA9	7.76919	3.93781	4.1119	0.000103319	0.000604005
PTPN21	6.26818	3.17702	4.11019	0.00010394	0.000606043
PTPN14	6.27756	3.18178	4.11018	0.000103945	0.000606043
ADAMTS1	5.62004	2.84851	4.10947	0.0001042	0.000606723
JAM3	6.41168	3.24976	4.1087	0.000104483	0.000606952
GRK4	7.40373	4.84533	4.10853	0.000104543	0.000606952
PDCL3	6.06183	3.07244	4.10822	0.000104657	0.000606952
PROZ	6.29136	3.18877	4.107	0.000105107	0.000608753
CLIC2	6.63004	3.36043	4.10324	0.000106497	0.00061465
SECTM1	7.43519	3.76852	4.10295	0.000106606	0.00061465
AGFG2	5.80612	2.94283	4.10277	0.000106671	0.00061465
SIDT2	5.70956	2.89389	4.10273	0.000106688	0.00061465
MTR	5.00972	2.53918	4.09829	0.000108355	0.000622892
UBAC1	5.21175	2.64157	4.09817	0.000108403	0.000622892
PHLDA1	6.14268	3.11341	4.09252	0.000110561	0.000634457
MYO5B	-0.464038	20.3374	-4.09197	0.000110776	0.000634854
PRSS8	-0.459072	27.8996	-4.08455	0.000113682	0.000650652
TMEM178A	5.81941	2.94956	4.08407	0.000113872	0.000650888
IGHA2	3.05792	24.9036	4.08147	0.000114907	0.000655115
TSC22D1	-7.00565	16.4917	-4.08146	0.000114911	0.000655115
ACP3	-1.32335	30.0585	-4.07639	0.000116962	0.000665939
HP	7.49764	14.7725	4.07397	0.000117951	0.000670691
VARS1	7.82379	11.0431	4.06592	0.000121307	0.000688878
EIF5A	-0.432763	27.6799	-4.05964	0.000123984	0.000703169
DNAJC13	8.19659	8.53223	4.05888	0.000124312	0.000704114
GLRX	-0.510443	26.9186	-4.05757	0.000124881	0.000706419
COPA	-0.815364	20.7609	-4.05557	0.00012575	0.000710414
LYPLAL1	-0.878697	24.4606	-4.05227	0.000127201	0.000717681
IGLV3-9	7.78849	4.93467	4.04841	0.000128916	0.000726424
IREB2	-7.39679	10.1837	-4.04647	0.000129788	0.000730392
DIP2B	0.870272	19.9911	4.04434	0.00013075	0.000734861
CSE1L	-0.778976	19.4922	-4.0427	0.0001315	0.000738123
KYAT1	-7.89486	6.56883	-4.04131	0.000132135	0.000740299
RAPGEFL1	5.00509	2.53683	4.04111	0.000132226	0.000740299
ORM1	5.37575	22.7193	4.03824	0.000133547	0.000746734
ABHD17A	-6.86022	5.91028	-4.0311	0.000136895	0.000763591
SH3GLB1	3.71931	19.6393	4.03107	0.000136911	0.000763591
PSMD6	-5.32364	20.0635	-4.02212	0.000141216	0.000786593
COPS8	-7.03342	18.2695	-4.02103	0.000141753	0.000788581
ARPC2	0.563253	25.5926	4.01993	0.000142293	0.000790576
PPP1R14B	8.69364	10.7502	4.01271	0.000145886	0.000809512
LEPROTL1	8.31166	7.42289	4.00047	0.000152187	0.000842469
CAD	-5.97341	12.9237	-4.00042	0.000152212	0.000842469
BLVRB	-0.77637	27.5644	-3.99633	0.000154377	0.000853373
PPM1E	-6.05629	2.98666	-3.99466	0.000155264	0.000857189
OSBPL2	-5.23797	2.58311	-3.99345	0.000155915	0.000859699
MACF1	-5.88325	2.90133	-3.99247	0.000156444	0.000861282
RNF146	-5.13617	2.5329	-3.99199	0.0001567	0.000861282
GP2	-5.42147	20.5982	-3.99182	0.000156794	0.000861282
ZFYVE16	-4.89392	2.41344	-3.98919	0.000158223	0.000868039
USP10	-4.68292	2.30939	-3.98821	0.000158755	0.000869867
TRAF6	-5.17115	2.55016	-3.98639	0.000159751	0.000872168
RNASEL	-4.87881	2.40599	-3.98632	0.000159791	0.000872168
SLC2A13	8.20892	8.68716	3.98625	0.000159832	0.000872168
SLC26A1	7.30066	5.03587	3.98564	0.000160166	0.000872168
KIF3A	-4.98999	16.4438	-3.98563	0.000160174	0.000872168
SORBS3	-7.59664	7.85983	-3.98476	0.000160652	0.000873682
FAM160B1	-5.44377	2.6846	-3.9824	0.000161963	0.000879715
NEBL	7.73557	7.96064	3.98125	0.000162604	0.0008821
PEPD	-0.340455	23.8347	-3.97968	0.000163486	0.000885783
FBP1	-0.558194	26.4792	-3.97861	0.000164089	0.000887951
HBB	4.60416	23.7176	3.97689	0.00016506	0.000892101
GALT	7.53038	14.7714	3.97592	0.000165614	0.000893987
DNPH1	-0.821433	25.3491	-3.97524	0.000166003	0.000894982
TIMP4	-5.09161	2.51093	-3.97476	0.000166277	0.000895354
NLRP2	-5.27527	2.60151	-3.97362	0.000166928	0.000897754
KIAA0040	10.4485	11.4904	3.96356	0.000172798	0.000928179
HSPB1	-0.560744	28.4694	-3.96278	0.000173261	0.000929524
EPB41L4A	-6.72009	11.548	-3.95655	0.000177002	0.000948425
KCTD14	-8.6328	13.2528	-3.95554	0.000177619	0.000950568
MAT2B	-6.27428	19.1478	-3.95462	0.000178179	0.000952397
ANGPTL2	7.19739	5.20889	3.95043	0.000180757	0.000964995
TF	1.5371	23.1333	3.94768	0.000182467	0.000972933
RPS25	9.87091	11.7518	3.94703	0.000182877	0.000973931
PRRT1B	-7.47638	15.3022	-3.94435	0.000184562	0.00098171
C11orf54	-0.878675	26.4118	-3.93951	0.000187644	0.000996889
FNBP1	7.51066	6.39889	3.93664	0.000189498	0.00100545
NBEAL2	6.5234	4.84825	3.9363	0.000189715	0.00100545
PFDN4	-6.78423	18.0293	-3.93183	0.000192638	0.0010197
DUOX1	-7.28873	7.36587	-3.92884	0.000194613	0.0010289
CTNNBIP1	-8.19064	16.3193	-3.92574	0.000196686	0.00103861
PGM5	6.35568	4.14147	3.92521	0.00019704	0.00103922
PSMA5	-0.908619	25.1355	-3.92286	0.000198627	0.00104633
VMO1	7.71249	5.61277	3.91827	0.000201765	0.00106158
ATP13A3	-3.65762	17.0961	-3.91728	0.000202449	0.00106284
FTH1	0.862373	27.0802	3.91721	0.000202499	0.00106284
APOA2	10.0165	13.2313	3.91687	0.000202735	0.00106284
QDPR	-0.811852	25.6632	-3.91649	0.000202993	0.00106292
ARL8B	0.481891	24.766	3.9153	0.000203821	0.00106597
HGS	-0.259165	23.516	-3.90694	0.000209709	0.00109545
HDHD2	-0.855052	23.6561	-3.89267	0.000220146	0.0011486
MASP2	6.31587	20.3711	3.8918	0.000220795	0.00115061
MYLK	-0.7127	19.3349	-3.89088	0.000221484	0.00115283
SYTL3	-6.66226	17.8612	-3.88304	0.000227465	0.00118255
SEC14L3	-8.39735	17.0772	-3.87822	0.000231213	0.0012006
MPP5	0.813742	24.2449	3.87722	0.000231997	0.00120324
AKR7A3	-0.824653	22.6923	-3.87284	0.000235473	0.00121966
SULT2B1	-2.73114	24.712	-3.87253	0.000235721	0.00121966
PARK7	-0.685462	28.8006	-3.87211	0.000236056	0.00121995
NECTIN2	6.25625	3.17097	3.86417	0.000242489	0.00124955
ERBB2	5.82204	2.9509	3.86379	0.000242804	0.00124955
STX2	2.45308	21.1611	3.86369	0.000242887	0.00124955
IGF1R	5.57104	2.82368	3.86364	0.000242929	0.00124955
BOLA1	6.5781	3.3341	3.86308	0.000243385	0.00125043
TRIP4	6.06322	3.07314	3.86247	0.000243892	0.00125156
CPNE4	-0.591065	25.2304	-3.86186	0.000244395	0.00125219
ESPN	6.40954	4.24832	3.86135	0.000244818	0.00125219
HUWE1	-0.598106	18.4818	-3.86128	0.000244876	0.00125219
WWTR1	5.41373	2.74394	3.86091	0.000245181	0.00125229
SCNN1A	5.40245	2.73823	3.86006	0.000245888	0.00125393
SLC38A11	6.07209	3.07763	3.85964	0.000246236	0.00125393
PPT1	6.07978	3.08153	3.85932	0.000246499	0.00125393
GGT7	4.92793	2.49772	3.85914	0.000246655	0.00125393
TRPM8	-6.79992	13.7198	-3.85834	0.000247317	0.00125393
NFKB2	4.62991	2.34667	3.85821	0.000247429	0.00125393
ADCY5	5.25815	2.66509	3.85811	0.000247513	0.00125393
EIF3C	-5.98114	15.3081	-3.85581	0.000249449	0.00126093
PGK2	-0.429505	27.4169	-3.85575	0.000249496	0.00126093
COMMD7	5.57996	2.8282	3.85509	0.00025005	0.00126093
TRAPPC12	4.89759	2.48234	3.85486	0.000250249	0.00126093
PIP5K1B	5.56684	2.82155	3.85475	0.000250338	0.00126093
FAM171A2	4.75315	2.40913	3.84616	0.000257712	0.00129657
DSC1	5.79313	2.93625	3.84467	0.000259012	0.00129998
EPHA4	5.62594	2.8515	3.84453	0.000259135	0.00129998
EPHB4	5.61616	2.84655	3.84436	0.000259281	0.00129998
NPTN	8.31112	8.80146	3.83978	0.000263325	0.00131656
AOC3	5.78745	2.93336	3.83974	0.000263355	0.00131656
TMC4	0.76916	24.6365	3.83959	0.000263492	0.00131656
DTX4	6.48005	3.28441	3.83622	0.000266506	0.00133009
SLC35F6	1.03117	22.3512	3.83334	0.000269105	0.00134153
SLC34A3	8.02641	8.05944	3.83207	0.000270255	0.00134502
AP3D1	7.52132	13.2919	3.83188	0.000270429	0.00134502
ERP29	-7.47797	6.43672	-3.83145	0.000270825	0.00134502
BBS9	5.78292	2.93107	3.83122	0.000271036	0.00134502
SRGAP2	7.38048	6.63012	3.82842	0.000273599	0.00135619
SLC37A2	-7.93671	6.11085	-3.82524	0.000276542	0.00136923
SRP9	-8.74096	11.6631	-3.82107	0.000280453	0.00138702
ITGB1	7.60871	19.5678	3.81904	0.000282379	0.00139497
SRGAP1	7.30093	6.57348	3.81775	0.000283599	0.00139901
B4GALT5	-3.80404	18.2785	-3.81747	0.000283873	0.00139901
LRRC40	7.01493	12.892	3.81717	0.000284159	0.00139901
GNA13	1.13536	27.7172	3.81588	0.000285389	0.00140348
TXNDC17	-0.565645	27.2293	-3.81185	0.000289284	0.00142068
CFL2	0.299024	28.4018	3.81157	0.000289554	0.00142068
KEAP1	6.9335	7.42345	3.81126	0.000289861	0.00142068
GBA	7.46321	4.42663	3.80956	0.000291522	0.00142722
GTPBP1	-5.05921	17.2439	-3.80813	0.000292925	0.00143248
PSMD1	-4.94609	18.0556	-3.8044	0.000296613	0.00144889
APEH	-0.805106	23.1553	-3.80338	0.000297629	0.00145223
EDIL3	8.43544	9.82063	3.80016	0.000300857	0.00146634
CARMIL1	5.91838	15.8561	3.79949	0.000301535	0.00146801
LRBA	-5.02136	16.082	-3.79851	0.000302527	0.00146985
RAI14	5.11548	2.59278	3.79818	0.000302868	0.00146985
ARID2	9.57468	10.4819	3.79812	0.000302923	0.00146985
PAIP1	-0.865432	22.4815	-3.79671	0.000304357	0.00147517
ANKS1A	-7.29429	10.9042	-3.79617	0.000304915	0.00147624
AHNAK	-0.689034	20.9585	-3.79483	0.000306281	0.00148121
RTKN	-6.08531	4.39472	-3.79355	0.000307605	0.00148596
PODXL	1.16367	29.5396	3.79129	0.000309945	0.00149561
DHRS7	-5.71825	18.4749	-3.78885	0.000312486	0.0015042
DDI2	-4.04583	19.9995	-3.78873	0.000312604	0.0015042
TSPAN6	-0.7688	28.1058	-3.78859	0.000312759	0.0015042
FXYD1	9.47978	9.93874	3.78757	0.00031383	0.00150769
CYS1	8.03912	17.6522	3.78432	0.00031726	0.0015225
TXNRD1	-0.494202	22.0032	-3.77971	0.000322182	0.00154442
DPP6	8.41873	9.56297	3.77871	0.000323265	0.00154791
SLC12A2	1.50993	23.2049	3.77651	0.000325649	0.00155716
PDLIM1	8.2241	9.12809	3.77627	0.000325909	0.00155716
ADH5	-0.668442	26.9195	-3.7747	0.000327629	0.00156367
PSMC3	-0.778919	22.1886	-3.77189	0.000330717	0.00157668
ROCK1	-3.59587	17.7744	-3.7698	0.000333029	0.00158597
PROCR	8.09622	6.09342	3.7685	0.000334485	0.00159117
VASN	3.76646	21.1534	3.76522	0.00033816	0.00160574
RBP5	-1.20119	26.2036	-3.76511	0.000338283	0.00160574
WDR48	7.1218	9.31427	3.76463	0.000338829	0.00160659
FBP2	-0.596719	26.0822	-3.76353	0.000340078	0.00161076
EIF3K	6.39275	3.82858	3.76111	0.00034283	0.0016214
SVIP	0.352143	27.4468	3.76064	0.000343369	0.0016214
TUSC2	-8.13611	9.54025	-3.76058	0.000343439	0.0016214
CHKB	-5.52944	17.7899	-3.75892	0.000345344	0.00162864
ISG15	6.41479	18.4135	3.75619	0.000348495	0.00164172
FN3K	6.10638	17.8158	3.75521	0.000349638	0.00164533
CASP6	-5.77831	18.69	-3.74955	0.000356287	0.00167482
LIFR	-7.1574	13.7696	-3.74682	0.000359547	0.00168672
RGN	7.77699	12.4857	3.74678	0.000359592	0.00168672
SPN	5.28992	2.68119	3.74018	0.000367573	0.00172231
OCRL	-0.739306	20.0634	-3.73979	0.00036805	0.00172269
VPS8	-6.03638	2.97684	-3.73554	0.00037328	0.00174531
TBC1D5	-4.26981	2.10566	-3.73357	0.000375737	0.00175481
CA4	0.97343	26.2204	3.73326	0.000376117	0.00175481
SCRN1	-0.39393	23.923	-3.73284	0.00037665	0.00175542
VSIG10L	-4.86128	2.39734	-3.73206	0.000377623	0.00175808
PLCG1	-4.26327	2.10244	-3.73084	0.000379157	0.00176334
LIMD1	-4.40878	2.17419	-3.72976	0.000380513	0.00176777
RANBP3	-4.46532	2.20208	-3.72792	0.000382844	0.00177671
EIF3J	-7.84911	9.56748	-3.72708	0.00038392	0.00177981
RGS17	-4.49994	2.21915	-3.72672	0.000384369	0.00178
ELAVL1	-4.2661	2.10383	-3.72613	0.000385127	0.00178162
SEPTIN7	0.401288	23.1656	3.72353	0.000388469	0.00179518
ABI1	0.56614	23.6259	3.71698	0.000396984	0.00183259
GNAS	0.727734	28.3104	3.71565	0.000398735	0.00183681
FKBP3	-0.53229	22.3274	-3.71565	0.000398739	0.00183681
FKBP1A	-0.320531	28.4241	-3.71425	0.00040059	0.00184339
BZW1	-0.533276	23.0128	-3.71275	0.000402583	0.00185061
PSMD5	-0.863657	22.8543	-3.71128	0.000404552	0.00185771
SURF4	-5.49611	2.71041	-3.70125	0.000418197	0.00191727
PARP12	-6.24543	16.697	-3.7011	0.000418401	0.00191727
BRI3	0.484832	23.3217	3.69883	0.000421543	0.00192964
AP1S1	-0.681474	23.2244	-3.69739	0.000423564	0.00193686
CASP3	-5.35856	18.8218	-3.69641	0.000424934	0.00194102
ME1	-7.43403	8.88364	-3.6961	0.000425362	0.00194102
ATP6V1G1	0.281657	27.2376	3.69546	0.000426268	0.00194312
MAPK3	-0.454798	25.1962	-3.69176	0.000431509	0.00196496
RPS5	-5.83058	20.486	-3.68805	0.00043681	0.00198703
PROM1	0.899023	27.078	3.68406	0.000442604	0.00201129
HAGH	-0.432162	23.5063	-3.67981	0.000448847	0.00203754
PURA	-5.57381	19.6234	-3.67861	0.000450619	0.00204346
STX11	7.65108	7.11506	3.67725	0.000452643	0.00205
CTSD	5.66251	19.9207	3.67701	0.000452999	0.00205
CRK	0.406914	24.8269	3.6758	0.000454809	0.00205606
FDPS	-0.950032	24.5531	-3.67489	0.000456175	0.0020601
HEBP2	-0.608236	27.0407	-3.6732	0.000458717	0.00206752
PGM3	-1.05197	25.4134	-3.67317	0.000458766	0.00206752
TBC1D2B	-5.01888	3.33289	-3.67265	0.000459551	0.00206892
NUDT2	-5.14714	19.3719	-3.67189	0.0004607	0.00207196
DLGAP4	5.91069	15.1538	3.66956	0.000464244	0.00208575
FAM126A	-6.15706	13.8382	-3.66653	0.000468889	0.00210395
NOL3	-1.58667	24.1295	-3.66629	0.000469258	0.00210395
KLK3	-1.02239	28.6331	-3.66233	0.000475395	0.00212928
UBLCP1	5.3337	3.24148	3.66161	0.000476533	0.00213219
FLII	-5.43583	17.9401	-3.66116	0.000477229	0.00213312
PSME4	-6.70881	8.90601	-3.66066	0.000478019	0.00213447
ULK3	5.4275	20.4232	3.65769	0.000482704	0.00215319
GNAI1	0.601212	28.8818	3.65691	0.000483937	0.00215428
GNAI3	0.601212	28.8818	3.65691	0.000483937	0.00215428
SYTL4	-0.875908	24.8217	-3.65608	0.000485253	0.00215794
ENPP7	-5.67135	15.0799	-3.65488	0.000487173	0.00216428
NKX3-1	-7.2513	14.7868	-3.65196	0.000491851	0.00218284
ANKRD13A	0.528033	19.9688	3.64958	0.000495718	0.00219777
GALK1	1.03482	20.7513	3.64754	0.000499038	0.00221024
AACS	-5.21434	17.272	-3.64634	0.000500996	0.00221667
CMBL	-0.336666	26.6113	-3.64474	0.000503642	0.00222612
SDCBP2	0.655903	28.9403	3.64337	0.000505891	0.0022338
CLCN5	-4.19149	20.6094	-3.6391	0.000513016	0.00226297
TMEM87A	-6.98595	6.75722	-3.63768	0.000515406	0.00227122
CIAO1	-5.75933	18.0736	-3.62477	0.000537617	0.0023647
LRRFIP1	-5.75143	17.9725	-3.62472	0.000537703	0.0023647
ALDH9A1	-0.740282	26.1826	-3.62369	0.000539519	0.0023703
MARVELD3	-6.54015	17.5563	-3.61875	0.000548294	0.00240643
ARAP1	-6.76744	9.08572	-3.61816	0.00054934	0.00240683
TMEM30A	-0.460161	25.7074	-3.61808	0.000549488	0.00240683
GIPC2	-6.3979	18.0261	-3.61456	0.000555833	0.00243219
TNPO3	5.34654	2.70989	3.61407	0.00055671	0.00243359
YTHDF3	4.96787	2.51796	3.61371	0.000557375	0.00243406
ACLY	-0.954924	23.5618	-3.61293	0.000558789	0.00243779
LPCAT2	5.36525	2.71937	3.61183	0.000560803	0.00244404
CMIP	5.31887	2.69587	3.61153	0.000561339	0.00244404
BRAT1	4.04644	2.05094	3.60976	0.000564591	0.00245575
SLC26A6	5.15221	2.61139	3.60889	0.000566201	0.0024603
TMEM231	5.25018	2.66105	3.60621	0.000571149	0.00247933
NBEAL1	-6.5172	8.14692	-3.60566	0.00057218	0.00248134
NUBP2	6.61383	17.7818	3.6049	0.000573596	0.00248275
EIF2S3	-5.22194	20.0692	-3.60488	0.000573642	0.00248275
BST1	1.11697	23.9717	3.60282	0.000577485	0.00249691
ITGAX	7.26421	7.03955	3.60194	0.000579144	0.0025016
BDKRB2	5.54797	2.81199	3.60128	0.000580389	0.00250451
VPS52	5.69467	2.88634	3.60012	0.000582583	0.00251005
CCT2	-1.04912	23.0185	-3.59999	0.000582823	0.00251005
IDI1	-6.02986	20.0936	-3.59891	0.000584888	0.00251646
STARD10	-0.608219	25.8492	-3.59713	0.000588284	0.00252858
FOXO3	4.14781	2.10231	3.594	0.000594294	0.0025519
MTAP	-0.959944	23.5561	-3.59106	0.000600002	0.00257388
TSPAN14	4.85567	19.9393	3.58902	0.000603986	0.00258843
TYROBP	5.79388	2.93662	3.58529	0.000611329	0.00261733
AAMP	-7.43438	9.35653	-3.58498	0.000611942	0.00261738
SHROOM3	4.82168	2.44387	3.58381	0.000614281	0.00262482
EIF4B	-4.71838	18.2164	-3.58255	0.000616792	0.00263297
IQGAP1	0.395795	22.8934	3.58071	0.000620491	0.00264618
VPS11	6.0955	5.44873	3.58036	0.000621198	0.00264661
PHGDH	-0.911526	26.3396	-3.57947	0.000622973	0.00265158
FAF1	4.72183	2.39326	3.57542	0.000631214	0.00268404
DDAH1	-0.528934	26.6727	-3.57463	0.000632826	0.00268674
C5AR1	5.88697	3.48512	3.57451	0.000633078	0.00268674
PPP1R1A	-7.93548	12.0999	-3.56866	0.000645182	0.00273545
MAP2K1	-0.592287	24.5406	-3.56436	0.000654206	0.00276854
CGN	4.95398	2.51092	3.56434	0.000654255	0.00276854
GPS1	-4.74092	19.8772	-3.56378	0.000655444	0.00276911
RAD23B	-0.467859	25.1758	-3.56368	0.000655659	0.00276911
UFM1	-0.917276	25.2438	-3.55799	0.000667821	0.00281775
CPE	-4.32029	22.2472	-3.55758	0.000668704	0.00281876
IMPA1	-0.865796	23.8905	-3.55725	0.000669409	0.00281901
CAMK2D	-0.429114	22.9928	-3.55624	0.000671594	0.00282548
GRN	-4.23802	19.2396	-3.55589	0.000672372	0.00282603
HEXA	6.28993	4.80448	3.553	0.000678659	0.00284971
APIP	-7.1712	7.92963	-3.55221	0.000680389	0.0028537
RPL24	-5.55424	20.1885	-3.55186	0.000681169	0.0028537
TRAPPC1	-6.47589	16.4065	-3.55168	0.000681569	0.0028537
CUL5	-4.94152	15.0028	-3.54918	0.000687077	0.00287401
FYN	0.535245	25.9227	3.54799	0.000689726	0.00288233
CYFIP2	0.457205	23.803	3.54744	0.000690938	0.00288463
P4HB	-0.88702	20.1268	-3.54607	0.000694017	0.00289472
GNPDA1	-0.590255	24.9521	-3.54461	0.000697283	0.00290557
CCDC6	7.4467	8.26973	3.54427	0.000698035	0.00290593
SAR1A	-8.11563	9.0179	-3.54172	0.000703807	0.00292438
SAR1B	-8.11563	9.0179	-3.54172	0.000703807	0.00292438
ARMT1	-5.06729	18.5768	-3.53542	0.000718219	0.00297956
CD177	-4.33194	25.8681	-3.53532	0.000718451	0.00297956
AKR1B1	-0.378841	26.4075	-3.53227	0.000725547	0.00300613
S100A13	0.792284	24.9544	3.53179	0.000726659	0.00300789
CIAO3	-6.66133	13.5609	-3.53017	0.000730446	0.0030207
ZG16B	-4.41199	22.1043	-3.52523	0.000742132	0.00306612
PVALB	-7.42196	18.0468	-3.52364	0.000745938	0.00307893
YES1	0.48189	26.1383	3.52026	0.000754077	0.00310959
DNM1L	-2.70035	19.0709	-3.51961	0.000755655	0.00311316
PXN	-5.36325	13.4419	-3.51761	0.000760532	0.00313029
WNK4	5.22622	3.16904	3.51508	0.000766711	0.00315063
TPP1	-6.64693	18.4884	-3.515	0.000766915	0.00315063
RAB19	-0.99984	22.727	-3.51464	0.000767799	0.0031513
EHD3	0.567356	26.1282	3.51422	0.000768826	0.00315255
EIPR1	5.90387	16.4842	3.51047	0.000778133	0.00318772
HPRT1	-0.442363	24.6263	-3.50576	0.000789967	0.00323316
GNAI2	0.578904	28.7154	3.49899	0.000807268	0.00330088
CTNND1	-4.54673	15.2425	-3.498	0.000809833	0.00330827
METTL7A	-7.1554	6.94158	-3.49414	0.000819882	0.00334619
DDX6	-4.21201	18.0917	-3.49216	0.000825095	0.00336432
EIF5	-0.804571	20.9768	-3.48036	0.000856748	0.00349013
ARPC1B	0.46135	24.084	3.47986	0.000858124	0.00349248
ELAPOR1	-4.81074	19.1737	-3.47904	0.000860346	0.00349634
DAP	-6.12712	18.6851	-3.47892	0.000860676	0.00349634
AP3S2	-4.94163	2.43697	-3.47714	0.000865598	0.00351307
JPT1	-4.85984	2.39663	-3.47636	0.000867745	0.00351852
DCDC2	-6.36258	14.9424	-3.47472	0.000872292	0.00353042
TTC39B	-3.9776	1.96156	-3.47472	0.000872297	0.00353042
UPF2	-3.83163	1.88957	-3.47352	0.000875622	0.00354027
CORO1B	-0.422224	25.6157	-3.47326	0.000876353	0.00354027
VCPIP1	-3.67694	1.81329	-3.47272	0.000877864	0.00354185
JCHAIN	3.87847	22.8385	3.47254	0.000878367	0.00354185
TMSB10	-3.89838	24.1856	-3.47218	0.000879366	0.00354261
ARMC9	-6.15884	17.0203	-3.47087	0.000883032	0.0035541
RBP7	-7.97337	16.3409	-3.47054	0.000883982	0.00355465
RCN1	-4.15031	2.04673	-3.47011	0.00088517	0.00355615
SRR	-5.00826	2.46983	-3.46981	0.000886017	0.00355628
ANKMY2	-4.05938	2.00189	-3.46813	0.000890783	0.00357213
G6PD	-0.403992	22.7847	-3.46745	0.000892702	0.00357654
CYB5A	-5.35387	2.64026	-3.46667	0.000894924	0.00358216
TMED1	-4.74427	2.33964	-3.4658	0.000897398	0.00358773
ARIH2	-3.85947	1.9033	-3.4656	0.00089796	0.00358773
RPS18	-5.35857	21.3461	-3.46401	0.000902529	0.00360269
RABL2A	-4.49792	2.21815	-3.46148	0.000909799	0.00362839
DUOX2	-6.84767	7.86926	-3.46099	0.000911233	0.0036308
STRN4	-3.77511	1.8617	-3.45984	0.000914574	0.00364079
CSAD	-4.48079	2.20971	-3.45812	0.000919589	0.00365742
POLR2E	-7.53202	10.0129	-3.45519	0.000928173	0.0036882
PSMC5	-0.733715	21.8897	-3.45075	0.00094134	0.00373712
TMSB15A	-7.8369	16.8225	-3.45019	0.000943024	0.00374041
ATG12	-6.34355	19.7618	-3.44872	0.000947414	0.00375441
FH	-6.57483	12.3243	-3.4474	0.000951382	0.00376671
GSTM3	-0.464346	26.6407	-3.44652	0.000954045	0.00377383
GSTO1	-0.698554	26.1323	-3.44215	0.000967353	0.00382301
PLEKHF1	-5.95619	17.6011	-3.44176	0.000968554	0.00382385
ACTBL2	0.372092	30.0771	3.44151	0.000969315	0.00382385
MAPK10	-0.491784	21.6953	-3.437	0.00098326	0.00387536
AKR1A1	-0.611114	27.296	-3.43603	0.000986296	0.00388382
TNFSF10	7.06698	15.582	3.43409	0.00099234	0.00390271
DENND3	-5.18091	4.22401	-3.43392	0.000992882	0.00390271
EIF2B3	6.89511	5.87141	3.43266	0.000996846	0.00391477
NUDC	-0.814318	22.7789	-3.43158	0.00100025	0.00392308
IFT74	6.07146	6.31654	3.43142	0.00100076	0.00392308
PTPN3	-5.64399	14.6197	-3.42994	0.00100545	0.00393795
ABCF2	-5.78717	4.56939	-3.41999	0.00103754	0.00405721
OR51E1	-5.49549	3.25162	-3.41993	0.00103776	0.00405721
CLDND1	-5.42628	3.20854	-3.41935	0.00103967	0.00406103
AP1M2	3.35519	20.8602	3.41686	0.00104784	0.0040893
MYL6	-0.305308	27.3571	-3.41588	0.00105109	0.0040983
ADRM1	-3.48333	18.8536	-3.41507	0.00105379	0.00410518
IFT57	-5.80952	4.5909	-3.41457	0.00105543	0.00410791
RASAL1	5.8394	4.43687	3.41191	0.00106433	0.00413884
VPS13C	-3.63934	15.9742	-3.41158	0.00106545	0.0041395
CPNE6	-0.505192	24.9841	-3.41126	0.00106651	0.00413994
ANXA1	-0.642432	28.53	-3.41049	0.00106909	0.00414627
SCNN1B	-5.20535	3.08668	-3.40956	0.00107224	0.0041548
PLAA	5.10852	14.5473	3.40671	0.00108191	0.00418858
NAA50	-6.76038	9.6021	-3.4051	0.00108739	0.00420606
CCT7	-0.888329	23.42	-3.39966	0.00110615	0.00427483
STOM	1.01624	28.0879	3.39656	0.001117	0.00431294
SLC5A10	1.26855	24.2658	3.39564	0.00112023	0.00432161
EIF3D	-5.87648	14.2023	-3.39281	0.00113023	0.00435634
AGAP3	-5.55922	5.48306	-3.39135	0.00113542	0.00437245
EBP	-6.325	5.0305	-3.3886	0.00114526	0.00440427
PTMA	-5.12618	3.0519	-3.38848	0.00114569	0.00440427
SYTL5	-1.08613	22.7482	-3.3882	0.00114672	0.00440433
RTCA	5.96373	17.9463	3.38734	0.00114979	0.00441225
SEC14L2	-1.08305	24.6882	-3.38691	0.00115137	0.00441445
PRMT5	-4.29291	18.8698	-3.38517	0.00115765	0.00443462
GSTT2B	-0.76411	26.1998	-3.38415	0.00116135	0.00444489
MARK2	6.10923	8.71755	3.38274	0.00116653	0.0044608
AIF1L	6.70553	18.9821	3.3806	0.00117436	0.00448683
ETF1	-0.487879	22.8955	-3.37489	0.00119556	0.00456381
MYO1D	0.5611	23.4562	3.37319	0.00120193	0.00458265
HMCN1	-5.43112	12.6517	-3.37301	0.00120259	0.00458265
HOMER2	-3.44954	21.5431	-3.37039	0.00121252	0.00461646
MSLN	5.05115	2.56017	3.36723	0.00122455	0.00465624
SLC30A4	-4.54709	21.6207	-3.36701	0.00122538	0.00465624
MYLK3	-0.623185	20.6342	-3.36681	0.00122617	0.00465624
CASKIN2	4.87613	2.47146	3.36584	0.00122988	0.0046626
PMEPA1	5.05274	2.56098	3.36581	0.00122998	0.0046626
PSAPL1	5.31013	2.69143	3.36495	0.0012333	0.00466754
BFSP1	5.31523	2.69402	3.36492	0.00123342	0.00466754
LYVE1	4.80023	2.43299	3.36459	0.00123469	0.0046683
PIP5K1A	7.55897	11.218	3.36355	0.00123872	0.00467947
MSMB	-4.79527	26.0939	-3.36304	0.00124069	0.00468015
TRAF7	5.58663	2.83158	3.36287	0.00124132	0.00468015
DOCK10	4.1661	2.11159	3.36231	0.00124353	0.00468015
PIK3IP1	5.57881	2.82762	3.36222	0.00124386	0.00468015
APOH	7.96322	14.3415	3.36212	0.00124425	0.00468015
SLC20A2	4.36725	2.21354	3.36073	0.00124967	0.0046965
TMEM33	4.36643	2.21312	3.35974	0.00125352	0.0047069
IGLV2-11	5.69048	2.88422	3.3593	0.00125526	0.00470939
STUM	5.23475	2.65323	3.35857	0.00125813	0.0047161
SLC2A9	-6.56819	12.2292	-3.35825	0.00125939	0.00471677
CCSER1	5.07523	2.57238	3.35554	0.00127006	0.00475265
SHISA2	4.52238	2.29217	3.35524	0.00127125	0.00475305
IGHV1-18	5.13918	2.60479	3.35356	0.00127793	0.00477394
SNRPB	4.01339	2.03418	3.35283	0.00128086	0.00477449
MAP2K3	-5.51929	15.214	-3.35277	0.00128111	0.00477449
PLSCR1	1.00034	28.5541	3.3527	0.00128136	0.00477449
CKB	-0.934156	28.8877	-3.35145	0.00128638	0.00478912
MAPK8	-0.566697	21.6318	-3.35103	0.00128805	0.00479124
H3-2	-7.29068	12.4862	-3.3491	0.00129583	0.00481608
NPR1	5.90021	5.55392	3.34873	0.00129733	0.00481754
SOD3	7.507	10.884	3.34417	0.00131587	0.00488224
FSTL1	-7.25969	13.9344	-3.34308	0.00132036	0.00489474
TPM1	0.972769	23.346	3.34027	0.00133195	0.00493352
CCDC124	4.0104	2.03267	3.33951	0.00133509	0.00494097
RHOC	-0.212652	29.6202	-3.33697	0.00134571	0.00497605
SYT13	3.83097	1.94172	3.33365	0.00135965	0.00502335
TM7SF3	6.78037	15.6514	3.33287	0.00136296	0.00503131
ARFIP2	-6.37559	9.02845	-3.33182	0.00136739	0.0050434
ZDHHC20	-4.17072	20.3992	-3.33053	0.00137289	0.00505941
EIF3A	-3.6674	17.7623	-3.32982	0.00137594	0.00506637
LCK	0.599972	25.7063	3.32952	0.00137718	0.00506668
MAPK13	-0.560375	21.8512	-3.32812	0.0013832	0.00508453
GSK3B	4.65363	19.2548	3.3277	0.00138501	0.00508691
PEBP1	-0.342341	29.6943	-3.32653	0.00139003	0.00509857
PPP6C	-1.99744	21.6545	-3.32642	0.00139052	0.00509857
PPP1R12C	4.24978	2.154	3.32589	0.00139282	0.00509952
RTRAF	6.89999	12.6323	3.32582	0.00139311	0.00509952
HINT1	-0.617426	28.4761	-3.32442	0.00139916	0.00511735
MRAS	-4.86386	18.3821	-3.32346	0.00140334	0.00512834
MAPK14	-0.556904	22.0111	-3.32229	0.00140843	0.00514264
BCR	5.08205	16.5954	3.32028	0.00141727	0.0051706
CYTH2	6.91296	11.6103	3.31967	0.00141991	0.00517593
ACO1	-0.346223	23.6407	-3.31872	0.00142411	0.00518349
CPM	-0.544793	26.3225	-3.3185	0.00142511	0.00518349
BCAS1	-0.475289	24.6131	-3.3184	0.00142555	0.00518349
NPDC1	-0.99625	25.6565	-3.31519	0.00143978	0.00523088
PFDN1	7.17303	16.5044	3.31161	0.0014558	0.00528221
DTWD2	5.2496	3.19301	3.31144	0.00145659	0.00528221
CYTH1	6.85427	11.5359	3.31123	0.00145754	0.00528221
AP3M1	7.5218	7.45197	3.30851	0.00146985	0.005318
AP3M2	7.5218	7.45197	3.30851	0.00146985	0.005318
AOC1	-6.9176	8.83027	-3.30779	0.00147313	0.00532546
COPS5	-2.06217	20.7347	-3.30504	0.0014857	0.00536646
TUBB2A	-0.483522	27.5916	-3.30336	0.00149346	0.0053856
TUBB2B	-0.483522	27.5916	-3.30336	0.00149346	0.0053856
HLA-A	1.33651	24.4735	3.3014	0.0015025	0.00541371
HSPA12A	5.96207	17.7503	3.29979	0.00151	0.00543624
EIF4EBP2	-6.94989	7.32219	-3.29761	0.00152018	0.0054684
PTPRF	-0.501033	20.174	-3.29643	0.00152574	0.00548387
CSRP1	0.279077	25.2393	3.29375	0.00153839	0.00552481
PSMD12	-3.73042	20.5651	-3.293	0.00154197	0.00553312
NLN	-6.02402	11.6256	-3.29193	0.00154706	0.00554408
OVCA2	-6.44646	14.3146	-3.29183	0.00154757	0.00554408
RIPK4	6.55706	6.50488	3.29051	0.00155386	0.00556205
RHOF	5.46506	22.5536	3.28224	0.00159396	0.00569912
LRRC26	-6.00769	5.43293	-3.28208	0.00159476	0.00569912
UPK3B	8.23835	10.2839	3.28107	0.00159969	0.00571207
RPS11	-4.57453	20.8488	-3.28053	0.00160235	0.00571688
AKT1	-0.807434	21.5083	-3.27434	0.00163317	0.00582208
BST2	2.33294	23.586	3.27153	0.00164731	0.00586771
PFDN6	-0.692702	22.9791	-3.27065	0.00165177	0.00587737
RAB31	0.345728	24.5607	3.27047	0.00165271	0.00587737
DRG1	-5.53889	13.3447	-3.26823	0.00166412	0.00591311
RAB21	-0.371552	25.9946	-3.26667	0.00167209	0.0059366
CNP	0.20903	26.9367	3.26424	0.00168462	0.00597623
PSMB4	-0.640643	24.9282	-3.26389	0.00168643	0.00597779
ALDH1L1	4.76236	17.1118	3.25998	0.00170675	0.00604491
SUCNR1	3.99082	21.7103	3.25958	0.00170884	0.00604739
CCT8	-0.750966	23.9969	-3.25902	0.00171177	0.00605288
SGSM3	-1.11221	22.1101	-3.25546	0.00173058	0.00611442
KRT78	5.10375	21.3557	3.25349	0.00174104	0.00614641
PRKAR2B	-1.04712	25.3613	-3.25165	0.00175085	0.00617607
BCAM	1.06564	23.6697	3.25137	0.00175236	0.00617639
CTBP1	-0.94111	24.6049	-3.24942	0.00176286	0.00620839
PPP3CA	-0.703572	24.4421	-3.24666	0.00177782	0.00625604
ACTR1A	0.376305	24.2499	3.23681	0.00183213	0.00644194
SCAMP2	-0.665312	25.568	-3.23351	0.00185062	0.00649966
NUDT5	-0.533135	23.8487	-3.23336	0.00185152	0.00649966
SLC5A11	7.01433	7.94571	3.23303	0.00185335	0.00650087
FAM91A1	-6.21664	12.3173	-3.23013	0.0018698	0.0065533
MUC5AC	-5.32415	15.6499	-3.22798	0.0018821	0.00659114
EFHD1	-0.357085	24.042	-3.22169	0.00191849	0.00671318
BLOC1S4	-3.84214	1.89476	-3.21941	0.00193188	0.00675294
SCOC	-4.92718	2.42984	-3.21897	0.00193444	0.00675294
SATB2	-4.46861	2.2037	-3.21896	0.00193449	0.00675294
RNPEP	-0.75084	24.9497	-3.21789	0.00194079	0.00676765
CDC37L1	-3.89699	1.9218	-3.21772	0.00194181	0.00676765
ANKRD13B	-3.67342	1.81155	-3.21664	0.00194818	0.00678309
MZT1	-4.35414	2.14725	-3.21644	0.00194942	0.00678309
COPRS	-4.29683	2.11898	-3.21619	0.0019509	0.00678309
NRBP1	-5.47596	17.0868	-3.21332	0.00196798	0.00683628
TBCC	-3.85525	1.90122	-3.21299	0.00196992	0.00683628
TBC1D16	-3.88786	1.9173	-3.2128	0.00197105	0.00683628
QPCT	-4.15318	2.04814	-3.21257	0.00197245	0.00683628
SLC9A9	-3.57746	1.76423	-3.21115	0.00198097	0.00686035
SEC13	-4.84109	19.0588	-3.21002	0.00198781	0.00687858
GPN3	-3.56156	1.75639	-3.20976	0.00198939	0.00687858
MRGPRF	1.11442	23.6545	3.20652	0.00200899	0.00694088
CANT1	-3.94152	1.94377	-3.20593	0.0020126	0.00694785
KRT73	4.97996	21.1605	3.20522	0.00201694	0.00695734
RNF114	6.55815	11.6707	3.20399	0.00202452	0.00697796
ADGRF1	8.09381	11.5365	3.20329	0.00202883	0.0069873
RPL36A	-6.13498	16.9023	-3.20202	0.00203662	0.00700861
KANK1	-3.46735	1.70993	-3.20146	0.00204011	0.00701507
MAP2K2	-0.553263	24.2143	-3.19376	0.00208825	0.00717496
PSMB5	-4.3251	22.132	-3.19067	0.00210784	0.00723658
PSMA6	-0.672773	25.0719	-3.189	0.00211855	0.00726764
WASF2	2.02093	22.5963	3.18482	0.00214544	0.00734897
CDH1	-6.70754	6.04354	-3.18441	0.00214814	0.00734897
STAT1	-0.569774	22.5433	-3.1843	0.00214883	0.00734897
ARL15	0.786377	25.0378	3.18428	0.00214899	0.00734897
ACOT11	5.98985	7.05433	3.17959	0.0021796	0.00744783
PDZK1IP1	1.08699	27.9962	3.17881	0.00218479	0.00745971
PTPRO	1.02463	23.9063	3.17832	0.00218798	0.00746478
FKBP15	-3.49898	17.7543	-3.17687	0.00219759	0.0074917
TAOK3	0.571348	23.7543	3.17199	0.00223015	0.00759676
DNAJB6	2.09323	21.7343	3.16912	0.00224956	0.0076569
AGTRAP	-7.03518	8.82023	-3.16798	0.00225729	0.00767446
STXBP5	-0.768253	21.7455	-3.16772	0.00225909	0.00767446
GAPDH	-0.283892	29.4741	-3.16734	0.00226167	0.00767446
PELI1	7.34508	10.277	3.16733	0.00226174	0.00767446
CPNE2	-0.438253	25.409	-3.16313	0.0022905	0.00776601
CSDE1	-3.26236	18.8278	-3.16208	0.00229773	0.00778446
RAB23	-0.322489	25.1233	-3.16094	0.00230566	0.0078053
LAMP2	-0.539522	29.1046	-3.15849	0.00232267	0.00785677
SETD7	-5.82362	12.877	-3.15133	0.00237316	0.00801762
CTTN	0.56531	24.0489	3.15123	0.00237389	0.00801762
CTDSP1	0.826533	23.9598	3.14863	0.00239249	0.0080742
RPL18A	-4.99591	19.8979	-3.14649	0.00240792	0.00812
DYNLL1	-0.326144	27.6679	-3.14396	0.00242626	0.00817168
ANXA10	-0.52991	24.3421	-3.14386	0.00242699	0.00817168
FBLN2	-6.66016	7.94014	-3.14168	0.00244286	0.00821627
STK39	-0.422613	23.5471	-3.14153	0.002444	0.00821627
NPC2	7.48389	10.0384	3.13377	0.00250139	0.00840274
UNC13B	-2.62172	20.8347	-3.1334	0.00250421	0.00840574
TXN	-0.360528	29.3718	-3.13291	0.00250788	0.00841162
HLA-E	0.963529	23.8643	3.13142	0.00251908	0.00844269
PGA4	6.82306	5.40872	3.12904	0.00253704	0.00849636
ASAH1	3.4612	23.1348	3.12715	0.00255143	0.00853801
TLNRD1	5.03255	16.8224	3.12158	0.00259423	0.00867457
NADK	4.31317	2.18613	3.12059	0.00260191	0.00869361
MAP3K3	4.52382	2.2929	3.11988	0.00260742	0.00870387
SFRP1	4.26056	2.15946	3.11958	0.00260975	0.00870387
TRPC6	4.25117	2.1547	3.119	0.00261428	0.00870387
PLCE1	4.16146	2.10923	3.11871	0.00261651	0.00870387
ENTPD2	-5.4643	19.1875	-3.11864	0.00261711	0.00870387
SMCO3	4.2657	2.16207	3.11845	0.00261854	0.00870387
CCDC198	4.40173	2.23101	3.11813	0.00262106	0.00870387
HDAC11	4.41371	2.23709	3.11778	0.0026238	0.00870387
SCFD1	-6.35004	13.4701	-3.11765	0.0026248	0.00870387
SEC23A	3.7993	1.92567	3.11733	0.00262734	0.00870387
TRPM7	3.89943	1.97643	3.11718	0.00262848	0.00870387
ZYX	4.30831	2.18366	3.11713	0.0026289	0.00870387
SAMD12	4.17101	2.11407	3.11643	0.00263441	0.00871058
EPHX2	-1.034	25.2682	-3.11636	0.00263492	0.00871058
DNASE1	4.47662	2.26897	3.1159	0.00263854	0.00871598
STRAP	-3.53507	20.5121	-3.1155	0.00264168	0.00871974
VPS41	3.33819	1.69196	3.11471	0.00264791	0.00872866
PPP1R9A	3.75149	1.90144	3.11465	0.00264838	0.00872866
RPS13	-5.03685	20.5102	-3.11086	0.00267844	0.00882108
SLC16A12	3.84585	1.94927	3.11051	0.00268129	0.0088238
PSMG2	-6.04595	9.06388	-3.10854	0.00269704	0.00886896
ICAM3	4.75101	2.40805	3.1077	0.00270377	0.00888439
OLA1	0.400586	23.7394	3.10515	0.00272439	0.00893902
C1RL	3.86238	1.95764	3.10514	0.00272449	0.00893902
ITGA2	4.12413	2.09031	3.10409	0.00273299	0.00896018
CXCR1	4.43663	2.2487	3.10278	0.00274365	0.0089884
GNPDA2	-0.941611	23.7453	-3.09989	0.00276735	0.00905924
ZFYVE21	5.90955	5.09982	3.09287	0.00282563	0.00924308
ANO7	-0.958243	24.5272	-3.09197	0.00283317	0.00926082
SEPTIN11	0.464141	22.8836	3.09018	0.00284826	0.00930319
VPS33A	-4.02746	15.2887	-3.08947	0.00285426	0.0093141
PTGR2	-2.74006	22.0015	-3.08928	0.00285587	0.0093141
TOM1L1	0.458625	25.5697	3.08829	0.00286424	0.00933442
PAWR	-6.02997	11.4054	-3.08263	0.00291273	0.00948538
VAMP8	-0.426043	28.6193	-3.08139	0.0029234	0.0095089
RAB24	-5.96787	17.7835	-3.08129	0.00292431	0.0095089
VPS35L	-5.57517	9.37509	-3.0782	0.00295114	0.00958899
PHLDA3	7.11031	11.0733	3.0773	0.00295901	0.00960744
NOS2	4.89955	2.48334	3.0744	0.00298454	0.00968313
DOCK9	-2.87387	16.6353	-3.07165	0.00300892	0.00975497
CZIB	-4.59138	22.1826	-3.07114	0.00301344	0.00976237
TSN	-0.316152	23.7494	-3.06533	0.00306555	0.00992385
LAMTOR5	-3.41207	23.5889	-3.06427	0.00307516	0.00994759
TJP1	-4.46418	13.635	-3.06321	0.00308484	0.00997149
CPNE3	-0.247863	26.4881	-3.06256	0.00309068	0.00997703
ANKRD44	5.84422	7.97766	3.06252	0.00309112	0.00997703
ISOC1	-4.0706	21.5311	-3.05644	0.00314696	0.0101498
RPLP0	-3.24752	21.856	-3.0518	0.00319024	0.0102817
DDB1	-0.743453	21.2575	-3.04711	0.00323458	0.010417
ANXA6	-0.412974	24.9309	-3.04606	0.00324461	0.0104385
C11orf68	-5.74677	15.2209	-3.04591	0.00324604	0.0104385
MYD88	-4.994	19.5282	-3.03985	0.0033043	0.010618
TWF2	-0.291049	23.2135	-3.03799	0.00332239	0.0106683
CP	5.92647	14.9903	3.03238	0.00337748	0.0108372
PIP5K1C	6.86354	10.8655	3.03107	0.00339052	0.0108711
SEMG2	6.70154	9.88142	3.03043	0.00339684	0.0108833
CAMP	5.8243	19.5217	3.02841	0.00341704	0.01094
TRMT112	-4.72233	21.2611	-3.02727	0.00342847	0.0109643
CRBN	-6.12864	13.308	-3.02715	0.00342964	0.0109643
CLIP1	-4.94099	13.0977	-3.0267	0.00343415	0.0109707
CHMP4B	0.608299	28.0313	3.02513	0.00345	0.0110133
FAM114A1	-3.78011	20.2565	-3.02412	0.00346026	0.0110379
ENOPH1	-0.973996	24.6583	-3.02363	0.00346518	0.0110456
AMD1	-5.62713	16.8884	-3.01822	0.00352047	0.0112136
ELANE	7.74606	14.1398	3.01424	0.00356158	0.0113363
UACA	4.89896	3.97604	3.01084	0.00359714	0.0114412
HSPA4L	-0.377988	19.2355	-3.01048	0.00360092	0.0114448
GNAO1	0.489914	28.6867	3.00401	0.00366947	0.0116542
STAT6	-3.41059	18.6102	-3.0035	0.00367493	0.011661
ZFYVE19	-5.57309	17.7327	-3.00331	0.00367694	0.011661
WASHC4	-4.10067	17.1252	-3.00265	0.00368411	0.0116753
LYPD3	-3.69501	22.4125	-3.00175	0.00369378	0.0116974
DPP7	-5.23362	15.2269	-3.0006	0.00370615	0.0117281
LANCL1	0.246197	24.4205	2.99731	0.00374177	0.0118322
HSPH1	-2.44129	20.8518	-2.99624	0.00375348	0.0118532
DIAPH1	2.65745	18.3037	2.99621	0.00375383	0.0118532
SMIM5	0.855893	29.7755	2.99581	0.00375817	0.0118583
CRYAB	-0.543319	25.4209	-2.99556	0.00376092	0.0118584
BBOX1	5.3354	19.2435	2.99463	0.00377108	0.0118819
RAP2A	0.560964	25.9159	2.99434	0.00377422	0.0118832
PGM1	-0.534865	24.2111	-2.98951	0.00382765	0.0120428
HPGD	1.18975	23.9236	2.98868	0.0038369	0.0120632
MMS19	-3.66787	16.5909	-2.9826	0.00390514	0.0122689
TUBB	-0.469636	27.7461	-2.97978	0.0039373	0.012361
ACACA	-5.42389	13.142	-2.97886	0.00394782	0.0123852
RPLP1	-5.04907	21.1761	-2.97855	0.00395131	0.0123872
PRKCI	0.631244	22.9889	2.97558	0.00398547	0.0124853
PSMC4	-2.42496	20.4273	-2.97489	0.00399339	0.0125012
PLS3	0.353726	25.3064	2.97456	0.00399726	0.0125043
NECAP2	6.05977	6.37269	2.97427	0.00400067	0.012506
EIF2AK4	-4.90671	5.8017	-2.97399	0.00400392	0.0125072
DAAM1	5.26889	9.65409	2.97358	0.00400865	0.0125131
CCDC183	-0.968888	23.402	-2.97176	0.0040298	0.0125701
TSPAN8	-0.43613	28.185	-2.96881	0.00406435	0.0126688
TPM3	3.63853	22.249	2.96791	0.00407497	0.0126845
KRT2	1.06332	25.7077	2.96789	0.0040752	0.0126845
STK38L	-5.93328	12.9138	-2.96547	0.00410381	0.0127645
RAP2C	0.560119	25.7799	2.96245	0.00413972	0.012867
RAB2B	-0.722533	27.359	-2.96218	0.00414295	0.0128679
DCTN2	-0.611579	22.7338	-2.96115	0.00415535	0.0128972
UHRF1BP1L	-2.97356	1.46641	-2.95854	0.00418677	0.0129855
LMNA	-3.72247	1.83574	-2.95817	0.00419123	0.0129901
LTF	3.90795	22.8916	2.95775	0.00419634	0.0129904
ZACN	-3.13628	1.54666	-2.95759	0.00419829	0.0129904
TMEM134	-5.37733	15.9579	-2.95743	0.00420024	0.0129904
FBXO22	-3.09294	1.52528	-2.95661	0.00421019	0.012993
HYOU1	-3.02907	1.49379	-2.95636	0.00421315	0.012993
SNX8	-3.16186	1.55927	-2.95636	0.00421316	0.012993
ALKBH4	-3.17511	1.56581	-2.95614	0.00421589	0.012993
DCTN5	-2.83081	19.9524	-2.95608	0.00421655	0.012993
MAP7	-3.27912	1.6171	-2.95589	0.00421893	0.012993
TTC21B	-3.43766	1.69528	-2.95548	0.00422388	0.0129991
SLC44A5	-3.566	1.75858	-2.95452	0.00423563	0.013026
FER1L6	-3.24156	1.59858	-2.95252	0.00426013	0.0130922
MKRN1	-3.21354	1.58476	-2.95087	0.00428038	0.0131397
ROR2	-3.2604	1.60787	-2.95077	0.0042816	0.0131397
ARPC4	0.280699	26.7219	2.9502	0.00428861	0.0131519
USP9X	-1.52487	18.0735	-2.9499	0.00429232	0.0131541
EIF2B4	-6.06032	10.9013	-2.94898	0.00430374	0.0131767
KRT1	1.08131	26.2646	2.94882	0.00430573	0.0131767
PARP14	-4.59694	4.68137	-2.94698	0.00432865	0.0132375
RNF149	-3.31183	1.63323	-2.94599	0.00434096	0.0132659
ELP6	-6.01621	7.00723	-2.9443	0.00436214	0.0133213
PRKAA1	0.41907	21.7327	2.943	0.00437854	0.013362
CTNS	-4.91966	4.88631	-2.93996	0.00441695	0.0134698
GPX4	-0.237064	26.4623	-2.93391	0.00449432	0.0136962
HSP90B1	-1.29834	22.601	-2.93218	0.00451669	0.0137531
PLA2G2A	-5.49416	20.6584	-2.93198	0.00451927	0.0137531
TMEM192	0.751261	23.8666	2.93093	0.00453298	0.0137852
SPR	-0.601441	24.6689	-2.93021	0.00454236	0.0138041
ENY2	-6.94912	7.41256	-2.9274	0.00457906	0.0138979
COBLL1	2.78245	18.6091	2.92736	0.0045796	0.0138979
GNPNAT1	-4.38222	22.0108	-2.92562	0.00460256	0.0139579
REPS2	2.33759	19.9585	2.9251	0.00460937	0.0139689
NAXD	-0.499967	22.4729	-2.92433	0.00461952	0.0139899
ST13	-0.313044	26.197	-2.92368	0.00462818	0.0140064
LXN	-0.64589	24.2336	-2.9229	0.00463849	0.0140279
ABCE1	-3.61093	18.3946	-2.91993	0.00467818	0.0141381
VAV2	5.46175	10.8108	2.91946	0.00468447	0.0141474
CCT4	-0.573492	23.7347	-2.91913	0.00468883	0.0141483
UBQLN2	-4.04655	20.4212	-2.91895	0.00469126	0.0141483
CRNN	-3.96502	1.95535	-2.91699	0.00471771	0.0142053
UBQLN1	-4.05904	20.4996	-2.91695	0.00471815	0.0142053
IFT88	-5.13709	6.13681	-2.91682	0.00471992	0.0142053
FIS1	-3.0463	21.6877	-2.91261	0.00477705	0.0143673
GNG4	-3.07627	25.5774	-2.91235	0.0047807	0.0143684
UBE2L3	-0.823381	26.4298	-2.90711	0.00485272	0.0145748
CETN2	-6.09903	15.166	-2.90358	0.00490183	0.0147122
SCARB1	4.85222	18.7401	2.90079	0.00494104	0.0148197
APOBEC3C	-2.75133	18.7553	-2.90048	0.00494543	0.0148227
AKT2	3.0695	18.9881	2.89872	0.00497023	0.0148868
SLC44A4	0.285576	28.473	2.89414	0.00503546	0.0150657
ATP9B	-0.709219	23.3577	-2.89405	0.00503684	0.0150657
HLA-B	0.970738	24.7043	2.89312	0.00505019	0.0150953
KIF3B	-2.68632	17.9037	-2.88829	0.00511992	0.0152932
GLRX3	0.679544	25.0084	2.8871	0.00513728	0.0153346
RPS19	-3.05391	21.517	-2.87503	0.00531635	0.0158583
PDPN	5.22454	4.29358	2.87089	0.00537912	0.0160277
BABAM1	-5.17141	6.31824	-2.8708	0.00538048	0.0160277
HSPA8	0.151048	28.4142	2.87036	0.0053872	0.0160368
SLC30A1	3.70246	1.87659	2.86991	0.00539399	0.016046
LNPEP	3.61659	1.83307	2.86946	0.00540093	0.0160527
LRRC8A	3.36365	1.70486	2.86921	0.00540475	0.0160527
FXYD3	4.6014	2.33221	2.86905	0.00540725	0.0160527
PTPRG	3.32485	1.6852	2.86851	0.00541542	0.0160605
AXL	3.43832	1.74271	2.86839	0.00541725	0.0160605
LPXN	4.16919	2.11315	2.86763	0.00542898	0.0160744
CLDN19	4.48287	2.27214	2.86738	0.00543279	0.0160744
CPN2	3.47119	1.75937	2.86737	0.00543299	0.0160744
ERBIN	3.37594	1.71109	2.86684	0.00544117	0.0160845
SNX11	3.74062	1.89593	2.86663	0.0054443	0.0160845
TTC9	3.64019	1.84503	2.86643	0.00544746	0.0160845
PI16	3.76905	1.91034	2.86602	0.00545374	0.0160898
DPYS	-0.563446	22.7914	-2.86583	0.00545661	0.0160898
ASNS	5.57105	7.41189	2.86471	0.00547403	0.0161303
YBX3	3.6709	1.86059	2.8638	0.00548812	0.0161609
B9D1	3.72733	1.8892	2.86339	0.00549445	0.0161682
RIPK2	3.22743	1.63582	2.86316	0.00549801	0.0161682
C16orf70	3.05683	1.54935	2.86225	0.00551217	0.0161885
ANKFY1	-2.6488	18.6026	-2.86224	0.00551232	0.0161885
KLHL20	3.45525	1.75129	2.86197	0.0055165	0.0161899
PRPSAP2	-2.84716	20.7746	-2.86102	0.00553139	0.0162227
PCNX4	3.48124	1.76447	2.85919	0.00556011	0.016296
RAF1	5.49506	8.89078	2.85862	0.00556902	0.0163111
PPME1	-0.584699	21.9212	-2.85709	0.00559317	0.0163705
PHKA2	-5.10698	6.10502	-2.85679	0.00559785	0.0163705
CRISP3	3.74352	1.8974	2.85635	0.0056048	0.0163705
HNRNPK	-2.97836	18.9468	-2.85592	0.0056116	0.0163705
SHMT1	-0.672754	23.2077	-2.85591	0.00561186	0.0163705
FSCN1	3.17432	1.6089	2.85575	0.00561424	0.0163705
GCHFR	-6.55001	14.5331	-2.85567	0.00561554	0.0163705
ARHGAP28	3.05565	1.54875	2.85512	0.00562436	0.0163853
UBA5	-2.55423	22.7756	-2.85474	0.00563029	0.0163917
NT5C3A	3.59173	1.82047	2.85242	0.00566738	0.0164886
EPS8L2	0.785084	26.4611	2.8502	0.00570294	0.0165811
UPF1	-3.08381	17.5755	-2.84966	0.00571161	0.0165952
ARCN1	-2.33926	21.0594	-2.84939	0.00571598	0.0165969
IGKV2D-24	4.35705	2.20837	2.84846	0.00573087	0.016629
TBC1D4	-1.60438	17.6895	-2.84788	0.00574037	0.0166455
PRDX5	-0.620657	27.7144	-2.84657	0.00576146	0.0166956
NIBAN1	-0.847816	25.6725	-2.8436	0.00580998	0.0168251
CMTM4	5.71478	5.69069	2.83994	0.00587009	0.0169879
PTRHD1	-0.64561	25.4206	-2.83883	0.00588847	0.0170298
PACSIN2	0.251667	25.415	2.83608	0.00593415	0.0171505
STK16	6.07303	6.66265	2.8347	0.00595707	0.0172054
USO1	-3.91848	18.5026	-2.83294	0.00598663	0.0172793
DNAJC7	-5.07976	6.83647	-2.82747	0.00607931	0.0175352
NCALD	-0.360859	23.8847	-2.82706	0.00608633	0.0175439
GOLPH3	-3.21687	20.5033	-2.82578	0.0061081	0.017595
PLA2R1	6.36798	11.2939	2.82409	0.00613706	0.0176668
USP9Y	-1.41662	17.6223	-2.82367	0.00614433	0.0176761
DCTN1	-1.57195	19.9817	-2.81855	0.00623302	0.0179194
PSMA1	-0.427695	24.4747	-2.81765	0.00624875	0.0179528
EXOC6B	-2.41792	17.5376	-2.81626	0.00627311	0.018011
NME1-NME2	-0.511545	26.2657	-2.8105	0.006375	0.0182795
CADPS2	-1.76901	20.6853	-2.8105	0.00637501	0.0182795
RAB3A	-0.632528	31.3354	-2.80856	0.00640968	0.0183428
RAB3B	-0.632528	31.3354	-2.80856	0.00640968	0.0183428
RAB3D	-0.632528	31.3354	-2.80856	0.00640968	0.0183428
METAP1	-3.3401	19.095	-2.80667	0.00644349	0.0184275
PLPP1	-0.650643	28.6839	-2.80092	0.00654777	0.0187134
GPD1L	-0.541136	25.9583	-2.79861	0.00658994	0.0188216
GGCT	-0.563272	25.82	-2.79725	0.00661509	0.0188811
ARRB1	-0.273297	24.1601	-2.79631	0.00663234	0.018918
SLC12A6	4.98774	5.69811	2.79507	0.00665523	0.0189709
ARHGAP1	-0.536017	24.1852	-2.78699	0.00680656	0.0193896
PCDHGB5	5.64438	7.94647	2.7859	0.00682725	0.0194359
PAK2	-0.513265	22	-2.78557	0.00683337	0.0194406
PREX1	-4.67824	5.53036	-2.78226	0.00689662	0.0196078
CCT3	-0.614938	24.0419	-2.77836	0.00697165	0.019802
LARS1	-3.53925	18.3729	-2.77823	0.00697401	0.019802
ICA1	-2.68309	19.8384	-2.777	0.00699801	0.0198572
UAP1	-3.77709	19.8658	-2.77651	0.0070075	0.0198713
NANS	-0.778032	25.9508	-2.77592	0.00701883	0.0198905
CYSTM1	0.714443	30.6185	2.77456	0.00704547	0.019953
FBXO2	-4.32693	19.6073	-2.77421	0.00705231	0.0199595
SLC44A1	0.656467	21.3555	2.77352	0.00706576	0.0199832
PRKAR1A	-0.652278	22.834	-2.77331	0.00706984	0.0199832
MAP4K4	5.06837	15.7532	2.76751	0.00718422	0.0202933
UBR1	-4.86768	8.29864	-2.76708	0.00719273	0.0203042
VTCN1	7.37283	12.6741	2.76302	0.0072741	0.0205207
TPD52L2	-3.24216	21.3538	-2.7618	0.00729848	0.0205762
PTPN11	0.405457	21.5702	2.76103	0.00731405	0.0206067
OR6N2	6.42896	10.4804	2.75964	0.00734227	0.0206729
G3BP2	-4.69494	4.16554	-2.75918	0.00735162	0.0206859
FXYD2	0.829351	24.1219	2.75828	0.00736984	0.0207238
MINK1	5.02057	15.6477	2.758	0.0073755	0.0207264
HRG	5.03669	5.90751	2.756	0.00741647	0.0208281
ATP2C1	-5.33359	7.57348	-2.75411	0.00745506	0.020923
PPP2R5E	5.02317	15.9257	2.75017	0.00753662	0.0211383
PREP	-1.75685	21.418	-2.74893	0.00756243	0.0211971
LGALS3	-0.302955	27.8648	-2.74806	0.00758049	0.0212341
RAP1GAP	2.5241	18.8062	2.74438	0.00765767	0.0214366
BHMT2	-0.903465	25.0702	-2.74266	0.00769407	0.0215247
RPS10	-2.66654	20.1503	-2.74112	0.00772672	0.0216022
C15orf38-AP3S2	-4.18587	19.1269	-2.73623	0.00783115	0.0218801
STXBP1	-0.806203	21.5003	-2.7357	0.00784249	0.0218978
DYRK2	4.27472	16.1342	2.7305	0.00795527	0.0221985
BTF3L4	6.0246	6.64482	2.72881	0.00799218	0.0222873
TALDO1	-0.42338	23.7965	-2.72792	0.00801185	0.0223279
TPRN	3.63853	2.33984	2.72743	0.00802258	0.0223435
PRKACA	-0.476666	26.3974	-2.72625	0.00804848	0.0223871
PRKACB	-0.476666	26.3974	-2.72625	0.00804848	0.0223871
SLC11A2	-0.250485	24.9444	-2.72173	0.00814881	0.0226517
SH3GLB2	1.64079	22.0005	2.71971	0.00819396	0.0227627
SLC9A3R2	0.405153	25.8992	2.71628	0.00827104	0.0229622
UNC5CL	6.05704	8.95933	2.71579	0.00828209	0.0229783
SLAIN2	-3.38701	19.7391	-2.71528	0.0082938	0.0229962
RUVBL1	-3.55196	19.1281	-2.71481	0.00830445	0.0230111
SRP14	4.41588	2.86384	2.71362	0.00833142	0.0230712
LEPROT	6.78118	10.3628	2.71134	0.00838352	0.0232008
EIF3B	-3.08885	18.0821	-2.70999	0.00841447	0.0232717
UBA1	-0.405258	25.3293	-2.70856	0.00844724	0.0233475
AGA	5.86224	11.7923	2.70725	0.00847769	0.0234158
THOP1	-2.99263	20.1253	-2.70703	0.00848268	0.0234158
MAGED2	-3.22093	18.9597	-2.69799	0.00869424	0.0239847
CALU	-3.50246	2.15279	-2.69473	0.00877168	0.024183
LPO	-3.07251	1.51521	-2.69339	0.00880354	0.0242447
RNF144B	-3.23752	1.59659	-2.69333	0.00880515	0.0242447
PROS1	-2.98642	1.47275	-2.69297	0.00881368	0.0242529
LGALSL	-4.59734	17.8521	-2.69211	0.0088344	0.0242822
SLC38A2	1.77716	23.4649	2.69206	0.00883551	0.0242822
PITPNA	-0.257185	24.5165	-2.69183	0.008841	0.0242822
QTRT1	-2.95108	1.45533	-2.69139	0.00885165	0.0242828
NNMT	-3.25346	1.60445	-2.69136	0.00885234	0.0242828
AP5S1	-2.66001	1.31178	-2.68964	0.00889384	0.0243813
AMN	-3.29335	1.62412	-2.6885	0.00892149	0.0244342
RPN2	-2.80671	1.38413	-2.68815	0.00892975	0.0244342
ATG2B	-2.45371	1.21005	-2.68802	0.00893298	0.0244342
PLIN3	-0.528614	23.476	-2.68775	0.00893952	0.0244342
KCNH8	-2.94348	1.45158	-2.68769	0.00894113	0.0244342
LSAMP	-3.24239	1.59899	-2.68715	0.0089541	0.0244503
WDR91	-2.57182	1.26829	-2.68698	0.00895821	0.0244503
PTPRM	-2.80366	1.38263	-2.6866	0.00896758	0.0244606
OGFR	-2.52611	1.24575	-2.6857	0.00898944	0.0245049
ANXA4	-0.235406	27.5059	-2.68449	0.0090191	0.0245704
PAPSS2	-2.94821	1.45391	-2.6823	0.00907284	0.0247014
THBS4	-3.10443	1.53095	-2.68192	0.00908221	0.0247115
CACNA2D2	-5.43241	8.5728	-2.68126	0.00909837	0.0247401
HOMER1	5.23521	5.31969	2.68034	0.00912111	0.0247865
COPS2	-2.68867	20.5466	-2.67572	0.00923588	0.0250717
BAIAP2L1	0.609398	25.1098	2.67566	0.00923754	0.0250717
SEMG1	6.22404	10.5332	2.67286	0.00930761	0.0252462
CD58	4.92876	19.5813	2.67219	0.00932468	0.0252634
EIF2B1	4.797	16.8588	2.67215	0.00932552	0.0252634
RACK1	-3.21775	21.8064	-2.6719	0.00933182	0.0252648
STRA6	5.7202	7.21666	2.67156	0.00934035	0.0252722
PLPBP	-2.36077	22.0772	-2.67003	0.0093791	0.0253613
PSME1	-0.441539	25.765	-2.66745	0.00944483	0.0255233
AKR1B10	-3.43825	1.69557	-2.66635	0.00947298	0.0255835
PPP4R1	-4.34845	12.5264	-2.66279	0.00956451	0.0258147
FBXL8	-2.75159	21.2826	-2.66048	0.00962421	0.0259598
SYAP1	-5.39384	15.5307	-2.66016	0.00963262	0.0259665
PPP2CA	-0.537228	24.9209	-2.65878	0.00966832	0.0260219
PPP2CB	-0.537228	24.9209	-2.65878	0.00966832	0.0260219
ECHDC1	-3.79583	19.3923	-2.65868	0.00967105	0.0260219
SOD1	-0.442853	29.0177	-2.65656	0.00972646	0.0261548
TBC1D15	-4.88304	12.7059	-2.65573	0.00974809	0.0261969
UNC13D	6.64663	11.219	2.65469	0.00977545	0.0262411
TRIM47	5.16301	17.2404	2.65465	0.00977657	0.0262411
ARPP19	-6.53762	11.3848	-2.65099	0.00987332	0.0264845
ALDH7A1	-0.788786	24.7875	-2.65037	0.00988982	0.0265125
TSPAN1	0.659571	31.2906	2.64581	0.010012	0.0268208
TCEANC2	6.7452	10.82	2.64562	0.0100171	0.0268208
CAMK1	-4.2677	19.9764	-2.6439	0.0100636	0.0269287
MVK	-2.66732	20.9674	-2.64237	0.0101049	0.0270227
PTGES3	-0.465497	26.2964	-2.63969	0.0101778	0.027201
IFITM3	0.447876	26.9638	2.63798	0.0102246	0.0273093
PPP2R5D	-2.64844	20.9349	-2.63664	0.0102614	0.027391
DPYSL3	-0.480777	22.5508	-2.63625	0.0102723	0.0274011
CBR3	-0.346805	26.9973	-2.63605	0.0102778	0.0274011
ATG16L1	-5.62062	8.03096	-2.63499	0.010307	0.0274623
GATD1	-5.58861	14.2743	-2.63276	0.0103688	0.0276101
GSS	-0.542784	24.508	-2.63234	0.0103802	0.0276237
PANK4	-3.41457	16.0177	-2.6292	0.0104679	0.0278401
PDGFRB	0.222231	22.8438	2.62793	0.0105036	0.0279179
PRPSAP1	-2.8987	19.4808	-2.62633	0.0105488	0.0280209
REPS1	1.98239	19.1338	2.625	0.0105864	0.0281038
PSMD8	-1.73739	21.9966	-2.62328	0.010635	0.0282157
LTA4H	-0.358296	23.6079	-2.6222	0.0106658	0.0282802
SLC49A4	-5.4494	9.47744	-2.62138	0.0106894	0.0283255
CIB1	0.396323	27.1636	2.61649	0.0108296	0.0286058
HLA-DQB1	4.10489	2.08056	2.61401	0.0109016	0.0286058
CD74	3.50372	1.77586	2.61397	0.0109028	0.0286058
GPX2	3.78798	1.91993	2.61375	0.0109092	0.0286058
SHKBP1	3.31592	1.68067	2.61372	0.0109099	0.0286058
SMAP1	3.33777	1.69175	2.61366	0.0109119	0.0286058
BPGM	3.81263	1.93243	2.61354	0.0109152	0.0286058
HSPA2	0.139849	28.3288	2.61351	0.0109162	0.0286058
MAP1S	3.11681	1.57975	2.61346	0.0109174	0.0286058
BCL2L15	3.54994	1.79929	2.6133	0.0109222	0.0286058
STAMBP	-0.280641	24.1659	-2.6132	0.0109252	0.0286058
SLC39A5	3.08728	1.56479	2.6129	0.0109338	0.0286058
EVI2B	3.57766	1.81333	2.61266	0.010941	0.0286058
CLNK	3.08343	1.56283	2.6126	0.0109426	0.0286058
FCGR3A	4.00443	2.02964	2.61255	0.0109441	0.0286058
FCGR3B	4.00443	2.02964	2.61255	0.0109441	0.0286058
RPS16	-2.32771	22.1772	-2.61247	0.0109464	0.0286058
BBS5	3.26806	1.65642	2.61213	0.0109564	0.0286058
TFF2	3.72221	1.8866	2.61209	0.0109574	0.0286058
ACTN4	-0.20272	24.2318	-2.61192	0.0109624	0.0286058
PCOLCE2	3.36158	1.70381	2.61189	0.0109633	0.0286058
LTB4R	3.78115	1.91647	2.61174	0.0109678	0.0286058
SHISA3	3.20001	1.62192	2.61132	0.0109801	0.0286058
RNF128	3.36584	1.70597	2.61114	0.0109853	0.0286058
THBS1	2.5745	1.30488	2.61108	0.0109872	0.0286058
MUC3A	3.06783	1.55493	2.61098	0.01099	0.0286058
AMDHD2	3.02239	1.5319	2.61086	0.0109934	0.0286058
ADGRE3	3.27655	1.66072	2.61084	0.0109941	0.0286058
BPHL	3.31283	1.6791	2.61081	0.010995	0.0286058
KRT8	3.71163	22.4222	2.61035	0.0110084	0.0286058
BARGIN	2.76771	1.40281	2.61029	0.0110103	0.0286058
FPR2	3.66414	1.85717	2.61018	0.0110134	0.0286058
RABGAP1L	2.63109	1.33356	2.6101	0.0110157	0.0286058
SLC14A1	3.19073	1.61722	2.6098	0.0110245	0.0286058
PTPRC	3.43724	1.74216	2.60979	0.0110248	0.0286058
MMRN2	3.41321	1.72998	2.60958	0.0110309	0.0286058
AASDHPPT	-3.54573	16.7236	-2.60919	0.0110426	0.0286191
KRT3	3.69059	22.2876	2.60851	0.0110625	0.0286535
C16orf54	3.45293	1.75011	2.60825	0.0110702	0.0286564
FCAR	3.34774	1.6968	2.60706	0.0111054	0.0287307
FGGY	-3.59243	18.3629	-2.60665	0.0111173	0.0287444
KPNA5	-1.5461	20.787	-2.60613	0.0111328	0.0287533
HNRNPDL	-3.36592	20.4286	-2.60599	0.0111369	0.0287533
SKIV2L	-3.09724	17.159	-2.6058	0.0111427	0.0287533
TUB	3.21592	1.62999	2.60565	0.0111471	0.0287533
CBR1	-0.346077	27.3376	-2.60468	0.0111758	0.0288104
CYBRD1	1.08952	25.3809	2.60429	0.0111875	0.0288234
MPZL2	3.23259	1.63843	2.60385	0.0112007	0.0288404
STRIP1	2.41352	1.22329	2.60321	0.0112197	0.0288724
QARS1	-3.24468	19.6205	-2.60258	0.0112384	0.0289035
ITGAV	2.84315	20.3414	2.60008	0.0113133	0.0290527
KRT77	0.956017	25.5722	2.60001	0.0113154	0.0290527
NCKIPSD	2.72069	1.37898	2.59993	0.0113178	0.0290527
TKFC	-0.230879	24.4935	-2.59976	0.011323	0.0290527
CCDC69	3.03215	1.53684	2.59937	0.0113347	0.0290657
NT5DC1	-3.04312	21.205	-2.59854	0.0113598	0.0291129
PSEN1	-0.608597	22.1353	-2.59699	0.0114067	0.0292159
AKAP7	-0.626472	25.3883	-2.59602	0.011436	0.0292737
RGS19	3.21034	1.62716	2.59557	0.0114496	0.0292914
EZR	0.457582	28.7103	2.59411	0.0114942	0.0293883
PLXND1	4.74895	8.65722	2.59383	0.0115027	0.0293928
NRIP2	2.9185	1.47924	2.59258	0.011541	0.0294724
GPRIN2	3.09587	1.56914	2.59237	0.0115474	0.0294724
UPK1A	0.822828	27.1369	2.59167	0.0115689	0.0294986
FGB	2.6277	1.33185	2.5916	0.0115711	0.0294986
ASPA	5.26129	6.27372	2.59072	0.0115979	0.0295495
NECAP1	5.60174	14.4403	2.59041	0.0116077	0.0295572
PRKCE	-0.574981	21.0522	-2.58899	0.0116514	0.0296383
SYPL1	-0.385671	25.0341	-2.58893	0.0116531	0.0296383
CLIC3	2.51577	20.7105	2.58755	0.0116959	0.02973
CYB5R3	1.48945	19.908	2.58681	0.0117187	0.0297706
GPRC5C	0.626199	31.0519	2.58401	0.0118061	0.0299751
HID1	-0.769766	23.3358	-2.58293	0.0118398	0.0300361
TMED2	-4.73697	15.7486	-2.5828	0.0118439	0.0300361
DAZAP2	-4.11635	21.0646	-2.58135	0.0118893	0.0301339
ACE	-0.589846	24.6468	-2.58021	0.0119254	0.0302077
CARS1	-4.90592	12.6429	-2.57963	0.0119437	0.0302367
CD101	2.83972	1.43931	2.57728	0.0120181	0.0304073
RAB13	-0.251366	29.9257	-2.57637	0.0120471	0.030463
VCP	-0.558096	24.6902	-2.57583	0.0120642	0.0304886
PSME2	-0.504747	25.165	-2.57351	0.0121382	0.0306435
PICALM	0.520884	20.8441	2.57347	0.0121395	0.0306435
IGHM	5.57385	15.0653	2.56882	0.0122893	0.0310036
VPS37C	-0.290457	26.7738	-2.56459	0.0124273	0.0313337
UMPS	-3.00546	20.7104	-2.56344	0.0124647	0.03141
EPHA5	2.56703	1.3011	2.56306	0.0124775	0.031424
MAN1A1	4.10487	4.16823	2.56089	0.0125487	0.0315852
LSM5	-5.79504	16.2139	-2.55703	0.012677	0.0318896
TGM3	2.83857	1.43873	2.55313	0.0128075	0.0321958
IFT27	-2.58678	21.198	-2.55295	0.0128134	0.0321958
STEAP4	-0.555288	27.2734	-2.55262	0.0128247	0.0322054
PRKCH	-0.552816	21.4161	-2.55179	0.0128527	0.0322574
LRATD1	-4.46985	16.4041	-2.54925	0.0129387	0.0324544
AGT	3.95027	2.56751	2.54886	0.0129517	0.0324686
ANPEP	-0.481926	29.3019	-2.54855	0.0129622	0.0324762
DOP1A	-0.863823	21.4055	-2.54662	0.0130281	0.0326225
TMA7	6.18011	19.4484	2.54275	0.013161	0.0329363
EIF3F	-0.471954	22.5496	-2.54225	0.0131782	0.0329605
RDH11	-3.40339	20.9967	-2.54196	0.0131882	0.0329667
SLC31A1	-0.297738	27.2813	-2.54124	0.0132132	0.0330102
TUBB4B	-0.425662	27.8289	-2.53944	0.0132754	0.0331467
ALDOB	-0.409347	27.5353	-2.53907	0.0132884	0.0331603
MTPN	-0.423374	26.5729	-2.53779	0.0133331	0.0332527
NME1	-0.444093	27.7291	-2.53658	0.0133752	0.0333388
RPS3	-0.584809	23.1016	-2.53568	0.0134065	0.0333978
ASPSCR1	-4.68472	13.6682	-2.53481	0.0134371	0.0334548
GSN	0.661562	24.248	2.53308	0.013498	0.0335872
MFGE8	-5.60186	15.7914	-2.53276	0.0135095	0.0335968
SDCBP	0.485001	30.7024	2.53214	0.0135311	0.0336315
VAMP5	5.94951	17.9059	2.53179	0.0135437	0.0336435
NAMPT	-0.493168	25.2052	-2.52806	0.0136762	0.0339534
LRRC47	3.32551	19.2678	2.52756	0.0136939	0.0339633
BIN3	2.76641	19.6704	2.52751	0.0136958	0.0339633
ATP6V1C1	-0.413047	23.1727	-2.52729	0.0137038	0.0339639
CASP14	5.76793	9.63548	2.52675	0.0137232	0.0339927
UBL3	0.433203	25.8149	2.52633	0.013738	0.0340102
SLC22A12	5.91798	16.6077	2.52468	0.0137975	0.0341264
CASP7	-3.81144	18.8086	-2.52459	0.0138006	0.0341264
GARS1	-2.1494	20.6901	-2.52319	0.0138511	0.0342319
RSU1	-3.06335	19.4909	-2.52019	0.0139596	0.0344805
RAB22A	0.266381	25.0212	2.51952	0.0139839	0.0345211
CDC42BPA	-4.46214	15.2323	-2.51888	0.0140073	0.0345592
NEDD8-MDP1	6.24949	12.3906	2.51812	0.014035	0.034608
PIK3CB	-2.64132	16.4901	-2.51639	0.0140984	0.0347449
VWA5A	-0.693463	19.4368	-2.51588	0.014117	0.034771
WDSUB1	-4.24192	13.9803	-2.51555	0.0141292	0.0347813
DHRS11	5.48811	12.9261	2.51491	0.014153	0.0348203
EIF2B2	-4.76256	13.903	-2.51362	0.0142005	0.0349176
ARHGDIB	2.45622	22.7884	2.51262	0.0142375	0.0349889
ACE2	1.06353	23.4618	2.51195	0.0142623	0.03503
PGD	-0.18851	25.745	-2.51073	0.0143076	0.0351215
ILDR1	2.34303	18.9972	2.51006	0.0143324	0.0351627
SPP1	-5.58031	7.27713	-2.50896	0.0143734	0.0352435
BABAM2	-4.10637	16.1625	-2.50675	0.0144562	0.0354267
DCTN4	-4.21935	16.6744	-2.50594	0.0144864	0.0354689
EHD2	0.323345	25.6249	2.50585	0.0144897	0.0354689
PPIH	-2.35012	19.5372	-2.50262	0.0146117	0.0357475
MON2	-2.4511	20.299	-2.5018	0.0146427	0.0358034
CACNA2D1	-0.673119	22.2962	-2.50064	0.014687	0.0358811
BSPRY	-2.53655	20.8109	-2.50053	0.014691	0.0358811
BHMT	-0.861436	25.0951	-2.50018	0.0147044	0.0358939
EXOC4	-0.214329	21.2074	-2.49873	0.0147598	0.0360089
EPS8L1	0.660053	24.6045	2.49738	0.0148114	0.0361148
NRP1	5.55852	9.92285	2.49528	0.014892	0.0362744
ITIH1	4.75133	5.09635	2.49525	0.0148935	0.0362744
RAD23A	-0.479345	24.5924	-2.49419	0.0149344	0.0363536
FASN	-0.715352	23.5107	-2.49376	0.0149509	0.0363736
AP1G2	-2.25833	18.9443	-2.49205	0.015017	0.036514
CCT6A	-0.609318	23.7652	-2.49063	0.0150723	0.036628
C12orf29	3.10182	2.05462	2.4904	0.0150814	0.0366299
CNN2	2.7473	19.8424	2.48851	0.015155	0.0367882
PGC	4.76958	4.28479	2.48684	0.0152207	0.036927
SSH3	0.383508	19.7596	2.48561	0.0152689	0.0370235
CNN3	2.72144	19.6718	2.48502	0.0152924	0.03706
VIPAS39	-4.73456	5.85076	-2.48463	0.0153079	0.0370697
TRIM4	3.90037	3.79196	2.48439	0.0153174	0.0370697
CTDSP2	6.21779	13.1108	2.48427	0.0153219	0.0370697
ASMTL	-2.45863	20.4323	-2.48321	0.0153639	0.0371507
NFASC	5.63633	11.5612	2.48276	0.0153816	0.0371729
IPO7	-2.33772	18.9722	-2.48147	0.0154329	0.0372763
RPTOR	-4.09412	4.6167	-2.48101	0.0154515	0.0372864
WASF3	-3.37145	17.9512	-2.48094	0.0154542	0.0372864
ENTPD3	-0.707368	21.5859	-2.47835	0.0155578	0.0375156
ALDH1A3	-0.573674	25.2343	-2.47728	0.0156004	0.0375978
PLSCR3	1.72374	23.9235	2.47559	0.0156687	0.0377414
SERPINB5	-1.63152	21.6248	-2.47511	0.0156879	0.0377667
SEPTIN6	0.278487	22.2306	2.47332	0.0157603	0.0379202
WDFY1	-1.49742	20.8383	-2.47306	0.015771	0.0379252
OPLAH	-2.24505	18.6687	-2.4706	0.0158711	0.0381448
CHMP1A	0.447426	27.3954	2.47034	0.0158818	0.0381496
BANF1	-2.84453	23.9851	-2.46916	0.0159299	0.038244
PLCD1	0.901111	23.1194	2.4678	0.0159855	0.0383564
PAICS	-2.7414	22.9528	-2.4615	0.0162463	0.0389559
RHOG	-0.366121	28.4988	-2.46133	0.0162532	0.0389559
AKAP10	-4.93553	8.22429	-2.45879	0.0163596	0.0391895
SLC5A1	0.834847	24.2552	2.4574	0.0164181	0.0393064
SARS1	-0.338148	23.2636	-2.4572	0.0164264	0.0393064
DARS1	-2.50427	21.1903	-2.45685	0.0164412	0.0393201
PFKL	-0.289398	23.3192	-2.45608	0.0164736	0.0393762
TSNAX	-4.19033	19.788	-2.45546	0.0164995	0.0394165
CA2	0.728843	26.5856	2.45396	0.0165632	0.0395471
SEC23B	0.415989	19.5811	2.45332	0.0165902	0.0395899
SEPTIN10	5.06771	11.5178	2.45172	0.0166582	0.0397305
IMPACT	-4.94005	9.47037	-2.45072	0.0167009	0.0398105
DAGLB	-4.05374	4.75995	-2.44971	0.0167442	0.0398919
PELI3	-4.47082	4.25225	-2.44696	0.0168625	0.0401519
PSPH	-5.67092	11.5647	-2.44176	0.0170878	0.0406661
PSMA7	-1.76698	23.9952	-2.44089	0.0171258	0.0407344
BLMH	4.85163	15.7764	2.44028	0.0171522	0.0407749
LGR4	3.081	2.06517	2.43999	0.017165	0.0407832
MUC5B	-2.7214	19.9118	-2.43736	0.0172804	0.0410351
PDCD5	-2.49209	20.1394	-2.43676	0.0173068	0.0410754
ATXN3	-4.80417	12.7779	-2.43343	0.0174546	0.0414036
TFF3	4.52433	3.58561	2.43277	0.0174839	0.0414507
TBC1D7	-3.70251	3.25673	-2.43238	0.017501	0.0414688
PAFAH1B2	-0.784619	25.7297	-2.4295	0.0176299	0.0417481
EEF1B2	-2.993	21.9923	-2.42932	0.017638	0.0417481
FLNA	-0.388726	19.7114	-2.42849	0.017675	0.0418129
SNX3	-0.863528	21.482	-2.42812	0.017692	0.0418305
CLASP2	4.37428	6.19315	2.42732	0.0177279	0.0418926
WDR11	-3.45979	16.5476	-2.42613	0.0177815	0.0419967
PFKFB2	2.90266	19.1459	2.42559	0.0178058	0.0420312
FHL1	4.50747	22.0937	2.42464	0.0178488	0.0421101
DNAJA4	-3.96679	17.8089	-2.42298	0.0179243	0.0422653
CTNNA1	0.430502	19.7371	2.41917	0.0180986	0.0425975
LIME1	-2.7859	1.37387	-2.41911	0.018101	0.0425975
TXNL4A	-2.98625	1.47267	-2.419	0.0181061	0.0425975
RPL38	-6.49851	11.3338	-2.41884	0.0181137	0.0425975
BAG1	-2.47747	1.22176	-2.41883	0.018114	0.0425975
LRRN4	-2.6438	1.30379	-2.41833	0.018137	0.0426289
EPHX1	-2.38557	1.17644	-2.41749	0.0181759	0.0426608
ELP4	-2.12121	1.04608	-2.41731	0.0181837	0.0426608
UGT2B7	-2.49626	1.23103	-2.41729	0.0181849	0.0426608
RBBP7	5.36601	8.85541	2.41719	0.0181897	0.0426608
KCTD9	-2.23533	1.10235	-2.4167	0.0182122	0.0426837
TMED4	-2.67121	1.31731	-2.41655	0.018219	0.0426837
UBR2	-2.11345	1.04225	-2.4161	0.0182397	0.0426929
CD151	-0.232678	27.31	-2.41604	0.0182425	0.0426929
HSD17B12	-2.20391	1.08686	-2.41464	0.0183074	0.0428219
OSTF1	0.232297	24.5942	2.41427	0.0183245	0.0428389
GPX1	-0.475377	25.2516	-2.4138	0.0183465	0.0428675
CORO1C	-0.297583	24.0994	-2.41349	0.018361	0.0428782
RFK	-2.70323	1.3331	-2.41316	0.018376	0.0428905
ATP6V0D1	-0.118387	25.9044	-2.41247	0.0184085	0.0429387
RPAP1	-1.9998	0.986205	-2.41215	0.0184233	0.0429387
RAB1A	-0.310876	30.3715	-2.41209	0.0184262	0.0429387
C7orf25	-2.30317	1.13581	-2.41133	0.0184615	0.042998
ATP9A	-0.762863	23.9222	-2.41016	0.0185163	0.0431027
SLC9A3R1	0.499379	27.6127	2.4077	0.0186318	0.0433484
AKR7A2	-0.53843	25.2219	-2.40732	0.0186497	0.0433669
PSMB3	-1.67909	24.2683	-2.40345	0.0188327	0.0437576
PRTN3	6.28145	11.5064	2.40335	0.0188377	0.0437576
PDCD10	0.372594	26.6733	2.40311	0.0188489	0.0437604
NUDCD2	5.1408	17.5029	2.40187	0.0189084	0.0438751
COPS7A	4.7917	15.8588	2.40057	0.0189705	0.0439958
LPAR3	-3.98404	19.0746	-2.4	0.0189978	0.0440359
COMMD10	-0.303561	20.748	-2.3989	0.0190503	0.044134
COPE	-2.51495	21.0211	-2.39723	0.0191309	0.0442972
IPO5	-0.607514	19.3234	-2.38613	0.0196729	0.045528
RPS7	-4.67227	17.9172	-2.38587	0.0196857	0.0455336
ALPI	-5.08347	10.5119	-2.38277	0.0198395	0.0458651
PLLP	-5.25302	18.2013	-2.38226	0.0198652	0.0459002
RAPGEF3	1.00348	21.0141	2.38159	0.0198985	0.0459528
MOB1A	0.351824	25.6641	2.38111	0.0199225	0.0459596
MOB1B	0.351824	25.6641	2.38111	0.0199225	0.0459596
RPL7A	-5.85286	12.8169	-2.37797	0.0200804	0.0462994
TDP2	4.5729	5.89684	2.37761	0.0200982	0.046316
CDC42BPB	-3.6977	16.8643	-2.37738	0.02011	0.0463187
TAOK2	0.702367	21.5656	2.37664	0.0201473	0.0463801
TNIK	2.23815	18.5256	2.37623	0.0201678	0.0463818
SH2D4A	-4.44654	17.7098	-2.3762	0.0201692	0.0463818
NUDT9	-5.09884	6.99687	-2.37546	0.0202068	0.0464436
GFPT1	-2.20056	23.0844	-2.37504	0.0202283	0.0464687
MYO5A	-1.90869	20.3099	-2.37325	0.0203191	0.0466528
IRF6	-2.32217	19.9515	-2.37231	0.0203668	0.0467342
PM20D2	-2.62817	22.6743	-2.37213	0.020376	0.0467342
SYTL1	-0.725277	26.1727	-2.37122	0.0204226	0.0467961
AP3S1	-5.06329	14.728	-2.37119	0.0204244	0.0467961
HVCN1	-4.66131	8.0427	-2.36802	0.0205871	0.047144
HEG1	4.69817	5.88948	2.36627	0.0206773	0.047326
ATP6AP1	-0.333282	24.0681	-2.36396	0.0207968	0.0475556
CCM2	0.877167	21.5743	2.36388	0.0208008	0.0475556
MAPK1	-0.268952	25.2831	-2.3637	0.0208103	0.0475556
AFMID	-2.82994	19.1101	-2.36219	0.0208892	0.0477109
SIRPA	2.55935	20.955	2.36038	0.0209837	0.0478889
GMPR	-2.303	23.9546	-2.36028	0.0209891	0.0478889
CLIC6	0.403047	25.4892	2.35963	0.0210229	0.0479216
CLDN5	1.45929	23.5597	2.35958	0.0210254	0.0479216
PPM1H	-1.54366	21.8866	-2.35876	0.0210688	0.0479956
PTPRN2	4.36308	3.9549	2.35746	0.0211371	0.048126
KIF5C	-0.586664	24.4336	-2.35186	0.0214341	0.0487768
RHOB	-0.81534	26.4825	-2.34978	0.0215454	0.0489623
KIF12	-0.609352	24.6804	-2.34951	0.02156	0.0489623
COMMD6	2.88757	1.46356	2.34858	0.0216096	0.0489623
CDC42EP1	2.84535	1.44216	2.34848	0.0216152	0.0489623
IGHV3-15	3.19497	1.61937	2.34808	0.0216365	0.0489623
SLC1A5	0.457796	22.8048	2.34801	0.0216403	0.0489623
ADGRA2	3.12982	1.58635	2.34795	0.0216437	0.0489623
SERPINA6	2.6727	1.35466	2.34784	0.0216497	0.0489623
CPNE1	0.339447	22.8888	2.34744	0.0216711	0.0489623
CLDN1	3.04865	1.54521	2.34715	0.0216865	0.0489623
SLC16A7	2.48272	1.25837	2.3471	0.0216894	0.0489623
PIR	-4.13877	4.23769	-2.34695	0.0216974	0.0489623
KLHL22	2.56235	1.29873	2.34663	0.021715	0.0489623
ABCC6	2.41924	1.22619	2.34658	0.0217177	0.0489623
VWA7	2.7662	1.40205	2.34654	0.0217199	0.0489623
B9D2	2.85851	1.44883	2.34631	0.0217318	0.0489623
CD37	2.91916	1.47958	2.34626	0.021735	0.0489623
ADGRE2	2.72914	1.38326	2.34605	0.0217463	0.0489623
SLCO2B1	2.5645	1.29981	2.34576	0.0217617	0.0489623
CASP1	2.79519	1.41674	2.34575	0.0217624	0.0489623
DPYSL2	-1.43118	21.1	-2.34571	0.0217644	0.0489623
GP1BA	2.6217	1.32881	2.34563	0.021769	0.0489623
NAF1	-2.96128	2.32945	-2.34554	0.0217735	0.0489623
TBC1D8	1.99884	1.01311	2.34531	0.0217861	0.0489655
EXOC3L4	2.5411	1.28796	2.34483	0.0218122	0.0489989
IFT140	2.21414	1.12224	2.3441	0.0218519	0.0490137
CPB1	2.4984	1.26631	2.34401	0.0218566	0.0490137
AP3B1	-0.603735	19.3495	-2.34397	0.0218588	0.0490137
RAB28	2.8005	1.41943	2.34388	0.0218637	0.0490137
DCXR	-0.553806	27.4774	-2.34316	0.0219027	0.049076
PGLYRP2	2.35188	1.19205	2.34216	0.0219573	0.0491343
OGA	-4.27103	12.4715	-2.34197	0.0219676	0.0491343
PON1	2.4302	1.23174	2.34193	0.0219696	0.0491343
SCGB1D2	3.03158	1.53656	2.34166	0.0219845	0.0491343
S100A8	1.40455	27.3236	2.34165	0.021985	0.0491343
DPCD	2.44835	1.24094	2.34108	0.0220162	0.0491561
SERPINB12	2.74664	1.39213	2.34106	0.0220172	0.0491561
SMPDL3A	2.46066	1.24719	2.34049	0.0220483	0.0491754
SIGLEC5	2.67031	1.35344	2.34032	0.0220579	0.0491754
IDO1	2.65435	1.34536	2.34029	0.0220597	0.0491754
STX6	2.26379	1.1474	2.33901	0.0221299	0.0492729
MAPT	-4.40929	6.32142	-2.33891	0.022135	0.0492729
TSG101	0.326508	28.1431	2.33887	0.0221373	0.0492729
PLEC	-2.82	14.4045	-2.33781	0.0221957	0.0493778
ASAH2	2.67179	1.35419	2.33622	0.0222831	0.049547
AMY1A	4.16511	4.28368	2.33549	0.0223238	0.049572
TTC39A	-2.30072	20.0236	-2.33538	0.0223298	0.049572
EPB41L1	4.52559	5.39617	2.33488	0.0223572	0.049572
SLC44A2	0.573627	27.3239	2.33477	0.0223637	0.049572
ZC3HAV1	0.619369	21.415	2.33475	0.0223644	0.049572
NCK1	-5.66872	10.2183	-2.33471	0.0223669	0.049572
CHIT1	2.27123	1.15117	2.33453	0.0223768	0.049572
CALCOCO2	2.02003	1.02385	2.33438	0.0223852	0.049572
AMY2A	4.17387	4.29564	2.33364	0.022426	0.0496374
SLC10A2	2.52896	1.2818	2.33138	0.0225521	0.0498911
ENO1	0.186931	28.2911	2.33037	0.0226089	0.0499913

## Sheet: I) bladder vs benign_Dhondt
pro	logFC	AveExpr	t	P.Value	adj.P.Val
ANXA9	24.7653	6.19132	214.927	2.31583e-71	1.01132e-67
IFIH1	22.4764	5.6191	156.645	5.55503e-65	9.90058e-62
USP9X	-18.8464	14.1348	-155.963	6.8014e-65	9.90058e-62
ZDHHC20	-22.5132	16.8849	-149.859	4.33902e-64	4.73713e-61
KNG1	21.7137	5.42841	136.789	2.99543e-62	2.61621e-59
YTHDF3	20.6623	5.16557	132.315	1.40112e-61	1.01978e-58
ELP3	-18.7836	14.0877	-126.343	1.19325e-60	7.44418e-58
USP9Y	-18.3403	13.7552	-117.052	4.11772e-59	2.24776e-56
PHKB	-18.1132	13.5849	-103.611	1.17231e-56	5.6883e-54
AGFG2	21.1814	5.29535	100.998	3.8254e-56	1.67055e-53
COL4A2	22.8279	5.70698	94.9724	6.59521e-55	2.6183e-52
RPS17	-22.3731	16.7798	-92.5085	2.2253e-54	8.09824e-52
EIF4G1	-19.7983	14.8488	-89.3749	1.09544e-53	3.67982e-51
CPE	-24.4369	18.3277	-83.283	2.86258e-52	8.92919e-50
EEF1B2	-23.5093	17.6319	-81.7975	6.57446e-52	1.91404e-49
OPLAH	-19.8066	14.855	-80.0331	1.7999e-51	4.91261e-49
ICA1	-21.1984	15.8988	-77.5376	7.769e-51	1.99572e-48
PFDN4	-21.4679	16.1009	-76.6186	1.34701e-50	3.268e-48
AACS	-19.9148	14.9361	-74.9273	3.77273e-50	8.67133e-48
ELAPOR1	-21.612	16.209	-72.6903	1.52672e-49	3.33358e-47
SEC13	-21.5125	16.1344	-69.3295	1.35295e-48	2.8135e-46
SYTL3	-21.2379	15.9284	-68.034	3.22573e-48	6.40307e-46
SLAIN2	-21.4558	16.0919	-65.0707	2.50571e-47	4.75759e-45
MAGED2	-20.5923	15.4442	-62.8114	1.27292e-46	2.31618e-44
NXN	-20.173	15.1298	-59.1399	2.0256e-45	3.53832e-43
SLC22A23	-21.2199	15.9149	-53.5431	1.93218e-43	3.24532e-41
KIAA0513	-23.6814	17.761	-53.1244	2.76756e-43	4.47627e-41
PRPSAP1	-20.95	15.7125	-52.539	4.59518e-43	7.16684e-41
SKIV2L	-18.7289	14.0467	-51.5548	1.09131e-42	1.64336e-40
C9orf64	-21.7827	16.3371	-51.0997	1.63676e-42	2.38258e-40
RDH11	-22.7217	17.0413	-44.38	1.01245e-39	1.42625e-37
RPL18A	-22.4301	16.8226	-40.9083	4.07642e-38	5.56304e-36
NOL3	-23.4089	19.0815	-26.2117	1.67487e-29	2.21642e-27
PHPT1	-2.56291	26.0887	-25.9909	2.4219e-29	3.11071e-27
CADPS2	-20.114	16.5534	-23.4931	1.91996e-27	2.39556e-25
PSMD12	-20.8891	17.2336	-23.26	2.94565e-27	3.57324e-25
MB	-21.9764	18.1569	-22.4945	1.23315e-26	1.45546e-24
PSMD1	-19.0749	15.7938	-21.6193	6.66864e-26	7.66367e-24
CERT1	-18.5835	15.4447	-21.2399	1.41057e-25	1.57948e-23
HDLBP	-18.846	15.658	-21.2165	1.47774e-25	1.61332e-23
TRMT112	-21.8836	18.1837	-21.1906	1.55604e-25	1.65737e-23
COPB2	-19.8598	16.4913	-21.1021	1.8568e-25	1.93063e-23
CSN1S1	-5.67215	30.2817	-21.054	2.04425e-25	2.0761e-23
PSMC3	-20.8458	17.3719	-20.9764	2.38895e-25	2.37103e-23
FKBP5	-20.5514	17.0521	-20.8636	2.99804e-25	2.90943e-23
FLII	-19.1362	15.9112	-20.6266	4.84739e-25	4.60186e-23
QARS1	-19.6992	16.3403	-20.4439	7.04284e-25	6.54385e-23
DIP2B	2.95438	20.2886	20.1486	1.29551e-24	1.17864e-22
TSC22D1	-20.0425	15.0319	-19.9773	1.85074e-24	1.64943e-22
PPP2R5C	-20.6581	15.4936	-19.9502	1.95878e-24	1.7108e-22
UBE2H	-20.9407	15.7056	-19.7837	2.77818e-24	2.36078e-22
UBA6	-19.8891	14.9168	-19.7781	2.8111e-24	2.36078e-22
WDFY1	-19.825	16.6411	-19.6	4.09645e-24	3.37532e-22
IPO4	-17.9207	13.4405	-19.5313	4.741e-24	3.77304e-22
DTX4	19.1983	4.79959	19.5302	4.75193e-24	3.77304e-22
WASHC5	-19.2764	14.4573	-19.5206	4.85015e-24	3.78225e-22
TRIP6	19.6686	4.91716	19.5104	4.95605e-24	3.79703e-22
CAMK1	-22.1395	16.6046	-19.4873	5.20665e-24	3.92025e-22
RAI14	18.6378	4.65946	19.4766	5.32691e-24	3.94282e-22
HLA-DRB1	21.2601	5.31503	19.4546	5.58274e-24	4.0633e-22
VWA8	-16.8782	12.6587	-19.4219	5.9856e-24	4.2851e-22
SPART	19.2961	4.82402	19.3691	6.70185e-24	4.72048e-22
SLC19A3	20.9596	5.23991	19.3598	6.83744e-24	4.73954e-22
ATG12	-22.977	17.2327	-19.3281	7.31824e-24	4.99355e-22
C15orf38-AP3S2	-21.2485	15.9364	-19.2911	7.92187e-24	5.32228e-22
F2	19.858	4.96449	19.0387	1.36643e-23	9.04119e-22
RPS20	-23.6513	17.7384	-19.0235	1.41235e-23	9.20557e-22
ERGIC1	-22.0235	16.5176	-18.9716	1.58099e-23	1.01532e-21
SPON2	-22.2248	16.6686	-18.9055	1.82605e-23	1.15571e-21
EEA1	-16.1074	12.0806	-18.8329	2.14008e-23	1.3351e-21
RPL14	-21.3861	16.0395	-18.4547	4.92887e-23	3.0316e-21
PLA2G2A	-23.4431	17.5823	-18.414	5.39655e-23	3.27316e-21
PSMC6	-19.8366	17.7671	-17.856	1.8973e-22	1.135e-20
ELP1	-17.9108	13.4331	-17.6306	3.17978e-22	1.8765e-20
SGSM3	-19.7572	17.7345	-17.4384	4.95759e-22	2.88664e-20
CRYM	-2.87497	25.7577	-16.855	1.95261e-21	1.12198e-19
CKAP5	-18.2478	16.5714	-16.3118	7.21824e-21	4.09377e-19
ITFG1	-19.6877	17.9103	-16.1403	1.09772e-20	6.14584e-19
POLR3D	-22.0526	19.9945	-15.7716	2.73293e-20	1.51072e-18
AARS1	-21.088	19.326	-15.6735	3.49196e-20	1.90618e-18
LYPD3	-20.7702	19.0928	-15.3991	6.97296e-20	3.75937e-18
GRK6	20.3424	6.18753	15.2437	1.0353e-19	5.5136e-18
HRAS	0.904884	28.3478	15.207	1.1372e-19	5.84253e-18
KRAS	0.904884	28.3478	15.207	1.1372e-19	5.84253e-18
NRAS	0.904884	28.3478	15.207	1.1372e-19	5.84253e-18
GBF1	-16.9915	15.622	-15.166	1.26284e-19	6.34821e-18
GNE	-17.6223	16.2197	-15.1654	1.2647e-19	6.34821e-18
BACE2	-21.2678	19.6058	-15.1486	1.3204e-19	6.55248e-18
STK25	1.56288	25.4937	15.0068	1.90157e-19	9.3305e-18
HMGCS1	-19.1445	17.5618	-14.9864	2.00422e-19	9.72494e-18
SORD	-3.58912	28.7967	-14.9787	2.04444e-19	9.81108e-18
CSN3	-5.38332	28.8685	-14.9123	2.42772e-19	1.15238e-17
CSN1S2	-4.70063	27.0697	-14.8695	2.71244e-19	1.27368e-17
GIPC1	2.87764	23.7543	14.8483	2.86598e-19	1.33146e-17
SLC35F6	3.12883	22.6108	14.8303	3.00317e-19	1.38051e-17
COPS4	-18.3652	16.9391	-14.7735	3.4818e-19	1.58386e-17
RHPN1	19.2233	6.14143	14.5465	6.30982e-19	2.84072e-17
GAMT	-19.986	18.5187	-14.5404	6.41221e-19	2.85736e-17
ADH5	-1.83748	26.799	-14.4474	8.19627e-19	3.61547e-17
ASRGL1	-20.3081	18.9116	-14.437	8.42385e-19	3.67869e-17
CLTA	-20.6372	19.2316	-14.2933	1.23361e-18	5.33383e-17
SLC2A8	20.4881	6.58538	14.2835	1.26633e-18	5.42162e-17
ACSS2	-17.1204	15.932	-14.2605	1.34642e-18	5.70856e-17
ITPA	-19.0328	17.6165	-14.0789	2.18911e-18	9.19216e-17
FBP1	-1.40245	26.4115	-14.0616	2.29381e-18	9.54006e-17
MYG1	-19.5194	14.6396	-14.0018	2.69474e-18	1.11018e-16
TRAPPC1	-19.6888	14.7666	-13.9918	2.76831e-18	1.12983e-16
ATG4B	-18.6423	15.4455	-13.9824	2.83936e-18	1.1481e-16
SLC30A4	-19.3071	19.0986	-13.9699	2.93713e-18	1.17674e-16
GFPT1	-20.3976	19.1003	-13.9534	3.07054e-18	1.219e-16
LGALSL	-20.1823	15.1367	-13.9084	3.46848e-18	1.35909e-16
DCTN5	-18.032	16.8792	-13.9066	3.48564e-18	1.35909e-16
LARS1	-17.0582	15.9022	-13.8705	3.84402e-18	1.48556e-16
DCTN4	-18.813	14.1097	-13.8604	3.95079e-18	1.51343e-16
PRUNE2	-17.6794	13.2595	-13.8467	4.10045e-18	1.5571e-16
MTMR9	-16.4582	15.3889	-13.8425	4.1474e-18	1.56135e-16
STK24	1.76262	26.0287	13.8255	4.34301e-18	1.62102e-16
RPL17	-19.8973	14.923	-13.8103	4.52643e-18	1.67516e-16
CUL4A	-18.7954	14.0965	-13.7885	4.80336e-18	1.76271e-16
DOCK9	2.76881	18.7841	13.7522	5.30264e-18	1.92972e-16
RNASE4	-18.1026	18.0017	-13.7396	5.48824e-18	1.98076e-16
RAB24	-20.8083	15.6063	-13.7313	5.61498e-18	2.00989e-16
ADGRG2	-18.8659	14.1494	-13.7205	5.78257e-18	2.05305e-16
HLCS	-17.6182	13.2136	-13.7002	6.11172e-18	2.15241e-16
LAMP2	-2.13694	28.8438	-13.6331	7.34453e-18	2.56589e-16
CIAO1	-17.691	16.57	-13.5957	8.13962e-18	2.82109e-16
RCAN3	-21.1527	15.8645	-13.5786	8.53124e-18	2.93354e-16
IDI1	-18.7368	18.4656	-13.5724	8.67859e-18	2.96089e-16
PDCD10	1.53711	26.8687	13.5551	9.10023e-18	3.08067e-16
LPAR3	-21.0939	15.8204	-13.5442	9.37775e-18	3.1502e-16
RABL6	-18.6295	15.4542	-13.5321	9.69664e-18	3.23246e-16
PSMB10	-18.5841	13.938	-13.501	1.05635e-17	3.49476e-16
STK26	2.15182	25.8001	13.4897	1.08993e-17	3.57875e-16
TPD52L1	-20.2358	15.1768	-13.4712	1.14677e-17	3.71915e-16
BAG2	-19.2664	14.4498	-13.4703	1.14973e-17	3.71915e-16
C6orf132	2.28148	20.8538	13.4484	1.2215e-17	3.92228e-16
HID1	-18.9807	18.9808	-13.4301	1.28508e-17	4.09632e-16
PPP1CB	1.21023	25.2496	13.3979	1.40499e-17	4.4461e-16
QDPR	-2.19697	25.5255	-13.3695	1.51976e-17	4.77466e-16
PM20D2	-19.1833	19.2105	-13.3647	1.54051e-17	4.80528e-16
GNL1	-15.7528	14.8958	-13.2965	1.86172e-17	5.76605e-16
KLK11	-21.2039	15.9029	-13.286	1.91694e-17	5.89525e-16
TJP2	3.28649	18.4322	13.2382	2.19026e-17	6.68872e-16
SPECC1	19.058	4.7645	13.2006	2.43301e-17	7.36185e-16
KCTD10	20.3238	5.08096	13.1984	2.44782e-17	7.36185e-16
RPS28	-21.7892	18.3622	-13.1965	2.46126e-17	7.36185e-16
GGA3	17.5669	4.39173	13.1726	2.63159e-17	7.78053e-16
DDAH1	-1.75492	26.5021	-13.1718	2.63686e-17	7.78053e-16
CMTM7	18.9484	4.7371	13.1481	2.81826e-17	8.25995e-16
SYT1	-19.9768	19.8357	-13.1159	3.08457e-17	8.98022e-16
ABCF1	-15.7917	13.3258	-13.1112	3.1251e-17	9.03797e-16
PTPRS	-17.4659	16.5633	-13.1014	3.21251e-17	9.22963e-16
ALDH9A1	-2.25524	25.994	-13.0921	3.29795e-17	9.41317e-16
GNMT	-21.2615	17.7821	-13.0727	3.48208e-17	9.86774e-16
EIF3C	-16.7971	14.1403	-13.0707	3.5024e-17	9.86774e-16
PARD6B	2.90657	24.0728	13.0516	3.69545e-17	1.03449e-15
PTPRD	-17.3662	16.4877	-13.037	3.85103e-17	1.07117e-15
HGD	-3.17264	25.096	-13.0263	3.96802e-17	1.09673e-15
FBXL8	-18.0179	18.1728	-12.9221	5.32604e-17	1.46282e-15
SEPTIN8	1.47897	22.0674	12.8426	6.67329e-17	1.82139e-15
RASAL1	18.6032	6.12798	12.7672	8.26987e-17	2.24314e-15
PTPRF	-16.938	16.1934	-12.7579	8.49379e-17	2.28965e-15
CSNK1G3	2.57001	22.3602	12.732	9.14447e-17	2.44993e-15
ARF6	0.874292	28.1836	12.5274	1.64421e-16	4.37822e-15
WDR77	-18.6213	15.7155	-12.4595	2.00015e-16	5.29373e-15
STEAP2	-19.1258	19.5258	-12.4506	2.05243e-16	5.39938e-15
AKR1A1	-1.76075	27.1656	-12.4167	2.26405e-16	5.92043e-15
DBI	-3.68435	31.6004	-12.409	2.31511e-16	6.01791e-15
NDRG1	-2.04832	27.0908	-12.3715	2.58065e-16	6.66846e-15
SEC14L3	-21.3334	16.0001	-12.3532	2.7215e-16	6.99104e-15
AHCY	-1.74212	26.3796	-12.3501	2.74629e-16	7.01348e-15
ATP9B	-18.6086	19.065	-12.3329	2.88684e-16	7.32955e-15
PRKCD	2.26432	23.6284	12.3224	2.97616e-16	7.51264e-15
ASMTL	-17.0015	17.4281	-12.3203	2.99415e-16	7.51463e-15
ALDH7A1	-19.7904	20.2397	-12.2982	3.19355e-16	7.96927e-15
TAOK3	2.11719	23.994	12.2405	3.77803e-16	9.37424e-15
PRKCQ	2.64497	22.7229	12.2053	4.18674e-16	1.03297e-14
AKT1	-17.1641	17.6266	-12.1886	4.39638e-16	1.0778e-14
TC2N	-2.73314	24.3219	-12.1869	4.41782e-16	1.0778e-14
PLPP1	-3.09951	28.2388	-12.173	4.6017e-16	1.11642e-14
MON2	-16.8653	17.325	-12.1604	4.77468e-16	1.15199e-14
GNG4	-21.2701	21.8191	-12.1505	4.91427e-16	1.17916e-14
GMPPB	-19.9663	20.5302	-12.1362	5.12572e-16	1.22317e-14
RACK1	-18.3427	18.8517	-12.1259	5.28197e-16	1.25361e-14
TAOK1	2.03101	23.6489	12.0893	5.88218e-16	1.38851e-14
PHGDH	-4.05097	25.7889	-12.0366	6.86734e-16	1.61235e-14
FAM114A1	-17.3149	17.8438	-12.0135	7.35126e-16	1.71673e-14
SERPINB6	-2.20248	26.354	-11.9734	8.27303e-16	1.92172e-14
PARK7	-1.5085	28.7709	-11.9656	8.46665e-16	1.95629e-14
PSMD3	-17.0646	17.5548	-11.9608	8.58725e-16	1.97371e-14
TECPR1	-16.1748	16.591	-11.9104	9.96614e-16	2.27865e-14
CAPN5	1.05678	25.3144	11.8926	1.05063e-15	2.38965e-14
RAB2B	-2.2362	27.1661	-11.8668	1.13411e-15	2.56615e-14
CAB39	1.35046	26.4907	11.823	1.29157e-15	2.90736e-14
RPL23	-17.4618	17.9463	-11.7611	1.55286e-15	3.47761e-14
GSR	-2.51904	25.7881	-11.742	1.6441e-15	3.66315e-14
GYG1	-18.5001	19.1951	-11.678	1.98984e-15	4.41099e-14
APPL2	-2.01158	23.3406	-11.6608	2.09527e-15	4.62125e-14
CD177	-21.7247	22.6326	-11.5947	2.55406e-15	5.60482e-14
DDB1	-16.7577	17.4449	-11.5804	2.66616e-15	5.82156e-14
COPB1	-16.2021	16.8953	-11.5735	2.72186e-15	5.91362e-14
ANXA5	-1.44514	28.3965	-11.5179	3.21789e-15	6.9567e-14
MAGI1	18.0604	6.40036	11.4093	4.46504e-15	9.60533e-14
ATG5	-17.9668	18.7854	-11.3919	4.70739e-15	1.0077e-13
SNAP23	0.750882	27.2626	11.3582	5.21347e-15	1.1106e-13
FGGY	-17.2316	15.8758	-11.3311	5.65957e-15	1.19977e-13
PURA	-17.2825	18.1278	-11.315	5.94335e-15	1.25385e-13
RAB6B	-1.50886	29.6247	-11.3097	6.03873e-15	1.26784e-13
PCYT2	-16.5636	17.2794	-11.3063	6.10125e-15	1.27484e-13
WASHC4	-14.8264	15.497	-11.2648	6.92202e-15	1.43945e-13
THOP1	-16.6562	17.478	-11.2554	7.1247e-15	1.47458e-13
CTNNBIP1	-20.4707	15.353	-11.225	7.81398e-15	1.60961e-13
TOMM34	-22.2559	16.6919	-11.2231	7.86067e-15	1.61162e-13
PAFAH2	-18.0282	13.5212	-11.2197	7.94248e-15	1.62079e-13
AP3B1	-15.1375	15.8712	-11.1989	8.46225e-15	1.71882e-13
RPL36A	-20.0118	15.0089	-11.1918	8.64856e-15	1.74542e-13
RAB4A	-1.58773	29.8183	-11.1909	8.67315e-15	1.74542e-13
TTC39A	-16.3179	17.1102	-11.1638	9.4198e-15	1.88698e-13
ENTPD2	-18.9187	17.2274	-11.156	9.64898e-15	1.921e-13
RDX	1.64917	29.0217	11.155	9.6776e-15	1.921e-13
SGSM2	-17.6499	13.2374	-11.1503	9.81625e-15	1.93971e-13
EXOC6	-15.7161	16.3509	-11.1467	9.92755e-15	1.95287e-13
CD47	-1.39048	26.8746	-11.1307	1.04233e-14	2.04119e-13
DYNLT1	-21.6591	16.2443	-11.1235	1.06576e-14	2.07775e-13
GPX1	-2.5192	24.8627	-11.1164	1.08923e-14	2.11407e-13
BLVRB	-1.89983	27.4829	-11.102	1.1383e-14	2.19589e-13
COPG1	-18.9134	14.185	-11.1011	1.14144e-14	2.19589e-13
LSS	-17.9344	13.4508	-11.0886	1.1861e-14	2.27179e-13
AMD1	-19.7405	14.8054	-11.0805	1.21591e-14	2.31872e-13
RAB6A	-1.52786	29.6463	-11.0597	1.29597e-14	2.46066e-13
PSMD7	-17.479	18.4482	-11.0578	1.30351e-14	2.46426e-13
TRPM8	-17.1663	12.8747	-11.0532	1.32185e-14	2.48816e-13
TUBB2A	-1.66804	27.4196	-11.0479	1.34384e-14	2.50792e-13
TUBB2B	-1.66804	27.4196	-11.0479	1.34384e-14	2.50792e-13
GSDMD	-18.2788	13.7091	-11.0446	1.35725e-14	2.51735e-13
C11orf68	-18.1336	13.6002	-11.0439	1.36042e-14	2.51735e-13
TPD52	-2.01851	25.0138	-11.0348	1.39887e-14	2.56836e-13
RASEF	-1.7383	28.1626	-11.0346	1.39975e-14	2.56836e-13
CASP6	-16.583	17.473	-11.0261	1.43667e-14	2.62508e-13
FKBP4	-2.04745	23.9811	-11.0107	1.50656e-14	2.74131e-13
CALD1	-16.1552	12.1164	-11.0037	1.53921e-14	2.78909e-13
GGPS1	-18.4168	13.8126	-11.0019	1.54777e-14	2.79302e-13
SYTL2	3.60205	21.1501	10.9837	1.63716e-14	2.94217e-13
CNBP	-16.8906	17.892	-10.9778	1.66697e-14	2.97252e-13
RAB14	-1.57939	29.9148	-10.9775	1.6688e-14	2.97252e-13
ARFGEF3	-14.3602	15.1233	-10.9764	1.67447e-14	2.97252e-13
MYLK3	0.984557	21.1962	10.9667	1.7251e-14	3.05e-13
SEMA3C	-18.5442	13.9081	-10.9633	1.74332e-14	3.06979e-13
RPS19	-17.6782	18.6453	-10.9567	1.77907e-14	3.12017e-13
RAB4B	-1.59269	29.8223	-10.9426	1.85802e-14	3.24559e-13
WDR37	1.95209	19.9162	10.941	1.86765e-14	3.24941e-13
TMEM63A	-1.84336	25.7549	-10.9386	1.88134e-14	3.26025e-13
ESD	-1.19356	26.0297	-10.9321	1.91962e-14	3.30133e-13
OCRL	-15.6216	16.5328	-10.932	1.92017e-14	3.30133e-13
RAB27A	-2.45336	30.7672	-10.9274	1.94768e-14	3.33549e-13
AIDA	1.08738	23.8468	10.9251	1.96142e-14	3.34591e-13
SYNGR2	-18.745	19.8155	-10.9144	2.02695e-14	3.43588e-13
RAB27B	-2.21084	30.6139	-10.914	2.0299e-14	3.43588e-13
LRATD2	-17.1735	15.9647	-10.9036	2.09619e-14	3.53439e-13
RPL24	-17.588	18.6066	-10.9014	2.11002e-14	3.54403e-13
PRMT5	-16.0621	17.0302	-10.8886	2.19545e-14	3.67338e-13
RPL30	-16.8609	17.821	-10.8783	2.26644e-14	3.77768e-13
SULT2B1	-19.905	21.12	-10.872	2.31123e-14	3.8377e-13
RAB33B	-1.65172	29.995	-10.8651	2.36107e-14	3.9056e-13
MSN	1.62152	28.9679	10.8494	2.4783e-14	4.08404e-13
RAP1B	0.7124	29.3559	10.7762	3.11026e-14	5.10621e-13
RAB39B	-1.55039	29.6924	-10.7646	3.22477e-14	5.27437e-13
LRSAM1	2.16813	19.7855	10.7599	3.27211e-14	5.33182e-13
PSMA5	-19.4736	20.7277	-10.7466	3.41061e-14	5.53685e-13
CRISPLD2	-18.6278	13.9708	-10.738	3.50294e-14	5.66569e-13
TBC1D10A	1.41932	23.7657	10.7282	3.61171e-14	5.82006e-13
RAB2A	-2.04466	27.6739	-10.7248	3.64977e-14	5.85976e-13
IPO7	-15.4305	16.2995	-10.7232	3.66752e-14	5.86668e-13
CSNK1G2	2.4777	22.4057	10.7209	3.69436e-14	5.88648e-13
ARHGAP18	3.57866	22.5589	10.718	3.72828e-14	5.88648e-13
EHD3	1.47745	26.21	10.7177	3.7316e-14	5.88648e-13
RAP2B	1.72564	26.2943	10.7166	3.74356e-14	5.88648e-13
WASL	2.98007	22.1389	10.7163	3.74729e-14	5.88648e-13
PHYHD1	-17.0312	18.1371	-10.7086	3.83894e-14	6.00883e-13
PKN1	20.2198	7.33095	10.7054	3.87664e-14	6.04617e-13
RPS16	-17.761	18.9167	-10.701	3.93044e-14	6.08742e-13
COPS8	-18.4166	17.2302	-10.701	3.93097e-14	6.08742e-13
PSMD13	-17.3997	18.576	-10.6919	4.04334e-14	6.23931e-13
SCAMP2	-2.46471	25.289	-10.6877	4.09621e-14	6.29864e-13
TSPAN6	-2.33589	27.9115	-10.6834	4.15183e-14	6.36177e-13
DMXL1	1.81948	21.0087	10.6689	4.34487e-14	6.63429e-13
SMAD3	3.2354	21.2631	10.6416	4.73147e-14	7.19942e-13
ANXA3	-2.27438	26.8022	-10.6267	4.95569e-14	7.51441e-13
PSMA1	-1.71555	24.2626	-10.6032	5.33404e-14	8.06012e-13
RAB12	-1.48149	29.3955	-10.5923	5.51866e-14	8.31034e-13
MYO1C	1.24288	24.9614	10.5796	5.74369e-14	8.61948e-13
TUBA1A	-2.06701	27.7435	-10.5469	6.36374e-14	9.38867e-13
TUBA1B	-2.06701	27.7435	-10.5469	6.36374e-14	9.38867e-13
TUBA1C	-2.06701	27.7435	-10.5469	6.36374e-14	9.38867e-13
TUBA3C	-2.06701	27.7435	-10.5469	6.36374e-14	9.38867e-13
TUBA4A	-2.06701	27.7435	-10.5469	6.36374e-14	9.38867e-13
STK10	4.61042	18.8114	10.5448	6.4043e-14	9.41669e-13
RPS11	-17.53	18.7849	-10.5356	6.59169e-14	9.6597e-13
IDE	-16.9272	15.9713	-10.5162	7.00542e-14	1.02317e-12
RAB43	-1.49722	29.4878	-10.5121	7.09753e-14	1.03316e-12
PFDN6	-17.6469	18.9184	-10.5073	7.20538e-14	1.04538e-12
UMPS	-16.0098	18.2313	-10.4646	8.23903e-14	1.19139e-12
PSME1	-2.20437	25.4377	-10.4439	8.79471e-14	1.26754e-12
MYLK	1.38584	20.0426	10.4414	8.86329e-14	1.27322e-12
ZC3HAV1	1.7302	21.5336	10.4157	9.61224e-14	1.37628e-12
SYTL4	-3.0134	24.5123	-10.4099	9.78913e-14	1.39703e-12
RAB8B	-1.57307	30.8771	-10.3686	1.11518e-13	1.58631e-12
FERMT1	1.19544	20.7583	10.3509	1.1795e-13	1.67236e-12
EVPL	5.00402	20.0241	10.3219	1.29267e-13	1.82689e-12
PPP4C	-17.1881	18.5459	-10.3055	1.36137e-13	1.91778e-12
CYRIA	1.5062	20.9663	10.2986	1.39165e-13	1.95413e-12
RAB8A	-1.48443	30.7356	-10.2922	1.41989e-13	1.98677e-12
DPP4	-1.31296	29.1957	-10.2913	1.424e-13	1.98677e-12
PICALM	2.30373	21.156	10.2725	1.51161e-13	2.09963e-12
ENOPH1	-2.87907	24.4322	-10.2719	1.5145e-13	2.09963e-12
UPF1	-14.3979	15.539	-10.2557	1.59449e-13	2.20352e-12
VAMP8	-1.59058	28.4376	-10.2243	1.76149e-13	2.42663e-12
BPGM	16.028	4.00701	10.2204	1.78338e-13	2.44906e-12
ANO7	-17.8084	20.5607	-10.2178	1.79824e-13	2.46173e-12
IGKV2D-28	19.1166	4.77915	10.2144	1.81753e-13	2.47582e-12
SHKBP1	16.0576	4.01441	10.214	1.81987e-13	2.47582e-12
ERBB2	15.5818	3.89546	10.2113	1.83557e-13	2.48943e-12
CLDN19	18.8534	4.71334	10.2102	1.84218e-13	2.49065e-12
SAMD12	15.9866	3.99664	10.1798	2.02925e-13	2.7351e-12
CGN	15.286	3.8215	10.1749	2.06081e-13	2.76909e-12
MTHFS	-15.7629	16.8878	-10.1558	2.18989e-13	2.93351e-12
RAB3A	-2.49959	31.0311	-10.1518	2.21836e-13	2.94455e-12
RAB3B	-2.49959	31.0311	-10.1518	2.21836e-13	2.94455e-12
RAB3D	-2.49959	31.0311	-10.1518	2.21836e-13	2.94455e-12
VCP	-2.18951	24.4256	-10.1481	2.24467e-13	2.97045e-12
PAK6	15.6249	3.90621	10.1442	2.27272e-13	2.99848e-12
HPR	17.0364	4.25911	10.1399	2.30401e-13	3.0306e-12
SPR	-1.98435	24.4777	-10.1246	2.41919e-13	3.17256e-12
TJP3	14.9893	3.74733	10.1084	2.5473e-13	3.33056e-12
MTM1	2.63788	19.3709	10.0988	2.62662e-13	3.42401e-12
TACC2	-15.0669	17.3786	-10.0961	2.64937e-13	3.44339e-12
CAB39L	1.39267	26.2498	10.0868	2.72963e-13	3.53718e-12
PA2G4	-16.6947	18.0149	-10.0776	2.81091e-13	3.63173e-12
LAP3	-1.31089	23.7344	-10.0578	2.99465e-13	3.85771e-12
AP1G2	-15.0322	16.3309	-10.037	3.19991e-13	4.11e-12
MAPK3	-1.39884	25.077	-10.0207	3.37154e-13	4.31774e-12
GNA11	1.80332	27.5432	10.0032	3.56628e-13	4.54051e-12
GNAQ	1.80332	27.5432	10.0032	3.56628e-13	4.54051e-12
IDH1	-2.06493	28.0386	-9.99514	3.6593e-13	4.64539e-12
GNA14	1.80483	27.4728	9.99051	3.714e-13	4.70117e-12
SYT7	-2.34902	25.6542	-9.9844	3.78745e-13	4.78029e-12
RPL27A	-18.2025	17.3696	-9.97766	3.87027e-13	4.87074e-12
RAB1A	-1.24996	30.2166	-9.97645	3.88532e-13	4.87562e-12
GPHN	-13.7835	14.873	-9.96933	3.97498e-13	4.97386e-12
RAC2	1.06109	30.0926	9.95499	4.16221e-13	5.17846e-12
RAC3	1.06109	30.0926	9.95499	4.16221e-13	5.17846e-12
NAALAD2	-17.0725	19.6884	-9.93898	4.38174e-13	5.43609e-12
GLIPR2	-2.48677	28.2239	-9.92892	4.52561e-13	5.59868e-12
TPT1	-1.88707	27.153	-9.89712	5.01289e-13	6.18398e-12
NF2	1.64861	26.7538	9.88483	5.21496e-13	6.41514e-12
ZG16B	-18.2538	19.7771	-9.87837	5.32458e-13	6.53158e-12
RHPN2	1.98743	22.0284	9.87158	5.44219e-13	6.65716e-12
TAOK2	2.87646	21.9287	9.8468	5.89454e-13	7.19035e-12
STEAP4	-3.28086	26.7346	-9.83905	6.04366e-13	7.35172e-12
ANXA1	-2.74527	28.1693	-9.79137	7.04883e-13	8.55063e-12
AKR7A2	-1.82958	25.0374	-9.78619	7.16773e-13	8.67077e-12
GNB1	1.26106	29.882	9.76768	7.60958e-13	9.15455e-12
GNB2	1.26106	29.882	9.76768	7.60958e-13	9.15455e-12
PRRT1B	-17.2847	14.7704	-9.76535	7.66721e-13	9.19854e-12
PSMB9	-16.1631	17.6825	-9.75221	7.99984e-13	9.57132e-12
NAMPT	-2.19003	24.9077	-9.75093	8.03307e-13	9.58482e-12
NCSTN	-1.45382	24.5795	-9.74072	8.30288e-13	9.87974e-12
HSP90AA1	-1.76093	27.1172	-9.73185	8.54464e-13	1.01398e-11
TARS1	-16.0127	18.8636	-9.71191	9.11448e-13	1.07867e-11
RAB13	-0.782699	29.8575	-9.70295	9.38309e-13	1.10746e-11
HSP90AB1	-1.74688	27.073	-9.6819	1.00456e-12	1.18246e-11
EZR	1.63052	28.886	9.68093	1.00771e-12	1.18297e-11
TUBB	-1.60887	27.582	-9.6576	1.08694e-12	1.27257e-11
BSPRY	-15.4612	18.2313	-9.64826	1.12042e-12	1.30825e-11
PTTG1IP	-1.95021	27.242	-9.63673	1.16316e-12	1.35454e-11
EIF4G2	-14.327	13.9022	-9.62873	1.19378e-12	1.3865e-11
RIC8A	-16.5861	12.4396	-9.6197	1.22933e-12	1.424e-11
S100A13	1.92233	25.0334	9.61774	1.23719e-12	1.42932e-11
DRG1	-16.1521	12.1141	-9.60915	1.27222e-12	1.4659e-11
CALR	-14.923	16.3782	-9.58306	1.38491e-12	1.5891e-11
RAC1	0.983198	30.1847	9.58273	1.38641e-12	1.5891e-11
RPS15A	-19.8309	14.8732	-9.57828	1.40666e-12	1.60592e-11
NKX3-1	-18.4621	13.8466	-9.57789	1.40845e-12	1.60592e-11
RPL23A	-20.3739	15.2804	-9.56937	1.44804e-12	1.64676e-11
CIAO3	-16.9372	12.7029	-9.56766	1.45611e-12	1.65164e-11
TMSB15A	-20.7946	15.596	-9.56502	1.46869e-12	1.66159e-11
EIF3I	-17.3857	13.0393	-9.55803	1.50252e-12	1.69548e-11
RPS5	-16.4317	19.3333	-9.55611	1.51197e-12	1.70175e-11
CLIP1	-15.602	11.7015	-9.55316	1.52655e-12	1.71374e-11
C12orf57	-18.8847	14.1636	-9.5462	1.56159e-12	1.74858e-11
GNB4	1.21248	29.7564	9.53725	1.60779e-12	1.7957e-11
RAP1A	0.673362	29.6166	9.52475	1.6747e-12	1.86567e-11
SIGIRR	-17.0972	12.8229	-9.52351	1.68148e-12	1.86846e-11
IRGQ	-15.3517	11.5137	-9.51827	1.71043e-12	1.8958e-11
SLC18A2	-20.1118	15.0838	-9.51452	1.7315e-12	1.9143e-11
ACOT1	-20.3649	15.2737	-9.48614	1.89955e-12	2.08973e-11
UCHL5	-17.4868	13.1151	-9.48611	1.89975e-12	2.08973e-11
POLR2H	-17.271	12.9532	-9.48471	1.90848e-12	2.09405e-11
CKB	-2.76692	28.6695	-9.47186	1.99028e-12	2.17833e-11
RPH3AL	-17.1488	12.8616	-9.46928	2.00712e-12	2.19128e-11
OVCA2	-17.582	13.1865	-9.46021	2.06753e-12	2.25159e-11
KLC1	-2.53602	23.5721	-9.45912	2.07488e-12	2.25398e-11
DNPEP	-15.8399	18.7283	-9.44193	2.19492e-12	2.37847e-11
CBR3	-1.35657	26.8339	-9.43837	2.22062e-12	2.40036e-11
LIFR	-17.3973	13.048	-9.42554	2.31582e-12	2.49708e-11
TUBB4B	-1.63201	27.6366	-9.41979	2.35978e-12	2.53822e-11
GPRC5A	2.78394	28.5657	9.4164	2.38614e-12	2.56026e-11
SLC39A2	-20.0297	15.0223	-9.41043	2.43326e-12	2.60442e-11
HOMER1	18.3682	7.25828	9.40846	2.449e-12	2.61487e-11
NHLRC2	-15.7211	18.6577	-9.40691	2.4615e-12	2.62179e-11
FCGBP	-15.9985	11.9988	-9.37189	2.76081e-12	2.93345e-11
SLK	2.60691	22.5184	9.36034	2.86737e-12	3.03928e-11
PRDX6	-1.95993	29.0451	-9.35405	2.9272e-12	3.09106e-11
FOLH1	-4.05368	24.8052	-9.35372	2.93039e-12	3.09106e-11
RAB15	-1.29861	30.2539	-9.34195	3.04571e-12	3.20497e-11
C11orf54	-1.63765	26.4477	-9.3399	3.06634e-12	3.21892e-11
RAB10	-1.1741	30.3901	-9.3368	3.09766e-12	3.244e-11
PRKCE	2.23231	21.9017	9.31162	3.3648e-12	3.51533e-11
ACTR1B	-16.4109	19.5941	-9.29051	3.60658e-12	3.75894e-11
COPE	-15.5074	18.4189	-9.28214	3.70718e-12	3.85458e-11
PPP3R1	-16.1278	19.1833	-9.26922	3.86825e-12	4.01251e-11
UAP1	-15.0851	18.0089	-9.26762	3.8886e-12	4.02406e-11
SYAP1	-18.2645	13.6984	-9.26651	3.90286e-12	4.02927e-11
UGP2	-2.07101	23.9978	-9.2576	4.01896e-12	4.13934e-11
MVK	-15.4306	18.4617	-9.24408	4.20204e-12	4.31772e-11
KIF5C	-2.2797	24.1611	-9.24276	4.22027e-12	4.32627e-11
PATJ	1.83779	21.8841	9.23374	4.34754e-12	4.4463e-11
PRKCI	2.07658	23.1881	9.22552	4.46693e-12	4.55773e-11
RAB6D	-16.3173	19.5586	-9.21101	4.68583e-12	4.76993e-11
RPS13	-15.9723	19.0701	-9.20604	4.76321e-12	4.83742e-11
TSTA3	-1.34622	24.471	-9.16266	5.49649e-12	5.56918e-11
PI4KA	2.0032	19.9429	9.15868	5.56923e-12	5.62982e-11
CTNND1	3.41176	18.4	9.14931	5.7442e-12	5.79329e-11
SOD1	-1.60456	28.841	-9.13975	5.92874e-12	5.96562e-11
MYO1E	1.70162	20.906	9.13455	6.03141e-12	6.05498e-11
NT5C2	-15.8253	19.0139	-9.13203	6.08195e-12	6.09171e-11
MIEN1	-17.2844	20.8273	-9.11996	6.32955e-12	6.32521e-11
TUBB6	-1.91359	27.0854	-9.11763	6.37864e-12	6.35971e-11
PPP6C	-15.5827	18.7712	-9.11541	6.42567e-12	6.392e-11
SH3BP4	2.75133	21.8412	9.10395	6.67381e-12	6.62376e-11
PRKCH	2.15475	22.235	9.09602	6.85144e-12	6.78463e-11
PTPA	-2.22147	24.6318	-9.08912	7.00978e-12	6.92573e-11
RHOG	1.28072	29.0045	9.07787	7.27572e-12	7.17225e-11
TMEM134	-17.097	14.4092	-9.07045	7.45687e-12	7.33427e-11
UGDH	-2.60615	24.8481	-9.04731	8.05114e-12	7.90097e-11
CIAPIN1	-15.9604	16.8344	-9.00218	9.35169e-12	9.14655e-11
MPI	-15.7857	20.4695	-9.00184	9.36228e-12	9.14655e-11
RPS8	-18.1686	16.9222	-9.00041	9.40691e-12	9.16964e-11
RAB1B	-1.3275	30.3856	-8.99457	9.59103e-12	9.32829e-11
NCKAP1	2.65306	22.6488	8.99023	9.73044e-12	9.44286e-11
MDH1	-1.14931	27.3635	-8.97315	1.02985e-11	9.97194e-11
PSMD5	-15.9223	19.3115	-8.96852	1.04581e-11	1.01041e-10
PGD	-1.04267	25.5799	-8.96443	1.06014e-11	1.02199e-10
TBC1D17	-15.6932	14.7311	-8.96239	1.06735e-11	1.02668e-10
MYO1D	1.40459	23.523	8.96117	1.07168e-11	1.02858e-10
PDCD4	-15.8725	14.892	-8.93683	1.16206e-11	1.11287e-10
KLC2	-2.50936	23.3902	-8.92316	1.21614e-11	1.16212e-10
AGL	-15.9591	15.0021	-8.9074	1.28166e-11	1.22205e-10
UBXN6	1.53201	23.3274	8.90191	1.30533e-11	1.24191e-10
VPS35	-1.47002	23.2542	-8.88901	1.36264e-11	1.29362e-10
RALGAPA2	-12.1326	13.714	-8.87784	1.41433e-11	1.33978e-10
EPRS1	-14.6843	15.4855	-8.86088	1.49663e-11	1.41467e-10
RIPK4	18.4877	7.80337	8.84798	1.56247e-11	1.47371e-10
HOOK1	-14.811	15.7134	-8.83473	1.63309e-11	1.537e-10
DDT	-2.71378	27.6639	-8.82083	1.71067e-11	1.60656e-10
TKFC	-0.972013	24.3676	-8.8138	1.75134e-11	1.64122e-10
DYNLL1	-1.27629	27.5142	-8.80705	1.79126e-11	1.67504e-10
CORO1B	-1.42192	25.4742	-8.80333	1.81367e-11	1.69237e-10
DCTD	16.8596	6.71655	8.7908	1.89121e-11	1.76096e-10
UBA3	-16.0245	15.1715	-8.78465	1.93054e-11	1.79376e-10
TUBB3	-1.66917	27.4218	-8.78143	1.95144e-11	1.80933e-10
KCNN2	-17.4446	13.0834	-8.78012	1.96e-11	1.81341e-10
RAP2A	1.83301	26.0898	8.76136	2.08689e-11	1.92673e-10
RAP2C	1.84694	25.9577	8.75198	2.15349e-11	1.98403e-10
GRK4	16.2928	5.16595	8.72703	2.34107e-11	2.1523e-10
RPL11	-17.1934	18.3667	-8.72007	2.3963e-11	2.19845e-10
EIF3D	-15.5956	13.2819	-8.70359	2.53235e-11	2.3184e-10
EHD1	1.1114	26.2561	8.70054	2.55837e-11	2.33732e-10
ARHGDIA	-1.1079	27.9988	-8.69732	2.58618e-11	2.35779e-10
EIF3L	-13.7181	16.7538	-8.68898	2.65947e-11	2.41956e-10
CTBP1	-16	21.0819	-8.68411	2.70324e-11	2.45427e-10
USP5	-1.20324	22.9884	-8.6822	2.72059e-11	2.4649e-10
LIN7A	1.40856	25.3162	8.67653	2.77288e-11	2.50708e-10
CYRIB	2.69234	21.8796	8.67382	2.79816e-11	2.52471e-10
ARMT1	-14.3017	17.5697	-8.66512	2.88104e-11	2.59177e-10
LCMT1	-13.3572	16.2129	-8.66478	2.88436e-11	2.59177e-10
SUGT1	-14.8779	18.2554	-8.65909	2.93996e-11	2.6363e-10
VAMP2	-1.52931	27.4303	-8.65415	2.98912e-11	2.66943e-10
VAMP3	-1.52931	27.4303	-8.65415	2.98912e-11	2.66943e-10
CACYBP	-15.6512	19.1036	-8.64997	3.03136e-11	2.70162e-10
GPD1L	-1.83487	25.7738	-8.64374	3.09544e-11	2.75311e-10
ALOX15B	-14.8022	21.0498	-8.63699	3.16637e-11	2.81048e-10
CTDSP1	2.29863	24.1155	8.63607	3.17618e-11	2.81347e-10
UBA1	-2.01993	25.0297	-8.62859	3.25706e-11	2.87927e-10
GLO1	-1.59291	28.825	-8.62657	3.27915e-11	2.89294e-10
CRIP2	2.21333	24.9228	8.62483	3.29836e-11	2.90402e-10
TMEM30A	-1.31027	25.613	-8.58013	3.83324e-11	3.36816e-10
TPD52L2	-15.4948	19.1234	-8.57501	3.89991e-11	3.41986e-10
ARL1	-18.444	19.7552	-8.56594	4.02073e-11	3.51874e-10
GSTZ1	-2.58672	24.4522	-8.54593	4.30093e-11	3.75644e-10
CRB3	1.41361	28.0587	8.54139	4.36716e-11	3.80667e-10
CSNK2B	-14.9586	19.8552	-8.52687	4.58611e-11	3.98955e-10
OXSR1	0.880757	23.508	8.51464	4.77897e-11	4.14905e-10
PABPC1	-1.61519	22.6403	-8.50095	5.00475e-11	4.33645e-10
PPL	5.11643	19.6686	8.48133	5.34703e-11	4.62386e-10
RPL3	-18.3039	13.7279	-8.45028	5.93783e-11	5.1246e-10
PPP4R1	-14.7304	11.0478	-8.44328	6.07993e-11	5.2369e-10
RNPEP	-1.69422	24.9067	-8.44083	6.13052e-11	5.27007e-10
PLOD1	-15.0529	11.2897	-8.43969	6.15407e-11	5.27992e-10
TACC1	-19.0983	14.3237	-8.43419	6.26946e-11	5.36838e-10
MIPOL1	18.2331	8.15899	8.433	6.29479e-11	5.37952e-10
DYNLL2	-1.46472	27.8993	-8.43191	6.31797e-11	5.38878e-10
NRDC	-17.1551	12.8663	-8.42847	6.39175e-11	5.43377e-10
CNDP2	-1.37907	27.6434	-8.4283	6.3956e-11	5.43377e-10
FKBP15	2.44007	20.1378	8.42174	6.5389e-11	5.54473e-10
HSPE1-MOB4	-14.6053	18.0196	-8.41809	6.62005e-11	5.60266e-10
MARS1	-18.1652	13.6239	-8.41423	6.707e-11	5.66528e-10
ABI1	1.70245	23.7645	8.40655	6.88324e-11	5.79814e-10
BAIAP2L1	1.85684	25.2651	8.40623	6.89085e-11	5.79814e-10
CTPS2	-16.4962	12.3721	-8.39984	7.04136e-11	5.91339e-10
ANKRD13A	1.63426	20.1097	8.39053	7.26644e-11	6.0907e-10
ACACA	-15.8911	11.9184	-8.37799	7.58138e-11	6.3425e-10
PICK1	-18.0823	13.5618	-8.36476	7.92845e-11	6.62018e-10
PEX19	-16.8764	12.6573	-8.35793	8.11389e-11	6.76209e-10
PAFAH1B2	-2.2742	25.5589	-8.35021	8.3288e-11	6.92798e-10
PPP6R3	14.9724	3.7431	8.34954	8.3476e-11	6.93041e-10
LYNX1	15.3342	3.83355	8.34419	8.50022e-11	7.04373e-10
CNK3/IPCEF1	14.5374	3.63435	8.34271	8.54299e-11	7.06576e-10
LYPD6B	13.8478	3.46196	8.34118	8.58731e-11	7.089e-10
RBP7	-20.3822	15.2867	-8.3383	8.67156e-11	7.14504e-10
EPHX2	-2.68515	25.121	-8.33425	8.79137e-11	7.22493e-10
EIF2B2	-16.3169	12.2377	-8.3339	8.8016e-11	7.22493e-10
AFM	15.0562	3.76405	8.33059	8.90086e-11	7.2927e-10
EHD4	1.68659	26.4211	8.32873	8.95738e-11	7.31186e-10
MAP4K3	13.4269	3.35674	8.32871	8.95773e-11	7.31186e-10
CLCN7	14.2651	3.56627	8.3252	9.06509e-11	7.38568e-10
ATXN10	-13.9637	18.7604	-8.32346	9.11869e-11	7.41551e-10
IL1RAP	13.9771	3.49427	8.31729	9.31139e-11	7.55815e-10
UPK1A	2.8151	27.4236	8.31512	9.38e-11	7.58633e-10
SEPTIN6	1.14634	22.3761	8.31509	9.38085e-11	7.58633e-10
SH3D19	12.7081	3.17703	8.31408	9.41319e-11	7.59841e-10
MYO7B	12.9906	3.24766	8.30859	9.58981e-11	7.7267e-10
LCP1	-2.0081	25.1708	-8.30485	9.71213e-11	7.81084e-10
UBE2O	-12.1643	15.2027	-8.29854	9.92229e-11	7.96519e-10
ANKS6	12.5918	3.14794	8.29611	1.00042e-10	8.01624e-10
FASN	-2.83673	23.1641	-8.27514	1.07417e-10	8.59142e-10
UGT1A10	14.4686	3.61715	8.2716	1.08718e-10	8.67951e-10
GUK1	-16.7724	18.2209	-8.2676	1.10202e-10	8.78199e-10
MAPK8	0.723629	22.0999	8.25645	1.1445e-10	9.10031e-10
PSMD8	-14.2975	19.3028	-8.25603	1.14613e-10	9.10031e-10
NAPA	-1.26028	26.3408	-8.25427	1.15301e-10	9.13829e-10
HPGD	3.33246	24.1537	8.25211	1.1615e-10	9.18887e-10
UPK2	2.77535	28.0843	8.24778	1.1787e-10	9.30488e-10
CRACR2A	-15.2782	20.5966	-8.24735	1.18042e-10	9.30488e-10
CCM2	3.05259	21.8928	8.24318	1.19725e-10	9.4205e-10
RAB35	-1.21245	30.563	-8.23117	1.24711e-10	9.79517e-10
PRKG2	-17.044	17.2883	-8.20535	1.36143e-10	1.06739e-09
HSPB1	-1.51726	28.3743	-8.20418	1.36688e-10	1.06975e-09
IPO5	-13.045	16.37	-8.19612	1.40485e-10	1.09749e-09
UBE2Z	-15.822	17.3186	-8.18611	1.45346e-10	1.13344e-09
MAPK1	-1.13913	25.1347	-8.17649	1.50179e-10	1.16904e-09
LRBA	-12.3811	15.5318	-8.17456	1.51172e-10	1.17468e-09
MYO3B	1.97235	19.9163	8.17187	1.52562e-10	1.18221e-09
STXBP5	-13.8059	18.6835	-8.17163	1.52683e-10	1.18221e-09
DYNC1I2	-13.5321	18.2381	-8.16691	1.55157e-10	1.19851e-09
PSMA3	-1.84281	24.8333	-8.16657	1.55338e-10	1.19851e-09
CASP3	-14.2823	17.9672	-8.16004	1.58825e-10	1.22326e-09
GDI2	-0.919067	27.2775	-8.14963	1.64555e-10	1.26516e-09
SETD7	-15.8287	11.8715	-8.14286	1.68387e-10	1.29235e-09
EEF2	-1.47241	25.1978	-8.13842	1.70956e-10	1.30976e-09
CD55	2.65684	26.6226	8.12568	1.78534e-10	1.36079e-09
MOB1A	0.926221	25.7174	8.12565	1.78552e-10	1.36079e-09
MOB1B	0.926221	25.7174	8.12565	1.78552e-10	1.36079e-09
RAB22A	1.13928	25.171	8.11733	1.83686e-10	1.39749e-09
GNPNAT1	-15.0689	20.4647	-8.10734	1.90039e-10	1.44331e-09
CCT8	-1.50045	24.0024	-8.10342	1.926e-10	1.46021e-09
ALB	2.10705	26.1421	8.05617	2.26262e-10	1.71115e-09
PSMC4	-13.4086	18.3042	-8.05589	2.26481e-10	1.71115e-09
DYNLRB1	-15.4633	20.9789	-8.05119	2.30137e-10	1.73577e-09
AP2S1	-14.7061	18.6328	-8.04703	2.33426e-10	1.75631e-09
WDR11	-13.565	14.91	-8.04673	2.33666e-10	1.75631e-09
SMAD1	3.00463	20.8244	8.04327	2.3644e-10	1.77411e-09
GNAI2	1.52559	28.8033	8.03815	2.40608e-10	1.80229e-09
GNAI1	1.52016	28.9571	8.02506	2.5161e-10	1.87826e-09
GNAI3	1.52016	28.9571	8.02506	2.5161e-10	1.87826e-09
INF2	-12.5644	15.9007	-8.00915	2.65649e-10	1.97968e-09
PSMB6	-15.4207	21.1368	-8.00693	2.67678e-10	1.9914e-09
MFSD8	16.9644	7.06427	7.99719	2.76728e-10	2.05522e-09
CMPK1	-1.71941	26.7561	-7.99541	2.78418e-10	2.06426e-09
RPS7	-16.6909	16.1126	-7.99488	2.78925e-10	2.06452e-09
URM1	-18.3274	16.8928	-7.99321	2.80516e-10	2.07278e-09
CBR1	-1.13159	27.2302	-7.98559	2.87919e-10	2.12389e-09
MGRN1	2.92265	21.4519	7.98157	2.919e-10	2.14962e-09
LAMP1	-0.915277	28.3263	-7.97844	2.95041e-10	2.1691e-09
RPLP0	-14.5032	19.8762	-7.97519	2.98338e-10	2.18965e-09
SH2D4A	4.79979	21.1635	7.94384	3.3209e-10	2.43329e-09
SLC35F2	-1.84959	23.7726	-7.94316	3.32861e-10	2.43485e-09
COPG2	-12.2082	16.6692	-7.93281	3.44863e-10	2.51842e-09
SGTA	-13.8214	19.0243	-7.92806	3.50513e-10	2.55541e-09
ACAP2	-11.9803	15.274	-7.91408	3.67685e-10	2.67613e-09
ANO6	2.39932	22.7829	7.89264	3.95688e-10	2.87516e-09
INPP5A	2.87813	22.1622	7.88267	4.09429e-10	2.97006e-09
BZW1	-1.51793	22.9036	-7.872	4.2467e-10	3.07551e-09
NAXD	-13.9319	19.2433	-7.86835	4.3002e-10	3.1091e-09
CD63	-1.90003	31.1376	-7.86607	4.33386e-10	3.12826e-09
ADI1	-14.1416	19.4457	-7.85686	4.47288e-10	3.22328e-09
XPO7	-15.1535	12.8521	-7.85616	4.48357e-10	3.22566e-09
MAPRE1	-14.9214	20.6425	-7.8425	4.69853e-10	3.37475e-09
NIT2	-1.53375	24.4926	-7.84088	4.7246e-10	3.38791e-09
UBL3	1.76909	26.0376	7.83913	4.75297e-10	3.40266e-09
RRM2B	-12.6885	16.239	-7.83162	4.87697e-10	3.48572e-09
MVP	-13.0542	16.6766	-7.82937	4.91485e-10	3.50705e-09
TYMP	-12.8285	17.3874	-7.81914	5.09018e-10	3.62624e-09
GSTT2B	-1.44189	26.2267	-7.81246	5.20822e-10	3.70428e-09
PRPSAP2	-12.6932	19.0444	-7.79153	5.59598e-10	3.9736e-09
ACO1	-0.832927	23.6079	-7.76402	6.15024e-10	4.36008e-09
NT5C	-14.6661	20.3723	-7.7489	6.47806e-10	4.58504e-09
ADSL	-13.1638	18.3054	-7.74695	6.52139e-10	4.60824e-09
CAND1	-1.15774	22.6268	-7.74335	6.6026e-10	4.65808e-09
EXOC8	-13.0976	18.2403	-7.72381	7.06116e-10	4.97356e-09
LRRFIP1	-14.428	17.2806	-7.69576	7.77574e-10	5.46806e-09
PLEKHF1	2.74622	21.3065	7.69122	7.89822e-10	5.54526e-09
PKHD1	2.77268	20.6907	7.68938	7.94823e-10	5.57141e-09
GNAO1	1.45444	28.802	7.6887	7.96697e-10	5.5756e-09
PRDX1	-1.37195	29.1718	-7.65597	8.91621e-10	6.22993e-09
WIPI2	-16.3916	14.094	-7.65265	9.01857e-10	6.29139e-09
EPS8L2	1.86222	26.5287	7.64854	9.14712e-10	6.37089e-09
NPDC1	-14.7945	22.4628	-7.64626	9.21918e-10	6.41085e-09
VTI1B	16.0295	5.66133	7.64518	9.25368e-10	6.42461e-09
MRI1	-13.0895	19.8741	-7.6348	9.59012e-10	6.64763e-09
P2RX4	-2.10864	24.8072	-7.63199	9.68345e-10	6.70168e-09
GOLPH3	-13.4361	18.7748	-7.62288	9.99183e-10	6.90416e-09
DDX19B	-13.2739	18.5992	-7.62145	1.00413e-09	6.92738e-09
APRT	-1.33123	26.445	-7.62091	1.006e-09	6.92933e-09
PAFAH1B1	-1.10741	23.847	-7.62024	1.0083e-09	6.93422e-09
EIF4A1	-1.42692	24.7702	-7.61255	1.03537e-09	7.09802e-09
EIF4A2	-1.42692	24.7702	-7.61255	1.03537e-09	7.09802e-09
CUL4B	-15.9144	11.9358	-7.6023	1.07257e-09	7.34157e-09
RPS27L	-19.3561	14.5171	-7.60117	1.07676e-09	7.35871e-09
SCFD1	-16.6886	12.5165	-7.59761	1.09005e-09	7.43788e-09
AP3S1	-17.2943	12.9708	-7.59204	1.11117e-09	7.57019e-09
DNAJC5	-0.870573	27.9286	-7.59046	1.11722e-09	7.5995e-09
EPS8L1	2.09785	24.7944	7.5898	1.11975e-09	7.60073e-09
GTPBP1	-12.0489	16.7959	-7.58951	1.12088e-09	7.60073e-09
FNTA	-12.8922	19.6294	-7.58212	1.14978e-09	7.78466e-09
CHM	-16.0856	12.0642	-7.57739	1.16868e-09	7.90035e-09
USP24	-13.3116	9.98374	-7.57535	1.17691e-09	7.9418e-09
PLD1	16.0956	7.87176	7.57498	1.17845e-09	7.9418e-09
PTPN13	3.58483	20.2916	7.56834	1.20571e-09	8.11299e-09
EEF1D	-17.831	15.3888	-7.56581	1.21625e-09	8.14832e-09
FH	-15.6567	11.7425	-7.56573	1.2166e-09	8.14832e-09
CSN2	-4.29158	30.2824	-7.56535	1.21818e-09	8.14832e-09
GNPDA1	-1.21302	24.948	-7.5653	1.21842e-09	8.14832e-09
CRCT1	18.601	8.31345	7.56209	1.23194e-09	8.22059e-09
ATP8A1	-13.293	20.2017	-7.56185	1.23299e-09	8.22059e-09
RAB31	1.11298	24.6637	7.55285	1.27185e-09	8.46669e-09
PRDX5	-1.65279	27.6158	-7.54432	1.30979e-09	8.70604e-09
FAM91A1	-15.4682	11.6012	-7.53842	1.33669e-09	8.87131e-09
RABGGTA	-13.691	19.2174	-7.53272	1.36325e-09	9.03388e-09
DRG2	-1.95068	21.8761	-7.53181	1.36751e-09	9.04833e-09
EEF1A2	-1.43207	28.8463	-7.52646	1.39298e-09	9.20292e-09
FSTL1	-17.614	13.2105	-7.52189	1.41512e-09	9.33511e-09
COPS6	-12.8538	18.1386	-7.51518	1.44824e-09	9.53917e-09
SRGAP1	15.9602	6.86305	7.50774	1.4859e-09	9.7725e-09
SRGAP2	16.0311	6.89712	7.50077	1.52208e-09	9.99537e-09
STARD10	-1.78144	25.7121	-7.49654	1.54444e-09	1.0127e-08
UNC13B	-12.4804	19.0434	-7.49421	1.55692e-09	1.01935e-08
CARS1	-15.1295	11.3471	-7.49008	1.57929e-09	1.03245e-08
IDNK	-16.9651	12.7238	-7.48755	1.5931e-09	1.03992e-08
EEF1A1	-1.40063	28.9549	-7.48127	1.62802e-09	1.06113e-08
NPNT	-13.5015	19.0437	-7.47792	1.64697e-09	1.07188e-08
SH3GL1	1.25733	23.7973	7.47424	1.66802e-09	1.08397e-08
PDE8B	2.36674	19.8005	7.47174	1.68249e-09	1.09174e-08
RPS12	-17.9581	19.1527	-7.46931	1.69666e-09	1.0993e-08
SERPINB5	-14.5295	18.8194	-7.45418	1.78763e-09	1.15653e-08
EIF3A	-11.8005	16.671	-7.4457	1.84077e-09	1.18915e-08
AMOTL1	-13.8801	10.4101	-7.43885	1.88482e-09	1.2158e-08
NPR1	15.6545	6.47702	7.43771	1.89229e-09	1.21883e-08
GDI1	-0.795204	27.1021	-7.43716	1.89588e-09	1.21934e-08
HAAO	-14.7436	14.1986	-7.43465	1.91239e-09	1.22815e-08
BABAM2	-13.7912	14.796	-7.43208	1.92944e-09	1.23631e-08
SH3GL2	1.22098	23.937	7.43188	1.93077e-09	1.23631e-08
PGLS	-1.45188	26.1053	-7.42995	1.94368e-09	1.24276e-08
ARHGAP6	-14.0237	17.0536	-7.42883	1.95125e-09	1.24578e-08
CUTA	-2.01342	25.3208	-7.41119	2.07387e-09	1.32213e-08
ATRN	2.79495	19.9101	7.40624	2.10964e-09	1.34297e-08
MAPK13	0.663843	22.3012	7.39619	2.18416e-09	1.38839e-08
WASHC3	-17.683	13.2623	-7.39526	2.1912e-09	1.39084e-08
PEBP1	-0.583581	29.7219	-7.39041	2.22825e-09	1.4123e-08
PTPN11	1.4499	21.7272	7.3842	2.27658e-09	1.44084e-08
DNM2	1.31587	23.228	7.35366	2.53018e-09	1.59903e-08
GRN	2.00714	21.8894	7.33663	2.6837e-09	1.6936e-08
DNPH1	-1.37295	25.4222	-7.32197	2.8233e-09	1.77913e-08
GNG5	1.36879	28.4527	7.31456	2.89663e-09	1.8227e-08
RNH1	-1.26746	25.5809	-7.30858	2.95722e-09	1.85631e-08
HEBP2	-1.57812	26.9545	-7.30845	2.95853e-09	1.85631e-08
SERPING1	16.7751	6.33033	7.30593	2.98447e-09	1.8699e-08
CAD	-13.0775	12.682	-7.29693	3.07886e-09	1.92601e-08
CAPS	1.42922	25.0359	7.29656	3.08285e-09	1.92601e-08
ACP2	2.91458	23.2981	7.27899	3.27611e-09	2.04383e-08
COPS5	-12.9633	18.5391	-7.26941	3.38662e-09	2.10975e-08
RAB21	-0.818705	25.9782	-7.26067	3.49074e-09	2.17152e-08
PPP2R5D	-12.3435	19.1914	-7.24358	3.70356e-09	2.30063e-08
IQGAP2	2.33526	21.9681	7.24153	3.7299e-09	2.31371e-08
RAB29	1.60304	24.3905	7.24063	3.74159e-09	2.31766e-08
SARS1	-1.18915	23.1377	-7.20245	4.27076e-09	2.6417e-08
DDAH2	-2.26089	24.793	-7.17465	4.70284e-09	2.90485e-08
SPNS1	16.9879	8.88841	7.17302	4.72945e-09	2.91716e-08
PSMD6	-12.5144	19.6332	-7.17087	4.76476e-09	2.93479e-08
MFSD1	13.3934	3.83909	7.15211	5.08506e-09	3.12767e-08
MLPH	-13.135	22.4987	-7.15041	5.11507e-09	3.1417e-08
CSE1L	-11.7316	16.9541	-7.14358	5.23781e-09	3.21257e-08
ARRB1	-1.18521	24.0023	-7.14143	5.27693e-09	3.23203e-08
RARS1	-13.7883	17.0112	-7.13667	5.36482e-09	3.28126e-08
OSBPL9	-12.0285	17.386	-7.13398	5.41515e-09	3.3074e-08
EHD2	0.966263	25.7026	7.09888	6.1162e-09	3.73037e-08
MYCBP	-16.7369	18.3567	-7.09669	6.16292e-09	3.75362e-08
PRKCA	1.73369	22.8666	7.08832	6.34458e-09	3.85888e-08
MACROD1	-14.5195	15.9149	-7.08627	6.38987e-09	3.88102e-08
TTLL12	-13.2564	20.9021	-7.08468	6.42525e-09	3.89709e-08
AZGP1	-14.9581	23.5259	-7.0761	6.61932e-09	4.00923e-08
EPS15	-11.8873	17.206	-7.05202	7.19636e-09	4.3527e-08
PSMA7	-13.5972	21.4915	-7.04517	7.3696e-09	4.45132e-08
CAPG	0.779912	26.5094	7.03306	7.686e-09	4.63602e-08
NAT1	-17.9482	15.2975	-7.03258	7.69888e-09	4.63738e-08
CMBL	-1.09085	26.5092	-7.02681	7.85453e-09	4.72462e-08
APOA1	19.7475	10.0404	7.0166	8.13798e-09	4.88839e-08
SEC14L2	-12.7561	22.0481	-7.00539	8.46113e-09	5.07552e-08
PRDX2	-1.52251	28.9238	-7.00161	8.57306e-09	5.1356e-08
IMPDH2	-11.7903	18.5838	-6.99452	8.78681e-09	5.25128e-08
EIF3M	-16.1032	13.6821	-6.9944	8.79021e-09	5.25128e-08
IMPA1	-1.20445	24.0283	-6.98901	8.95658e-09	5.34336e-08
TSNAX	-13.843	18.4511	-6.98563	9.06231e-09	5.39906e-08
IQSEC2	11.6924	2.92309	6.9786	9.28622e-09	5.52492e-08
TRAF7	13.4001	3.35002	6.97568	9.38077e-09	5.57358e-08
CD2AP	0.985458	24.7983	6.9681	9.63129e-09	5.71465e-08
SH3TC1	11.6861	2.92152	6.96069	9.88241e-09	5.85569e-08
SH3TC2	11.6552	2.9138	6.95871	9.95043e-09	5.88801e-08
MAP2K3	-13.291	14.6887	-6.95775	9.98395e-09	5.89985e-08
PRDX4	-0.992871	27.0619	-6.95309	1.01466e-08	5.98787e-08
TGM4	-15.4989	23.7316	-6.94737	1.03504e-08	6.09992e-08
UPK3B	20.247	11.17	6.94074	1.05918e-08	6.23372e-08
MRAS	2.90662	21.574	6.93442	1.08268e-08	6.36348e-08
PLIN3	-1.42093	23.3886	-6.93336	1.08669e-08	6.37848e-08
PYCR3	-16.6218	12.4663	-6.92977	1.10032e-08	6.4498e-08
CRBN	-16.4143	12.3108	-6.92224	1.12951e-08	6.612e-08
ATXN3	-15.2128	11.4096	-6.918	1.14628e-08	6.70121e-08
UBA7	-14.9425	11.2069	-6.91472	1.15942e-08	6.76896e-08
KLC3	-12.055	19.161	-6.91393	1.16259e-08	6.77844e-08
DHX29	-13.9141	10.4356	-6.91351	1.16427e-08	6.77918e-08
ITPK1	-16.2765	12.2074	-6.91101	1.17445e-08	6.82933e-08
COPS2	-11.8759	18.9403	-6.90598	1.19516e-08	6.94052e-08
ABHD17B	-12.7935	20.4363	-6.90105	1.21581e-08	7.05107e-08
ECPAS	-14.3012	10.7259	-6.89719	1.23226e-08	7.13173e-08
DHRS7	-11.5843	18.4771	-6.89689	1.23354e-08	7.13173e-08
MMS19	-12.1914	15.4021	-6.89663	1.23462e-08	7.13173e-08
TRIM25	-11.7254	18.7032	-6.89621	1.23643e-08	7.13275e-08
CSNK2A1	-14.0969	17.8297	-6.88985	1.26407e-08	7.2826e-08
C17orf75	-13.9833	10.4875	-6.88823	1.27123e-08	7.3142e-08
RPLP2	-13.66	21.778	-6.87887	1.31325e-08	7.54601e-08
TXNL1	-1.18891	24.7397	-6.87665	1.32346e-08	7.59468e-08
NLN	-14.6789	11.0092	-6.87337	1.33863e-08	7.65703e-08
RABGGTB	-16.9196	12.6897	-6.87317	1.33956e-08	7.65703e-08
CD38	-12.135	23.5765	-6.87316	1.33959e-08	7.65703e-08
TMEM184A	-17.5681	13.1761	-6.87197	1.34513e-08	7.6787e-08
NRBP1	-13.2346	16.5536	-6.8691	1.35864e-08	7.74569e-08
ASPSCR1	-14.4703	12.425	-6.86824	1.36268e-08	7.75857e-08
CCT6A	-13.0265	20.8174	-6.86761	1.36568e-08	7.76553e-08
MAPK14	0.625391	22.4497	6.86101	1.3974e-08	7.93556e-08
XPO1	-12.5306	15.8207	-6.85514	1.4262e-08	8.0886e-08
UBQLN1	-12.1912	19.5091	-6.85053	1.44926e-08	8.20869e-08
RPLP1	-12.9642	20.4941	-6.84975	1.4532e-08	8.22038e-08
ZZEF1	-12.572	9.42901	-6.84753	1.46446e-08	8.27332e-08
UBQLN2	-12.1328	19.439	-6.83491	1.53015e-08	8.63328e-08
IRF6	-11.4419	18.268	-6.83441	1.53279e-08	8.63704e-08
GCLM	-13.8744	15.4874	-6.83335	1.53844e-08	8.6577e-08
CZIB	-13.2244	21.2037	-6.83257	1.54263e-08	8.66527e-08
AK1	1.31529	24.1334	6.83236	1.54376e-08	8.66527e-08
PRKACA	-1.60475	26.2379	-6.82091	1.60648e-08	8.99422e-08
PRKACB	-1.60475	26.2379	-6.82091	1.60648e-08	8.99422e-08
MYH9	-1.28332	22.7487	-6.82015	1.61073e-08	9.00648e-08
ADAM10	2.27572	22.0802	6.8149	1.64041e-08	9.16068e-08
DNM1L	-10.9851	17.6933	-6.81385	1.64643e-08	9.18257e-08
SPAG9	1.94941	19.9257	6.80898	1.67451e-08	9.32726e-08
GABARAP	-15.1975	19.3761	-6.80689	1.68675e-08	9.38351e-08
PRUNE1	-12.6156	16.0533	-6.80512	1.69714e-08	9.4293e-08
STON1-GTF2A1L	-15.1716	13.1429	-6.8046	1.70021e-08	9.43432e-08
SRC	1.47221	25.807	6.79932	1.73175e-08	9.59715e-08
KIF21A	-13.2488	14.8503	-6.7969	1.74634e-08	9.66165e-08
YARS1	-12.19	19.5804	-6.79666	1.74781e-08	9.66165e-08
FERMT2	1.10974	21.1315	6.7927	1.77204e-08	9.78321e-08
EXOC2	-12.0193	17.7897	-6.79011	1.78808e-08	9.85929e-08
PSMD14	-12.5701	20.303	-6.78514	1.81925e-08	1.00185e-07
PPP2R1B	-12.0029	19.2618	-6.78418	1.82535e-08	1.00394e-07
BASP1	-1.55528	29.2895	-6.77969	1.85411e-08	1.01804e-07
ISOC1	-12.6456	20.4329	-6.77945	1.85564e-08	1.01804e-07
GNPDA2	-12.9931	20.9743	-6.76646	1.94142e-08	1.06376e-07
BCAR1	-13.5973	10.198	-6.76299	1.96496e-08	1.07531e-07
CRKL	1.84553	23.7055	6.75234	2.03914e-08	1.11451e-07
HOMER3	16.9174	8.7739	6.74991	2.0565e-08	1.12259e-07
GABARAPL2	-14.549	18.6285	-6.74798	2.07032e-08	1.12872e-07
PCDHGA1	-16.5469	15.8414	-6.74729	2.07529e-08	1.13002e-07
VAT1	-1.0969	26.9282	-6.74529	2.08979e-08	1.1365e-07
CTDSPL	1.75767	23.8811	6.74342	2.10346e-08	1.14251e-07
SLC26A4	2.80194	22.7019	6.74252	2.11001e-08	1.14465e-07
SNX6	-11.4894	18.5413	-6.74127	2.11924e-08	1.14823e-07
SMIM22	1.0209	28.2347	6.73616	2.1572e-08	1.16735e-07
NPTN	16.9848	8.83517	6.73414	2.17243e-08	1.17414e-07
METAP1	-11.1917	17.99	-6.73176	2.19052e-08	1.18244e-07
TXN	-0.606664	29.4029	-6.7275	2.22317e-08	1.19859e-07
TMSB4X	1.37204	29.0199	6.72699	2.22716e-08	1.19926e-07
HPN	2.0609	23.8673	6.72533	2.24003e-08	1.2047e-07
CCT3	-1.55194	23.9656	-6.71993	2.28253e-08	1.22511e-07
PSMB3	-13.3895	21.7719	-6.7198	2.28357e-08	1.22511e-07
SLC36A1	-2.3746	22.6061	-6.71862	2.29294e-08	1.22862e-07
TMEM176B	16.9211	8.05491	6.70145	2.43408e-08	1.30265e-07
VASP	2.15651	21.6513	6.69305	2.50633e-08	1.33804e-07
AHNAK	2.23271	21.8659	6.69305	2.50633e-08	1.33804e-07
PSMD11	-11.7597	19.1346	-6.68856	2.54579e-08	1.35744e-07
RAD23A	-13.2528	21.5222	-6.68085	2.61496e-08	1.39263e-07
RHOQ	0.997922	29.6891	6.67671	2.65295e-08	1.41114e-07
MAP2K2	-13.0333	21.2364	-6.6743	2.67526e-08	1.42127e-07
USP47	-10.2362	15.3021	-6.67259	2.69122e-08	1.42801e-07
PTGR2	-12.4348	20.2816	-6.65858	2.82565e-08	1.49753e-07
HERC4	-10.5123	15.7398	-6.64569	2.95532e-08	1.56435e-07
PFKM	-11.6533	19.0787	-6.64262	2.98704e-08	1.57922e-07
ADSS1	-12.9906	14.7152	-6.63486	3.06881e-08	1.6205e-07
PSMC1	-12.2735	20.0666	-6.62283	3.20004e-08	1.68775e-07
TIPRL	-13.7381	15.6333	-6.61477	3.2911e-08	1.73369e-07
AARSD1	-14.0859	13.5997	-6.61115	3.33279e-08	1.75353e-07
SEPTIN11	1.07655	22.9175	6.60261	3.43337e-08	1.80427e-07
GNG12	1.81529	29.7699	6.59859	3.48167e-08	1.82746e-07
PPP1CA	0.896401	25.128	6.59478	3.52822e-08	1.84745e-07
PPP1CC	0.896401	25.128	6.59478	3.52822e-08	1.84745e-07
EIF3B	-11.2908	16.825	-6.59301	3.54991e-08	1.85658e-07
SLC12A1	1.61096	26.8572	6.58884	3.60184e-08	1.88149e-07
RAB18	-1.39046	25.655	-6.58519	3.64784e-08	1.90324e-07
ST13	-0.688771	26.1835	-6.57803	3.74e-08	1.949e-07
NDRG3	-11.9394	21.4478	-6.57515	3.77756e-08	1.96622e-07
PHACTR4	3.48062	20.325	6.56935	3.85463e-08	2.00395e-07
IAH1	-12.4406	20.4942	-6.56801	3.87264e-08	2.01092e-07
BANF1	-13.4036	22.0759	-6.56568	3.90418e-08	2.02489e-07
RHOA	0.451896	29.7188	6.56041	3.97648e-08	2.05994e-07
ATP6V1H	1.2978	23.8517	6.54526	4.1917e-08	2.16886e-07
PEA15	-13.5496	22.3381	-6.53994	4.2701e-08	2.20681e-07
GLRX3	1.55716	25.0532	6.53665	4.31919e-08	2.22954e-07
GARS1	-11.5198	18.8995	-6.52994	4.42125e-08	2.27953e-07
MAT2B	-11.9298	19.3455	-6.5258	4.48551e-08	2.30993e-07
ARRDC1	1.03343	27.7659	6.52488	4.49981e-08	2.31457e-07
PAK1	-11.0497	18.1196	-6.51744	4.61786e-08	2.3725e-07
SH3BGRL	-0.606218	25.8529	-6.51534	4.6518e-08	2.38712e-07
PRMT1	-14.0376	13.6771	-6.51414	4.67119e-08	2.39426e-07
LAMTOR2	-12.693	20.9108	-6.50221	4.86932e-08	2.49289e-07
PARP12	-12.775	16.6687	-6.49579	4.97933e-08	2.54622e-07
MYD88	-13.4077	18.7075	-6.48194	5.22521e-08	2.66883e-07
ARL15	2.0599	25.1542	6.48004	5.25974e-08	2.68333e-07
PTP4A2	0.567402	25.4274	6.47909	5.27721e-08	2.6891e-07
CHKB	-10.9817	17.847	-6.47844	5.28919e-08	2.69206e-07
NSF	-1.13325	23.1881	-6.47299	5.39039e-08	2.74038e-07
FYB2	14.0595	5.34611	6.46335	5.57425e-08	2.83055e-07
CC2D1B	3.47161	20.6434	6.46178	5.60482e-08	2.84277e-07
SUMO2	0.534254	24.5621	6.45786	5.68185e-08	2.8785e-07
DENR	-15.0771	16.4183	-6.45729	5.69315e-08	2.88088e-07
COPS3	-10.651	17.6679	-6.45017	5.83595e-08	2.94972e-07
NAP1L1	-12.4933	20.6683	-6.44872	5.8655e-08	2.96123e-07
PRXL2B	0.68386	24.9863	6.42829	6.29765e-08	3.17403e-07
HS1BP3	-13.7346	16.6573	-6.42811	6.30155e-08	3.17403e-07
NAE1	-13.8346	15.067	-6.4255	6.35918e-08	3.19937e-07
RPS4X	-13.612	16.5838	-6.41828	6.52088e-08	3.27695e-07
MUC12	-15.1141	14.6624	-6.41701	6.54985e-08	3.28772e-07
DDX3X	2.12001	20.7275	6.40223	6.89543e-08	3.45722e-07
TBC1D15	-13.7562	11.7418	-6.38393	7.34867e-08	3.68023e-07
PFKL	-1.05546	23.202	-6.38351	7.35939e-08	3.68138e-07
U2SURP	-15.9657	11.9743	-6.37465	7.58987e-08	3.79233e-07
CHMP3	1.16905	26.4709	6.36983	7.71831e-08	3.85133e-07
FLOT2	1.7912	24.5144	6.36955	7.72559e-08	3.85133e-07
MTOR	-13.4681	10.1011	-6.36764	7.77721e-08	3.86951e-07
RPS10	-11.2351	18.693	-6.36755	7.77977e-08	3.86951e-07
RABEP1	-13.8222	10.3666	-6.3606	7.97015e-08	3.95969e-07
CC2D1A	2.8831	21.851	6.35817	8.03767e-08	3.98643e-07
STOM	2.36663	28.1645	6.35801	8.04223e-08	3.98643e-07
VPS26B	-15.0237	11.2677	-6.34743	8.34371e-08	4.13118e-07
SPRYD7	-14.723	12.6053	-6.34485	8.4189e-08	4.16368e-07
TRAPPC4	-15.8946	11.921	-6.33977	8.56887e-08	4.23306e-07
DEPTOR	-14.5403	10.9053	-6.33916	8.58729e-08	4.23737e-07
VAC14	-14.9798	11.2349	-6.3372	8.64607e-08	4.26156e-07
TPI1	-0.898887	28.4758	-6.33552	8.69653e-08	4.2816e-07
FAIM	-15.5184	11.6388	-6.3333	8.76395e-08	4.30993e-07
GCHFR	-16.2015	13.8026	-6.33233	8.79371e-08	4.3197e-07
PPP2R2D	-12.878	18.059	-6.33119	8.82849e-08	4.33191e-07
PSMB7	-13.7981	19.5485	-6.32891	8.89887e-08	4.36155e-07
NIF3L1	-15.8559	11.8919	-6.32661	8.97047e-08	4.39171e-07
GPS1	-11.6103	19.3776	-6.32147	9.13234e-08	4.46595e-07
KPNA1	-11.361	19.0842	-6.31616	9.30247e-08	4.54406e-07
KLK2	-12.0245	24.8136	-6.3154	9.32695e-08	4.55092e-07
SYN3	-16.8167	12.6125	-6.31229	9.42839e-08	4.59529e-07
PALM3	15.5878	9.45372	6.30625	9.62879e-08	4.68773e-07
JMJD7	-10.3582	17.1217	-6.30546	9.65519e-08	4.69534e-07
CUL1	-11.1581	18.7651	-6.30291	9.74106e-08	4.73184e-07
GET3	-11.3259	19.0587	-6.30145	9.79059e-08	4.75061e-07
ARAF	-12.2488	16.1478	-6.29632	9.96705e-08	4.83087e-07
HEATR5B	-13.2865	9.9649	-6.29237	1.01048e-07	4.89221e-07
WASHC2A	-13.7463	10.3097	-6.29027	1.01788e-07	4.92258e-07
GNG7	1.81072	26.6766	6.28936	1.02114e-07	4.93285e-07
PTGDS	16.1134	6.90063	6.2874	1.02809e-07	4.96095e-07
TNFAIP3	-11.8926	8.91943	-6.27787	1.06274e-07	5.12251e-07
NPEPPS	-1.26294	23.4861	-6.27731	1.0648e-07	5.12679e-07
BAIAP2	1.01348	25.925	6.27025	1.09128e-07	5.24847e-07
PAK2	-11.4989	19.3854	-6.2636	1.1168e-07	5.36529e-07
KCTD12	2.82552	22.7573	6.26256	1.12087e-07	5.37893e-07
PPP1R1A	-16.122	12.0915	-6.26219	1.12232e-07	5.37997e-07
SH3GLB1	-13.1585	14.4646	-6.25947	1.13295e-07	5.425e-07
HOMER2	-12.0753	20.2726	-6.25692	1.14307e-07	5.46552e-07
CA4	2.00994	26.2295	6.2567	1.14392e-07	5.46552e-07
FBXO17	-14.7364	11.0523	-6.25424	1.15374e-07	5.50645e-07
PNP	1.50182	23.026	6.24629	1.18608e-07	5.65458e-07
TOM1L2	-1.12672	25.0482	-6.24541	1.1897e-07	5.66569e-07
STXBP4	18.1118	10.2378	6.23979	1.21321e-07	5.77131e-07
EEF1G	-13.1908	22.2291	-6.23668	1.2264e-07	5.82773e-07
NUDC	-10.9769	20.4474	-6.23627	1.22812e-07	5.82955e-07
PELI1	16.9487	10.7913	6.20705	1.35944e-07	6.44511e-07
CA2	1.78116	26.6615	6.20677	1.36075e-07	6.44511e-07
SNX18	2.30289	25.0794	6.20043	1.39108e-07	6.58163e-07
KPNA6	-11.27	19.1207	-6.20006	1.39286e-07	6.5829e-07
STAT3	-1.11869	23.1474	-6.19745	1.40554e-07	6.63566e-07
STRAP	-11.4457	19.4425	-6.19434	1.42081e-07	6.70053e-07
RAB20	17.8923	10.1635	6.18886	1.44813e-07	6.822e-07
AHSA1	-11.0918	20.548	-6.18679	1.45859e-07	6.86387e-07
LXN	-12.5798	21.4161	-6.18034	1.49165e-07	7.0119e-07
ALDH3B1	3.11601	22.7973	6.17827	1.5024e-07	7.05482e-07
KPNA5	-11.0429	18.8099	-6.17198	1.53564e-07	7.20318e-07
ADRM1	-10.5533	17.9808	-6.16644	1.56545e-07	7.3351e-07
ATP6V0A4	2.20371	22.7877	6.16583	1.56882e-07	7.343e-07
IQGAP1	1.23135	23.0006	6.16045	1.59841e-07	7.47351e-07
NEDD4	-10.5475	17.8849	-6.15218	1.64499e-07	7.68307e-07
TMEM192	1.90272	23.9615	6.15118	1.65068e-07	7.7014e-07
CASP7	-12.3052	17.6641	-6.14854	1.66589e-07	7.76407e-07
TBCB	-11.6942	19.9752	-6.14699	1.67492e-07	7.79785e-07
MVB12A	1.0929	27.2434	6.14662	1.67707e-07	7.79954e-07
MPDZ	-10.1569	17.2666	-6.12752	1.79208e-07	8.32155e-07
SCRN1	-0.892772	23.8995	-6.12735	1.79313e-07	8.32155e-07
PPP2R2A	-11.5686	19.7416	-6.12614	1.80071e-07	8.34786e-07
MUC5B	-11.0041	18.5402	-6.11551	1.86842e-07	8.65261e-07
SLC44A2	1.88602	27.5046	6.11505	1.87144e-07	8.6574e-07
SH3BGRL2	-12.3466	21.0369	-6.10582	1.93234e-07	8.92966e-07
SND1	-10.0311	18.9324	-6.10071	1.96697e-07	9.08007e-07
GP2	-11.048	20.5841	-6.10015	1.97079e-07	9.0881e-07
CYFIP2	1.2706	23.889	6.09718	1.99119e-07	9.17251e-07
AP2A1	0.786686	21.8282	6.0887	2.05068e-07	9.4366e-07
RIDA	-14.3804	20.8241	-6.08266	2.09419e-07	9.62667e-07
SERPINA1	17.5219	9.56148	6.08144	2.10303e-07	9.65712e-07
PSMB5	-11.35	21.4867	-6.07135	2.17803e-07	9.99103e-07
MYL12B	-1.69063	25.1051	-6.06711	2.21031e-07	1.01285e-06
CBLC	14.6696	6.72436	6.06292	2.24268e-07	1.0266e-06
RPL12	-12.2179	20.9579	-6.05442	2.30987e-07	1.05625e-06
NT5DC1	-11.5385	19.8628	-6.05035	2.34268e-07	1.07013e-06
VPS45	-12.0021	12.1644	-6.04458	2.39005e-07	1.09063e-06
SEPTIN9	1.02521	22.3369	6.03857	2.44045e-07	1.11247e-06
UBE2G1	-10.6048	18.2883	-6.03667	2.45655e-07	1.11864e-06
ABCF3	-12.0241	15.3093	-6.02423	2.56493e-07	1.16634e-06
MSMB	-12.031	25.5166	-6.02404	2.56665e-07	1.16634e-06
UBE2V1	-1.29701	26.3903	-6.01268	2.66976e-07	1.21068e-06
UBE2V2	-1.29701	26.3903	-6.01268	2.66976e-07	1.21068e-06
RPE	-11.8054	20.1204	-6.00865	2.70733e-07	1.22644e-06
MIF	-2.19356	30.7906	-6.00508	2.74113e-07	1.24047e-06
HINT3	-1.71174	26.3505	-5.99987	2.79109e-07	1.26177e-06
STAMBP	0.77329	24.5014	5.99687	2.82028e-07	1.27365e-06
TLN1	1.12599	20.4047	5.98036	2.98641e-07	1.34728e-06
CRK	0.770396	24.8133	5.97855	3.00524e-07	1.35437e-06
PYGB	-10.2283	21.7438	-5.97775	3.01353e-07	1.35671e-06
EIF5A	-0.690012	27.7267	-5.96984	3.0974e-07	1.39189e-06
PLPPR1	3.3197	22.9351	5.96978	3.09805e-07	1.39189e-06
PTBP1	-13.0417	14.8171	-5.96847	3.11207e-07	1.39592e-06
LRRFIP2	-12.2327	15.616	-5.96835	3.1134e-07	1.39592e-06
ARCN1	-10.2681	19.6781	-5.9654	3.14542e-07	1.40882e-06
NFKB1	-11.6179	14.8558	-5.96388	3.16196e-07	1.41478e-06
ZDHHC1	2.96385	22.2009	5.95826	3.22427e-07	1.44118e-06
CSNK1G1	0.889713	26.8131	5.9477	3.34443e-07	1.49337e-06
WARS1	-10.8237	20.7871	-5.94541	3.37109e-07	1.50373e-06
MVB12B	2.07799	24.4186	5.94452	3.3815e-07	1.50684e-06
CNNM3	2.78281	18.6346	5.94328	3.39602e-07	1.51176e-06
NUBP1	-13.1173	19.1739	-5.9381	3.45756e-07	1.53759e-06
HRNR	3.79137	18.8671	5.92508	3.61705e-07	1.60688e-06
PDIA3	-10.5357	18.2421	-5.917	3.71974e-07	1.65082e-06
POF1B	9.52807	2.38202	5.9055	3.87085e-07	1.70869e-06
STXBP6	11.9289	2.98223	5.9054	3.87222e-07	1.70869e-06
RAPGEFL1	9.78889	2.44722	5.90519	3.87506e-07	1.70869e-06
QSOX1	9.65658	2.41415	5.90516	3.87539e-07	1.70869e-06
IGHV1-18	11.6435	2.91088	5.9047	3.88163e-07	1.70869e-06
WWTR1	10.6507	2.66267	5.9047	3.88169e-07	1.70869e-06
CLN3	10.1837	2.54591	5.90455	3.88371e-07	1.70869e-06
STUM	12.1658	3.04144	5.90442	3.88537e-07	1.70869e-06
YAP1	10.6135	2.65338	5.90442	3.88543e-07	1.70869e-06
PTK6	9.86012	2.46503	5.90413	3.88926e-07	1.70869e-06
ITIH2	10.6974	2.67434	5.90347	3.89823e-07	1.70924e-06
TM9SF4	9.65279	2.4132	5.90346	3.89834e-07	1.70924e-06
NCOA7	10.4855	2.62137	5.90204	3.91755e-07	1.71175e-06
CLNK	10.5941	2.64853	5.90162	3.92329e-07	1.71175e-06
PTPN14	10.1782	2.54456	5.90158	3.92387e-07	1.71175e-06
PTPN21	10.1654	2.54136	5.90154	3.92436e-07	1.71175e-06
RPS9	-16.9018	14.2623	-5.90146	3.92548e-07	1.71175e-06
UBFD1	-16.1778	12.1334	-5.90128	3.92795e-07	1.71175e-06
RNASE1	11.0591	2.76477	5.90101	3.9315e-07	1.71175e-06
CMIP	10.4758	2.61894	5.89897	3.9594e-07	1.72218e-06
ZSWIM8	-10.3707	12.3724	-5.89598	4.00064e-07	1.73839e-06
PLEKHS1	11.5374	2.88434	5.89531	4.00994e-07	1.73914e-06
IGHV1-69D	11.5762	2.89405	5.89528	4.01033e-07	1.73914e-06
SIGLEC5	10.1346	2.53366	5.8941	4.0267e-07	1.7445e-06
GPX2	11.4043	2.85108	5.89325	4.03867e-07	1.74708e-06
MPZL2	10.7057	2.67642	5.8928	4.04492e-07	1.74708e-06
PI16	10.7751	2.69378	5.89278	4.04518e-07	1.74708e-06
DENND11	-14.0588	10.5441	-5.89253	4.04865e-07	1.74708e-06
LPL	-14.2804	10.7103	-5.88859	4.10432e-07	1.76936e-06
SRP9	-16.0934	12.0701	-5.88677	4.13034e-07	1.77881e-06
CNKSR1	10.5606	2.64015	5.8838	4.17299e-07	1.79263e-06
CAP1	-1.08177	25.3123	-5.8837	4.17436e-07	1.79263e-06
EEF1E1	-15.5873	11.6905	-5.88368	4.17472e-07	1.79263e-06
MAP2K4	-14.5148	10.8861	-5.88294	4.18537e-07	1.7937e-06
SKAP2	9.70484	2.42621	5.88294	4.18543e-07	1.7937e-06
AFMID	-11.8986	17.5698	-5.88233	4.19422e-07	1.7957e-06
ELP2	-14.4038	10.8029	-5.87915	4.24067e-07	1.81381e-06
B4GALT5	-10.1037	17.6806	-5.8739	4.31852e-07	1.8453e-06
TMOD3	-10.8088	18.7915	-5.87036	4.37169e-07	1.8662e-06
NTMT1	-13.9958	10.4969	-5.86758	4.41397e-07	1.88113e-06
EXOC6B	-10.2469	16.2014	-5.86749	4.4153e-07	1.88113e-06
RUFY1	-14.0252	10.5189	-5.86663	4.4285e-07	1.88492e-06
BICDL2	-13.0927	9.81951	-5.86603	4.43768e-07	1.88699e-06
SPARCL1	9.79407	2.44852	5.86574	4.44213e-07	1.88704e-06
NME1-NME2	-0.962703	26.2843	-5.86496	4.45412e-07	1.89029e-06
CA1	12.1135	3.02838	5.86437	4.46328e-07	1.89234e-06
KCNK13	10.5121	2.62802	5.85746	4.57133e-07	1.93453e-06
DCXR	-11.512	24.8801	-5.85744	4.57163e-07	1.93453e-06
EIF2A	-13.5062	10.1297	-5.85402	4.62601e-07	1.95564e-06
SERBP1	-13.4935	10.1201	-5.8515	4.66648e-07	1.97084e-06
PRKD1	-9.41987	16.3965	-5.84758	4.73029e-07	1.99586e-06
DPP6	15.8206	9.25109	5.8472	4.73643e-07	1.99652e-06
MYRIP	-13.7448	10.3086	-5.84678	4.74334e-07	1.99751e-06
STX4	10.0916	2.52291	5.84495	4.77359e-07	2.00831e-06
SHTN1	-15.006	12.8483	-5.84423	4.78539e-07	2.01134e-06
CTH	-17.0257	12.7693	-5.84361	4.79562e-07	2.0137e-06
COMMD8	-14.8846	14.6779	-5.84162	4.82876e-07	2.02567e-06
PPP1R1B	-14.9779	11.2334	-5.83926	4.86846e-07	2.04036e-06
GNG2	16.9937	10.3793	5.83808	4.88826e-07	2.0467e-06
HNRNPK	-10.1964	17.9073	-5.83472	4.94552e-07	2.06869e-06
TMEM97	11.3712	2.8428	5.83377	4.96168e-07	2.07346e-06
SLC16A1	-16.7663	12.5747	-5.81881	5.22526e-07	2.18152e-06
S100P	3.32624	27.3523	5.80729	5.43764e-07	2.26802e-06
FBXL15	-9.32589	14.8272	-5.7993	5.58976e-07	2.32925e-06
TMCO4	-13.8057	15.0801	-5.79873	5.60083e-07	2.33163e-06
PELI2	16.9936	9.16817	5.79702	5.63414e-07	2.34327e-06
CD151	-0.723465	27.2471	-5.79417	5.68987e-07	2.36419e-06
GMPR	-9.22025	22.8168	-5.78941	5.7843e-07	2.40114e-06
MYH10	-0.908146	22.3419	-5.78823	5.80791e-07	2.40866e-06
TMPRSS2	-1.11639	29.0503	-5.78614	5.8499e-07	2.42377e-06
EPS8	2.39884	26.0172	5.78572	5.85849e-07	2.42503e-06
GNAS	1.4833	28.3123	5.78096	5.95574e-07	2.46295e-06
CD81	-1.37547	28.3313	-5.77573	6.06417e-07	2.50541e-06
CASQ2	-15.5209	13.381	-5.77541	6.07099e-07	2.50586e-06
DPP3	-0.924859	23.2505	-5.77311	6.11941e-07	2.52346e-06
PELI3	15.6597	10.4332	5.76869	6.21352e-07	2.55985e-06
LRATD1	-13.3154	15.3408	-5.76615	6.26836e-07	2.58001e-06
TWF1	0.533463	24.4239	5.76061	6.3895e-07	2.6274e-06
CHMP4B	1.51515	28.1017	5.75628	6.48582e-07	2.66449e-06
SNF8	1.17764	25.7463	5.75462	6.52293e-07	2.67722e-06
PSMB4	-11.4277	22.396	-5.75167	6.5899e-07	2.70217e-06
LHPP	-10.8474	19.252	-5.74905	6.64978e-07	2.72416e-06
PAK4	4.11863	21.2968	5.74828	6.66734e-07	2.7288e-06
EFR3A	1.87598	21.8145	5.74638	6.71128e-07	2.74421e-06
MAPRE3	-11.1991	19.8515	-5.74518	6.73921e-07	2.75305e-06
DOP1B	-9.93139	21.7154	-5.74413	6.76356e-07	2.76042e-06
TSG101	1.1839	28.2736	5.74205	6.81243e-07	2.77777e-06
ABCE1	-9.98141	17.7294	-5.73856	6.89503e-07	2.80882e-06
TXNDC17	-0.859251	27.3012	-5.73509	6.97801e-07	2.83998e-06
DAZAP2	-11.5753	20.2571	-5.73043	7.09137e-07	2.88343e-06
PLSCR1	1.90018	28.5221	5.72975	7.10786e-07	2.88745e-06
CIB1	-0.875653	26.7439	-5.72686	7.17926e-07	2.91258e-06
SYTL1	-9.62683	24.1336	-5.7267	7.18307e-07	2.91258e-06
NAXE	-10.0717	21.9607	-5.72514	7.22183e-07	2.92558e-06
NARS1	-9.9828	21.885	-5.72349	7.26317e-07	2.9396e-06
ATP6V1G3	18.064	11.1991	5.70426	7.76146e-07	3.13836e-06
UFM1	-1.44049	25.3486	-5.70332	7.78662e-07	3.14562e-06
OAS2	-16.0579	13.8906	-5.69956	7.88829e-07	3.18375e-06
PYCARD	-15.4295	13.4181	-5.69753	7.94384e-07	3.20321e-06
DDX1	-10.6125	15.9441	-5.69383	8.04578e-07	3.24132e-06
CAST	-10.8396	19.2535	-5.69069	8.13364e-07	3.2737e-06
SPIRE1	-8.77719	14.0255	-5.68954	8.16583e-07	3.28363e-06
SARG	1.31347	24.0858	5.68925	8.17395e-07	3.28387e-06
OGA	-13.0556	11.3723	-5.66918	8.7598e-07	3.516e-06
CARHSP1	-11.4401	20.476	-5.66696	8.82692e-07	3.53968e-06
LALBA	-6.47464	25.8872	-5.66003	9.04042e-07	3.62198e-06
STAT6	-9.97852	17.8442	-5.65949	9.05725e-07	3.62539e-06
HARS	-9.69944	19.1319	-5.65471	9.20777e-07	3.68227e-06
TOLLIP	-1.05918	26.3414	-5.64473	9.52993e-07	3.80761e-06
VPS37B	1.47126	26.3743	5.64111	9.64959e-07	3.8519e-06
MYH7B	-9.50614	17.0675	-5.64062	9.66593e-07	3.8549e-06
GSTO1	-1.05851	26.2217	-5.61596	1.05227e-06	4.18805e-06
KLK3	-10.396	26.5523	-5.61595	1.05229e-06	4.18805e-06
UPK3A	4.27353	24.178	5.61575	1.05301e-06	4.18805e-06
SVIP	0.917011	27.4976	5.61476	1.05662e-06	4.19861e-06
MYL9	-11.0974	21.9945	-5.61278	1.06384e-06	4.22346e-06
CSDE1	-9.18724	18.1845	-5.61189	1.06712e-06	4.2326e-06
ENPP7	-10.172	15.4115	-5.60701	1.08519e-06	4.3004e-06
YKT6	0.702652	25.2821	5.60496	1.09288e-06	4.32695e-06
PSKH1	15.071	8.28969	5.60208	1.10376e-06	4.36605e-06
SH3RF1	13.4607	8.01883	5.60096	1.10803e-06	4.37897e-06
NIT1	-10.3142	20.4706	-5.59515	1.13039e-06	4.46331e-06
CHMP2B	1.62439	27.4037	5.59179	1.14353e-06	4.51112e-06
IGKC	2.61251	27.4104	5.59109	1.14631e-06	4.51799e-06
HSPA1A	-0.443223	28.3489	-5.58019	1.19012e-06	4.68643e-06
XPNPEP1	-9.67687	21.6088	-5.57836	1.19762e-06	4.71171e-06
NKIRAS2	-9.96207	17.9222	-5.57631	1.20611e-06	4.74085e-06
ARHGAP1	-1.25018	24.1443	-5.57391	1.21609e-06	4.77578e-06
GCLC	-9.87204	19.6176	-5.56745	1.2434e-06	4.87863e-06
RAB9A	1.13997	21.8435	5.56437	1.25664e-06	4.92615e-06
AP3M1	15.5422	7.52509	5.56149	1.26914e-06	4.96626e-06
AP3M2	15.5422	7.52509	5.56149	1.26914e-06	4.96626e-06
SLC39A4	14.9187	10.5618	5.56002	1.27557e-06	4.98694e-06
FLNA	-9.68497	17.4872	-5.54461	1.34497e-06	5.25358e-06
XPOT	-12.2214	13.6689	-5.54427	1.34653e-06	5.25495e-06
PYGL	-9.66836	21.6341	-5.53458	1.39215e-06	5.42815e-06
IVL	14.2761	8.5644	5.53327	1.39845e-06	5.44782e-06
AP2A2	0.560142	21.9792	5.5326	1.40167e-06	5.45551e-06
PITPNA	-0.716029	24.4678	-5.52703	1.42874e-06	5.55595e-06
MCTS1	-11.0151	22.1639	-5.52175	1.45486e-06	5.65246e-06
G6PD	-10.158	20.45	-5.51746	1.47646e-06	5.7313e-06
NIBAN1	-7.78012	24.1572	-5.5161	1.48336e-06	5.75296e-06
LTA4H	-0.894806	23.5658	-5.50421	1.54519e-06	5.98742e-06
FLOT1	0.934341	25.2522	5.49193	1.61169e-06	6.23958e-06
RICTOR	-12.1106	9.08292	-5.48845	1.63107e-06	6.30449e-06
TNFAIP2	15.1033	11.6129	5.4884	1.63134e-06	6.30449e-06
PCMTD1	-13.0474	9.78555	-5.48742	1.63682e-06	6.32006e-06
LSM2	-14.1568	10.6176	-5.4845	1.65335e-06	6.37824e-06
TRADD	-14.5466	10.91	-5.48339	1.65963e-06	6.39223e-06
KCTD3	13.5177	10.8448	5.4831	1.6613e-06	6.39223e-06
ENTPD3	1.55362	22.3328	5.48309	1.66137e-06	6.39223e-06
PARP9	-11.2588	13.4282	-5.47942	1.6824e-06	6.46747e-06
SMIM5	2.04286	29.8524	5.47786	1.6914e-06	6.49636e-06
CETN2	-13.9171	14.778	-5.47749	1.69358e-06	6.49898e-06
RABGEF1	-15.9137	11.9353	-5.4759	1.70283e-06	6.52875e-06
PROM1	1.67839	27.042	5.47478	1.7094e-06	6.54708e-06
NPC2	16.1837	10.2911	5.47457	1.71061e-06	6.54708e-06
OSBP	0.623826	22.3625	5.47381	1.71511e-06	6.55856e-06
FBP2	-0.840053	26.1746	-5.46844	1.74698e-06	6.67461e-06
BCCIP	-12.4806	19.1071	-5.46434	1.77169e-06	6.76307e-06
CD320	-15.4041	11.553	-5.46256	1.78255e-06	6.79859e-06
PPP5C	-10.7891	17.7776	-5.46227	1.78434e-06	6.7995e-06
GAPDH	-0.693676	29.4446	-5.45674	1.81844e-06	6.92338e-06
HYI	-15.4323	11.5743	-5.45601	1.823e-06	6.93472e-06
GGCT	-0.700184	25.9305	-5.45054	1.85755e-06	7.05998e-06
EIF2B4	-13.973	10.4797	-5.44935	1.8651e-06	7.0825e-06
AP1G1	-0.572777	22.0772	-5.44719	1.87897e-06	7.129e-06
SYPL1	-0.835522	25.0207	-5.4444	1.89703e-06	7.18693e-06
RUVBL1	-10.113	18.4002	-5.44432	1.89753e-06	7.18693e-06
DCAF8	-11.9772	13.6464	-5.43254	1.97569e-06	7.47646e-06
PCMT1	-12.3343	20.2882	-5.42993	1.99347e-06	7.53722e-06
PHLDA3	15.8299	11.4269	5.42872	2.00175e-06	7.56197e-06
CIRBP	-15.075	11.3063	-5.42276	2.043e-06	7.71111e-06
TNS1	13.0088	8.5169	5.41939	2.06674e-06	7.794e-06
GATD1	-13.8867	13.6352	-5.4191	2.06879e-06	7.795e-06
RPL7A	-15.7834	11.8376	-5.41563	2.0935e-06	7.87818e-06
ACP3	-9.11228	28.4512	-5.41549	2.09448e-06	7.87818e-06
SYTL5	-9.2367	20.9895	-5.41455	2.10128e-06	7.89696e-06
TIMP1	-16.1989	12.1492	-5.41273	2.11442e-06	7.93952e-06
PDAP1	1.2318	22.327	5.41174	2.12158e-06	7.95956e-06
CHMP1A	1.24723	27.4804	5.4049	2.17182e-06	8.14107e-06
VPS26A	-10.051	20.4258	-5.40151	2.19721e-06	8.22917e-06
SIDT1	-10.4355	17.4479	-5.39352	2.25811e-06	8.45e-06
HLA-DMB	2.79642	25.6099	5.38075	2.35894e-06	8.81976e-06
SLC12A3	1.8746	25.5215	5.37875	2.37509e-06	8.86919e-06
PLCD1	2.78998	23.3602	5.37861	2.37622e-06	8.86919e-06
TNS2	13.0342	8.60035	5.36257	2.51017e-06	9.36117e-06
EIF2S3	-8.92167	20.4855	-5.35245	2.59854e-06	9.68243e-06
TUBGCP2	-9.6656	13.1533	-5.34937	2.62597e-06	9.76903e-06
CHMP6	0.783562	26.1446	5.34934	2.62625e-06	9.76903e-06
TNS3	13.0443	8.63023	5.34299	2.68383e-06	9.97473e-06
SEC31A	-9.86773	15.4063	-5.34055	2.70634e-06	1.00498e-05
KRT15	2.18535	26.3266	5.33751	2.73457e-06	1.01374e-05
KRT17	2.18535	26.3266	5.33751	2.73457e-06	1.01374e-05
PTRHD1	-10.0998	23.2229	-5.33548	2.75361e-06	1.0192e-05
C11orf52	1.58628	27.7915	5.33544	2.75396e-06	1.0192e-05
SDCBP2	1.36615	28.9494	5.32771	2.82763e-06	1.04558e-05
PPIH	-9.86012	18.2633	-5.32689	2.83552e-06	1.04761e-05
KRT19	2.18262	26.4273	5.32599	2.84427e-06	1.04995e-05
LURAP1	11.0143	3.17272	5.32413	2.86244e-06	1.05577e-05
TSPAN8	-0.958316	28.1665	-5.31718	2.93106e-06	1.08017e-05
RSU1	1.41711	21.3978	5.2997	3.11123e-06	1.1456e-05
UBE2L3	-10.4661	24.2306	-5.2953	3.15832e-06	1.16195e-05
SCIN	1.78153	23.1233	5.29269	3.18652e-06	1.17134e-05
MPST	-0.949046	23.9953	-5.29154	3.19901e-06	1.17495e-05
LYPD2	16.2605	8.10673	5.29014	3.21435e-06	1.17958e-05
UBTD1	1.50172	24.8765	5.27889	3.34001e-06	1.2242e-05
PIP5K1A	15.2277	11.1937	5.27875	3.34154e-06	1.2242e-05
VPS4B	1.23068	27.5906	5.25211	3.65902e-06	1.33939e-05
HSPA1L	-0.399243	28.2723	-5.25108	3.67189e-06	1.34185e-05
HSPA6	-0.399243	28.2723	-5.25108	3.67189e-06	1.34185e-05
CYBRD1	2.35601	25.4177	5.24872	3.70146e-06	1.35153e-05
LGALS3BP	-9.28413	19.0151	-5.24616	3.73391e-06	1.36224e-05
PLEKHB2	1.17457	25.9517	5.24566	3.74019e-06	1.36339e-05
PGM3	-7.43687	24.0874	-5.24192	3.7881e-06	1.3797e-05
VPS25	1.00403	26.466	5.23488	3.87996e-06	1.41198e-05
PPP1R7	-9.71843	22.7057	-5.23293	3.90578e-06	1.42019e-05
PGAM1	-0.789018	27.0037	-5.2296	3.95038e-06	1.43522e-05
PAIP1	-8.8854	20.6988	-5.22511	4.01117e-06	1.45511e-05
TNFRSF10C	15.1241	11.6234	5.22506	4.01179e-06	1.45511e-05
UBE2N	-0.576642	27.19	-5.22481	4.01526e-06	1.45516e-05
PFN1	-0.725821	29.7152	-5.22204	4.05317e-06	1.46768e-05
CDC42	0.957762	30.1362	5.22067	4.07212e-06	1.47312e-05
SQSTM1	-9.44627	17.6855	-5.22047	4.07496e-06	1.47312e-05
MROH1	-8.52773	15.9725	-5.21722	4.12025e-06	1.48827e-05
SMURF1	13.2804	7.26589	5.21643	4.1313e-06	1.49097e-05
ENOSF1	-10.9927	16.114	-5.2162	4.13458e-06	1.49097e-05
FTCD	-15.6136	20.3381	-5.2149	4.1529e-06	1.49566e-05
ATG3	-10.638	18.2523	-5.21479	4.15443e-06	1.49566e-05
RP2	0.859632	25.4379	5.21393	4.1665e-06	1.49877e-05
SMURF2	13.3011	7.28081	5.2128	4.18256e-06	1.50331e-05
SLC2A9	-12.4287	12.4511	-5.21006	4.22179e-06	1.51616e-05
RHOD	13.5257	5.26201	5.20507	4.29395e-06	1.54081e-05
GLOD4	-1.00407	25.9073	-5.20222	4.33574e-06	1.55453e-05
HINT1	-11.0793	26.0192	-5.20021	4.36547e-06	1.5639e-05
PIP5K1C	14.9786	11.1314	5.19446	4.45166e-06	1.59347e-05
MITD1	1.43964	26.4653	5.19263	4.47939e-06	1.60209e-05
EIF5	-9.13426	19.1011	-5.17415	4.76942e-06	1.70442e-05
VPS33A	-9.40562	14.9786	-5.16281	4.95663e-06	1.76988e-05
PSMB2	-17.4848	13.1136	-5.13749	5.401e-06	1.92636e-05
PSPH	-14.439	10.8292	-5.13734	5.40368e-06	1.92636e-05
PGM1	-0.778912	24.2875	-5.13573	5.43323e-06	1.93531e-05
MINDY3	-13.8057	10.3543	-5.13452	5.45563e-06	1.94171e-05
ATE1	-13.6008	10.2006	-5.13388	5.46745e-06	1.94433e-05
ATP8B1	1.39421	22.6031	5.12829	5.57204e-06	1.97991e-05
UBR4	-11.2485	8.43636	-5.12387	5.65608e-06	2.00814e-05
ATP6V0A2	-12.7877	14.3487	-5.12222	5.68789e-06	2.01779e-05
GOLPH3L	-14.21	10.6575	-5.12106	5.71012e-06	2.02404e-05
ARFIP2	-12.2599	9.19494	-5.11983	5.73403e-06	2.03086e-05
RPL10	-15.6608	11.7456	-5.1134	5.86028e-06	2.07389e-05
IGKV3-20	13.2921	4.60632	5.11038	5.92044e-06	2.09349e-05
DNAJA2	0.818294	24.0743	5.10977	5.93276e-06	2.09615e-05
DOHH	-13.4066	10.0549	-5.10699	5.98888e-06	2.11426e-05
NMRAL1	-14.1109	10.5832	-5.10507	6.0279e-06	2.12632e-05
USP32	-12.937	9.70273	-5.10403	6.04914e-06	2.13209e-05
RIOK1	-10.2406	17.7094	-5.10313	6.06768e-06	2.1369e-05
DCTN6	-13.7589	10.3192	-5.10226	6.08541e-06	2.14142e-05
GNAZ	2.47728	25.4734	5.10182	6.09449e-06	2.14289e-05
EIF3J	-13.5458	10.1593	-5.10143	6.10268e-06	2.14404e-05
GPN1	-11.9293	8.94696	-5.10076	6.11644e-06	2.14714e-05
SERINC2	-14.6157	12.6898	-5.10051	6.12171e-06	2.14727e-05
MGMT	-13.1339	9.85045	-5.10027	6.12666e-06	2.14728e-05
NME1	-0.838637	27.7445	-5.09609	6.21393e-06	2.17612e-05
AAMP	-13.1246	9.84348	-5.09005	6.34226e-06	2.21928e-05
MAPK10	0.542492	22.0802	5.08751	6.39679e-06	2.23657e-05
ERI3	-13.9054	10.4291	-5.08666	6.41539e-06	2.24128e-05
LYN	0.729102	26.1704	5.08311	6.49277e-06	2.2665e-05
EXPH5	-10.413	18.1484	-5.08052	6.54993e-06	2.28386e-05
SEPTIN7	0.60932	23.1145	5.08038	6.55296e-06	2.28386e-05
GCN1	-12.1772	12.4529	-5.07529	6.66663e-06	2.32163e-05
POLR2E	-13.8305	10.3729	-5.07397	6.69645e-06	2.33015e-05
CLIC3	6.09644	20.9594	5.06521	6.89785e-06	2.39832e-05
ITGB2	-14.8119	11.1089	-5.06325	6.94362e-06	2.41231e-05
BROX	1.47771	28.3646	5.06129	6.98977e-06	2.42642e-05
ZFYVE21	12.513	5.23281	5.05829	7.06105e-06	2.44921e-05
KRT1	2.03648	26.2256	5.05471	7.14675e-06	2.47651e-05
PKN2	13.5247	13.4039	5.05453	7.15109e-06	2.47651e-05
PANK4	-10.1099	15.2209	-5.05394	7.16545e-06	2.47952e-05
ANXA11	1.21995	28.5623	5.04664	7.34427e-06	2.53938e-05
PSMD2	-8.4446	17.898	-5.04521	7.37977e-06	2.54964e-05
SLC26A2	-8.00746	22.0163	-5.04151	7.47254e-06	2.57965e-05
ATP6V1B1	1.40955	25.0363	5.03563	7.62239e-06	2.6293e-05
TRIM36	-11.682	8.76151	-5.03492	7.6406e-06	2.63185e-05
SRI	0.910346	28.1049	5.03487	7.64183e-06	2.63185e-05
ARHGAP12	4.58678	18.702	5.0345	7.65143e-06	2.63308e-05
SEPTIN2	0.632623	23.8498	5.02763	7.83076e-06	2.69267e-05
CLDN11	16.1591	9.93959	5.02463	7.91045e-06	2.71793e-05
DNAJA4	-11.2678	17.0025	-5.02431	7.91903e-06	2.71874e-05
KLC4	-7.92615	21.8308	-5.02194	7.98258e-06	2.73841e-05
LACTB2	-13.3792	11.5055	-5.01778	8.09532e-06	2.7749e-05
MTAP	-8.01108	22.0399	-5.01426	8.19212e-06	2.80588e-05
IFT27	-8.50358	20.3833	-5.01293	8.22877e-06	2.81623e-05
SLC6A8	1.71649	20.678	5.01264	8.23684e-06	2.81678e-05
EFEMP1	-10.1996	15.3537	-5.01204	8.25353e-06	2.82028e-05
RPS3	-8.82179	21.1926	-5.00623	8.41672e-06	2.87379e-05
ELOB	-0.699433	24.9941	-5.0016	8.5491e-06	2.91671e-05
NANS	-5.49587	24.9712	-4.99863	8.63498e-06	2.94371e-05
SNX3	1.45614	22.2837	4.99835	8.64319e-06	2.94421e-05
FAM177A1	-7.14843	23.8821	-4.99669	8.69168e-06	2.95842e-05
SULT1C2	13.3579	8.94706	4.99278	8.80688e-06	2.9953e-05
DCTN2	-8.64865	20.8817	-4.99146	8.84605e-06	3.00628e-05
ACSL5	7.96178	1.99044	4.99106	8.85806e-06	3.00684e-05
IGLV1-51	9.66796	2.41699	4.99095	8.86147e-06	3.00684e-05
BRK1	0.959259	25.9646	4.99005	8.88812e-06	3.01097e-05
IGLV2-11	9.7472	2.4368	4.98969	8.89894e-06	3.01097e-05
SMYD3	9.35718	2.33929	4.98967	8.89973e-06	3.01097e-05
DAPK1	7.99444	1.99861	4.98962	8.90121e-06	3.01097e-05
CCDC198	9.18707	2.29677	4.98915	8.91511e-06	3.01334e-05
MID1	7.63602	1.90901	4.98809	8.94719e-06	3.02031e-05
SHISA3	9.04605	2.26151	4.98801	8.94958e-06	3.02031e-05
SEC23A	7.71979	1.92995	4.98749	8.96518e-06	3.02183e-05
ABCB1	1.76133	24.5797	4.9874	8.96792e-06	3.02183e-05
FAM234A	8.82372	2.20593	4.98695	8.98137e-06	3.02253e-05
TXNIP	8.71255	2.17814	4.98687	8.98384e-06	3.02253e-05
SLC29A3	8.92971	2.23243	4.98612	9.00669e-06	3.02788e-05
RASSF5	8.60726	2.15181	4.98548	9.02612e-06	3.03208e-05
ARHGAP39	8.04936	2.01234	4.98479	9.04717e-06	3.03682e-05
SORBS2	7.88229	1.97057	4.98434	9.06066e-06	3.03901e-05
DOCK10	8.25979	2.06495	4.98396	9.07232e-06	3.03943e-05
SLC6A11	1.68477	20.7855	4.98385	9.07584e-06	3.03943e-05
ACTR1A	-10.0549	21.5454	-4.98259	9.1144e-06	3.05001e-05
RAPGEF3	2.92512	21.2368	4.9817	9.14159e-06	3.05676e-05
SOWAHB	7.6449	1.91122	4.98016	9.18924e-06	3.07034e-05
C2orf88	9.61871	2.40468	4.97885	9.22959e-06	3.08147e-05
EPCAM	15.0735	11.5049	4.97468	9.36026e-06	3.12271e-05
AOC3	8.6701	2.16753	4.97411	9.37825e-06	3.12632e-05
UBA5	-7.90192	22.0948	-4.97317	9.40783e-06	3.13379e-05
LYPLA1	0.362634	26.2878	4.97108	9.47416e-06	3.15348e-05
CLIC2	8.9845	2.24612	4.97051	9.49232e-06	3.15712e-05
SPTAN1	12.6709	6.25942	4.97027	9.49998e-06	3.15726e-05
SLC6A13	1.66856	20.905	4.96522	9.66279e-06	3.20893e-05
MTMR12	-10.1263	15.4383	-4.96402	9.70195e-06	3.21949e-05
EIF2AK2	8.57001	2.1425	4.96303	9.73438e-06	3.22779e-05
YES1	0.934287	26.1276	4.96196	9.76937e-06	3.23694e-05
PSAT1	-8.78355	21.1878	-4.96055	9.8157e-06	3.24982e-05
PAXX	-13.6728	13.5771	-4.95811	9.8967e-06	3.27416e-05
UMOD	1.745	27.533	4.9527	1.00784e-05	3.33174e-05
ADGRA2	8.78572	2.19643	4.951	1.01361e-05	3.3483e-05
SLC6A12	1.65829	20.9757	4.95052	1.01522e-05	3.35109e-05
SIRT2	-12.6218	10.9843	-4.91512	1.14339e-05	3.77128e-05
MYH14	-0.564804	22.137	-4.89931	1.20565e-05	3.97363e-05
VPS37D	1.54269	26.0539	4.89601	1.21905e-05	4.01476e-05
KRT18	1.84039	25.4957	4.8899	1.24427e-05	4.09475e-05
S100A6	2.23892	30.4953	4.8871	1.256e-05	4.13023e-05
ENAH	-13.6656	12.0045	-4.88111	1.28144e-05	4.21071e-05
PPP2CA	-9.31332	22.8649	-4.87123	1.32457e-05	4.3459e-05
PPP2CB	-9.31332	22.8649	-4.87123	1.32457e-05	4.3459e-05
RAB32	-8.81625	21.3011	-4.86593	1.34828e-05	4.42038e-05
HSPA4L	-8.00651	17.4254	-4.86229	1.36476e-05	4.47106e-05
CRYL1	-0.447056	25.9068	-4.86039	1.3735e-05	4.49632e-05
PEF1	1.61572	27.6663	4.85946	1.37776e-05	4.50686e-05
RAB23	-0.638743	25.1271	-4.85506	1.39817e-05	4.57023e-05
SHANK2	13.2581	11.6102	4.8529	1.40834e-05	4.60001e-05
EPB41L1	12.2826	6.17303	4.8497	1.42347e-05	4.64595e-05
TMED2	-10.1787	15.6049	-4.84892	1.42721e-05	4.65468e-05
HGSNAT	12.3883	6.22105	4.84783	1.43243e-05	4.66822e-05
GNA13	2.30759	27.7186	4.84468	1.44757e-05	4.71405e-05
PAICS	-7.8671	22.3755	-4.84421	1.44984e-05	4.71792e-05
PIK3CB	-8.6823	15.6583	-4.84295	1.45596e-05	4.7343e-05
BST1	2.04414	23.9166	4.84132	1.46391e-05	4.75662e-05
PCTP	-11.5735	17.84	-4.83985	1.47112e-05	4.77276e-05
PDCD6IP	0.61462	27.5059	4.83966	1.47205e-05	4.77276e-05
INPP4B	-10.4353	16.1192	-4.83964	1.47216e-05	4.77276e-05
NUTF2	-1.18798	26.57	-4.83618	1.48928e-05	4.82469e-05
PCBP2	-0.581301	25.7964	-4.83423	1.49902e-05	4.85266e-05
CLCN5	-7.3644	20.8928	-4.83048	1.51789e-05	4.91009e-05
IGLC2	2.30127	25.2097	4.82779	1.53161e-05	4.95081e-05
WWP1	1.70036	22.3949	4.82509	1.54551e-05	4.99203e-05
PPP2R5A	-12.9448	9.70858	-4.81968	1.57363e-05	5.07738e-05
VTCN1	15.9274	12.919	4.81956	1.57425e-05	5.07738e-05
EIPR1	-13.4918	10.1188	-4.81845	1.5801e-05	5.09248e-05
NACA4P	-14.8821	11.1616	-4.81815	1.58169e-05	5.09384e-05
RTN4	-15.966	11.9745	-4.81745	1.58541e-05	5.09433e-05
TANGO2	-14.928	11.196	-4.81731	1.58614e-05	5.09433e-05
NEK6	-14.0268	10.5201	-4.81708	1.58738e-05	5.09433e-05
ME1	-12.6516	9.48868	-4.81685	1.58857e-05	5.09433e-05
RPL10A	-14.5117	10.8837	-4.81684	1.58866e-05	5.09433e-05
WDR7	-14.3483	10.7612	-4.81669	1.58942e-05	5.09433e-05
RANGAP1	-13.4766	10.1074	-4.81658	1.59001e-05	5.09433e-05
EIF2B1	-14.4274	10.8206	-4.81337	1.60714e-05	5.14545e-05
USO1	-9.9722	17.9956	-4.81252	1.6117e-05	5.15626e-05
IMPACT	-11.9742	8.98068	-4.81193	1.61489e-05	5.16269e-05
BRCC3	-13.6533	10.24	-4.81042	1.62307e-05	5.18502e-05
ACTR10	-12.8598	9.64485	-4.80999	1.62537e-05	5.18859e-05
SLC44A1	1.54996	21.4103	4.80948	1.62811e-05	5.19355e-05
PIK3C2A	-10.5999	7.94989	-4.80873	1.63224e-05	5.2009e-05
UAP1L1	-13.5468	10.1601	-4.80862	1.6328e-05	5.2009e-05
RAB3GAP2	-11.7005	8.77541	-4.80798	1.63633e-05	5.20834e-05
UBR1	-10.7658	8.07436	-4.80626	1.64574e-05	5.23112e-05
F8A1	-12.7625	9.57188	-4.80623	1.64588e-05	5.23112e-05
OR51E2	-13.7568	10.3176	-4.80595	1.64742e-05	5.2322e-05
TAB1	-12.908	9.68101	-4.80567	1.64895e-05	5.23327e-05
RPL4	-14.8288	11.1216	-4.80407	1.65777e-05	5.25743e-05
PLAA	-11.958	8.96852	-4.80356	1.66064e-05	5.2627e-05
TMED10	-14.8656	11.1492	-4.802	1.66928e-05	5.28627e-05
TTC38	-7.50901	21.498	-4.79946	1.68348e-05	5.32692e-05
PRNP	2.98035	23.0714	4.79927	1.68456e-05	5.32692e-05
NBEAL1	-11.4502	8.58762	-4.79826	1.69023e-05	5.34097e-05
ABCF2	12.5348	10.6363	4.79786	1.6925e-05	5.34429e-05
IFIT5	-12.7623	9.57172	-4.79663	1.69944e-05	5.36233e-05
NUDT16	-12.5632	9.42243	-4.79502	1.70859e-05	5.38729e-05
AIMP2	-13.1926	9.89442	-4.79016	1.73647e-05	5.47127e-05
WDR61	-14.5701	10.9276	-4.78939	1.74092e-05	5.48133e-05
TUSC2	-13.664	10.248	-4.78428	1.77086e-05	5.57157e-05
LARP1	-11.1136	8.33522	-4.78129	1.78859e-05	5.62151e-05
RPS2	-15.1985	11.3989	-4.78116	1.78931e-05	5.62151e-05
GRB14	13.5235	12.3374	4.78068	1.79221e-05	5.62658e-05
DHPS	-12.9327	9.69953	-4.77735	1.81217e-05	5.68516e-05
DHX32	-13.0894	9.81707	-4.77691	1.81485e-05	5.68949e-05
CALB1	1.48524	26.0706	4.77656	1.81694e-05	5.69194e-05
FUBP1	-13.8469	10.3852	-4.77111	1.85022e-05	5.79204e-05
PROM2	1.88037	25.4214	4.77066	1.85303e-05	5.79671e-05
MTURN	-10.5525	19.1636	-4.76982	1.85822e-05	5.80876e-05
COPA	-7.73068	19.2415	-4.76768	1.8715e-05	5.84609e-05
MYO5C	-7.90979	19.6426	-4.76681	1.87692e-05	5.85885e-05
PDE11A	-12.5931	9.44482	-4.7613	1.91165e-05	5.96297e-05
PTK7	-9.02989	15.0292	-4.75002	1.98469e-05	6.18641e-05
MLST8	-8.81896	16.0556	-4.74949	1.98823e-05	6.19301e-05
APOBEC3C	-9.18107	17.8545	-4.73873	2.06059e-05	6.41382e-05
CUL5	-8.42366	15.4015	-4.73811	2.06487e-05	6.42257e-05
VPS4A	1.24808	27.5079	4.73784	2.06672e-05	6.42375e-05
MFSD6	-10.8213	13.3939	-4.7371	2.07182e-05	6.43501e-05
MAL2	0.682298	28.8318	4.73395	2.09361e-05	6.49809e-05
CPNE3	0.49954	26.7386	4.7304	2.11845e-05	6.57052e-05
DIRAS1	15.9519	12.6387	4.72597	2.1498e-05	6.6583e-05
RAB26	15.9519	12.6387	4.72597	2.1498e-05	6.6583e-05
DIRAS2	16.0138	12.6896	4.72503	2.15655e-05	6.67444e-05
ARPC1B	1.01037	24.1028	4.72472	2.15877e-05	6.6766e-05
AP1S1	-7.48031	21.6997	-4.72256	2.17432e-05	6.71992e-05
DAB2	3.03742	20.5044	4.71286	2.24544e-05	6.93483e-05
RRAS2	0.473079	27.1626	4.71134	2.2568e-05	6.96497e-05
SLC5A10	2.02125	24.1281	4.70439	2.30942e-05	7.12234e-05
HEG1	12.1989	6.55794	4.69657	2.3701e-05	7.30431e-05
TALDO1	-8.66532	21.8447	-4.69375	2.39232e-05	7.3676e-05
SLC22A5	1.93801	21.0297	4.69219	2.40477e-05	7.40073e-05
SLC44A4	-0.760248	28.1382	-4.68808	2.43774e-05	7.49692e-05
RHCG	1.67496	28.3415	4.68712	2.44544e-05	7.51529e-05
STK38L	-12.4449	12.8099	-4.68553	2.45839e-05	7.54979e-05
PIK3R2	11.8256	13.102	4.67881	2.51371e-05	7.71426e-05
VBP1	-12.8541	12.672	-4.67832	2.51776e-05	7.72125e-05
SCARB2	0.709506	24.9861	4.67488	2.54666e-05	7.80439e-05
PDLIM1	13.4624	8.32531	4.67097	2.57981e-05	7.90045e-05
ANXA7	0.730689	26.6565	4.66742	2.61025e-05	7.98807e-05
FYN	0.92265	25.8821	4.66612	2.62155e-05	8.01702e-05
LGALS9	12.6581	6.81583	4.66568	2.62532e-05	8.02293e-05
VPS26C	-9.4232	17.4403	-4.66291	2.64953e-05	8.09127e-05
SLC6A6	1.7304	21.0535	4.65936	2.68082e-05	8.18109e-05
FBXO2	-10.3782	19.2059	-4.65817	2.6914e-05	8.20763e-05
C12orf75	3.27425	22.4056	4.65545	2.71567e-05	8.27587e-05
FCSK	-9.32629	14.8774	-4.64969	2.76794e-05	8.42928e-05
LAMTOR5	-0.620932	25.1631	-4.64879	2.7761e-05	8.44826e-05
EPB41L4A	-10.3748	12.3604	-4.6482	2.78157e-05	8.45899e-05
VPS37A	1.41698	21.1516	4.64503	2.81085e-05	8.54208e-05
MTPN	-0.916042	26.5585	-4.6447	2.81394e-05	8.54554e-05
PSMC2	-7.02631	20.5781	-4.64337	2.82627e-05	8.577e-05
VPS29	-8.95597	22.7538	-4.63631	2.89299e-05	8.7646e-05
HDHD2	-0.808212	23.8874	-4.63622	2.89383e-05	8.7646e-05
TOGARAM1	13.3221	11.132	4.63619	2.89411e-05	8.7646e-05
DARS1	-8.03538	20.4508	-4.63499	2.90563e-05	8.79341e-05
PLD3	14.8138	11.8983	4.62228	3.0301e-05	9.16373e-05
EXOC1	-8.22557	18.5337	-4.62193	3.03358e-05	9.16793e-05
ARL13B	1.77791	23.992	4.61912	3.06182e-05	9.24686e-05
YBX1	-10.9839	16.421	-4.61477	3.10607e-05	9.37401e-05
PGK1	-0.813299	28.0076	-4.6118	3.13672e-05	9.45998e-05
ARL8B	0.785795	24.7182	4.61122	3.14267e-05	9.47139e-05
RAB19	-8.29337	21.1604	-4.60568	3.20063e-05	9.63942e-05
PTPRN2	11.9142	4.72202	4.60157	3.24422e-05	9.76395e-05
HEXB	-12.2092	16.1712	-4.59845	3.27775e-05	9.85809e-05
AMBP	15.3299	15.6972	4.59779	3.28486e-05	9.87267e-05
GRB7	14.146	12.4027	4.58318	3.44677e-05	0.000103522
WDR72	12.3957	10.2909	4.58195	3.4608e-05	0.000103814
RPS24	-13.4593	13.3995	-4.5819	3.46126e-05	0.000103814
PSMA2	-7.53177	22.2823	-4.57952	3.4885e-05	0.000104559
UPK3BL1	12.6545	15.4598	4.57644	3.52403e-05	0.000105552
KRT10	2.21929	26.3728	4.57205	3.57526e-05	0.000107013
RABGAP1	-7.14689	18.1583	-4.56845	3.61794e-05	0.000108216
SLC12A2	2.56559	23.081	4.56799	3.62339e-05	0.000108305
RPL37A	-13.6162	11.9574	-4.56401	3.67104e-05	0.000109654
GUCD1	-10.8409	18.7821	-4.56362	3.6758e-05	0.000109721
CTDSP2	14.1611	13.4996	4.56222	3.69277e-05	0.000110152
TJP1	4.31136	16.9755	4.55711	3.75532e-05	0.000111942
PTPN23	1.27182	20.6388	4.554	3.79386e-05	0.000113013
TTC37	-8.00454	18.2454	-4.55314	3.8045e-05	0.000113253
PACSIN3	1.13712	24.9992	4.54373	3.92395e-05	0.000116729
IARS1	-13.2158	11.6599	-4.54075	3.96243e-05	0.000117794
NAPG	-8.91245	23.0246	-4.53758	4.00387e-05	0.000118945
GYS1	-13.2128	9.90958	-4.53426	4.04774e-05	0.000120166
F3	-8.00268	20.1881	-4.53403	4.05078e-05	0.000120175
KIF12	1.45101	25.352	4.533	4.06454e-05	0.00012046
TTC1	-12.8747	9.65602	-4.5329	4.06591e-05	0.00012046
TMA7	-16.316	12.237	-4.53062	4.09642e-05	0.000121282
DEFB1	15.1152	11.2947	4.5304	4.09936e-05	0.000121287
THTPA	-13.1434	9.85753	-4.52978	4.10763e-05	0.000121449
SORBS3	-11.7102	8.78264	-4.5293	4.1141e-05	0.000121539
SCYL1	-12.1899	9.14243	-4.52914	4.11625e-05	0.000121539
BOLA2	-14.6735	11.0051	-4.52893	4.11911e-05	0.000121542
AIMP1	-12.8238	9.61783	-4.52831	4.12759e-05	0.00012171
ARFIP1	-12.1925	9.14441	-4.52644	4.15289e-05	0.000122328
OSBPL1A	-10.1952	7.64637	-4.52635	4.15416e-05	0.000122328
UHRF1BP1	-10.0307	7.52299	-4.5248	4.17525e-05	0.000122866
COPS7A	-13.4301	10.0726	-4.52436	4.1813e-05	0.000122961
CHMP4C	2.06359	25.5249	4.52343	4.19407e-05	0.000123204
UBE2Q1	-12.2566	9.19246	-4.52335	4.1952e-05	0.000123204
GMPPA	-6.33901	22.9728	-4.52275	4.20346e-05	0.000123364
RPS23	-13.8119	10.3589	-4.52182	4.21633e-05	0.000123658
TBC1D9B	-10.9567	8.21756	-4.52066	4.23234e-05	0.000124045
MDP1	-12.5129	9.38466	-4.51906	4.25461e-05	0.000124614
NUDCD2	-14.8973	11.173	-4.51865	4.26035e-05	0.000124698
CYSTM1	1.53716	30.6407	4.51823	4.26624e-05	0.000124787
LFNG	-13.2028	9.90207	-4.5179	4.27084e-05	0.000124838
SYNCRIP	-11.186	8.38949	-4.51513	4.30976e-05	0.000125815
RPL28	-12.6456	9.48421	-4.51511	4.31005e-05	0.000125815
CD59	1.52348	31.4108	4.51459	4.31737e-05	0.000125913
EFL1	-10.7057	8.02931	-4.51446	4.31917e-05	0.000125913
MELTF	2.55734	20.8797	4.50668	4.43064e-05	0.000129077
ARMH3	-11.5709	8.67817	-4.50404	4.46904e-05	0.000130109
GDPGP1	-11.8385	8.87886	-4.50374	4.47356e-05	0.000130153
AOC1	-12.3364	9.25233	-4.50124	4.5103e-05	0.000131135
DCTPP1	-12.7721	9.57906	-4.50063	4.51928e-05	0.000131309
AKT1S1	-11.8717	8.90377	-4.49899	4.54366e-05	0.000131929
HBG2	3.33023	23.8745	4.49678	4.57658e-05	0.000132797
HOOK2	-11.4067	8.55499	-4.49626	4.58439e-05	0.000132935
COPZ1	-7.15454	21.3582	-4.49571	4.59258e-05	0.000133084
CYB561	-5.35016	26.4551	-4.49537	4.59776e-05	0.000133146
MYO5A	-7.46865	19.4101	-4.48888	4.6964e-05	0.000135912
DEFA1	-3.29237	29.7366	-4.48769	4.71472e-05	0.000136352
ALAD	-7.67602	22.8638	-4.48646	4.73367e-05	0.00013681
MAP2K1	-7.59193	22.9428	-4.47886	4.85266e-05	0.000140156
THAP4	-11.4388	11.6119	-4.47638	4.89214e-05	0.000141203
RPL7	-14.1728	10.6296	-4.47563	4.90416e-05	0.000141456
INPP5E	12.4285	11.9911	4.4722	4.9595e-05	0.000142958
PDXK	-0.531494	25.1346	-4.47189	4.96444e-05	0.000143006
ISG15	-13.3522	11.8241	-4.47131	4.97381e-05	0.000143181
S100A16	4.18908	24.882	4.46735	5.03861e-05	0.000144951
LAMTOR1	-1.07076	25.3706	-4.46625	5.0567e-05	0.000145376
CAMK2G	-8.03678	20.8942	-4.46354	5.10167e-05	0.000146572
TKT	-0.585231	23.9587	-4.46217	5.12459e-05	0.000147134
IGLV3-9	9.72877	3.41927	4.46141	5.13724e-05	0.0001474
RFTN1	12.4635	7.96471	4.45349	5.2718e-05	0.000151162
GPRC5C	1.43694	31.0937	4.45137	5.30838e-05	0.000152111
VPS35L	-10.6435	9.53999	-4.45039	5.32531e-05	0.000152496
ACAT2	-4.91518	23.9785	-4.44305	5.45425e-05	0.000156086
MUC1	1.49092	31.6973	4.44207	5.47179e-05	0.000156429
AKT2	-10.8418	14.7219	-4.44197	5.47341e-05	0.000156429
SLC7A4	-12.6465	9.4849	-4.43315	5.63306e-05	0.000160887
AKR1C2	2.0798	23.3377	4.43145	5.66428e-05	0.000161673
GMPR2	-6.12049	22.6981	-4.42518	5.78118e-05	0.000164902
KRT14	2.17647	26.116	4.42309	5.82058e-05	0.000165809
KRT16	2.17647	26.116	4.42309	5.82058e-05	0.000165809
ADSS2	-7.77731	20.4307	-4.41546	5.96688e-05	0.000169866
CSNK2A2	-7.92179	20.8929	-4.41364	6.00227e-05	0.000170762
KRT13	2.02109	25.4838	4.41201	6.03415e-05	0.000171557
HSPA5	-0.277556	27.6029	-4.40694	6.13442e-05	0.000174294
LSM5	-12.3419	16.0657	-4.40568	6.15958e-05	0.000174895
ATP9A	-6.18437	22.7627	-4.40438	6.18583e-05	0.000175526
ADGRG6	13.1859	12.8845	4.40189	6.236e-05	0.000176835
GALE	-7.62928	20.0165	-4.39956	6.28342e-05	0.00017805
PSMB8	-10.2777	18.28	-4.39938	6.28701e-05	0.00017805
CSK	2.08165	23.2512	4.39713	6.33325e-05	0.000179244
PCBP1	-0.608502	26.3142	-4.39621	6.35203e-05	0.000179659
LANCL2	-7.70213	20.2989	-4.39557	6.36542e-05	0.000179921
ACSL4	4.81822	20.7632	4.39286	6.42151e-05	0.000181389
MEMO1	-8.65257	20.3085	-4.38843	6.51468e-05	0.000183902
GBE1	-7.69346	20.3936	-4.38668	6.55183e-05	0.000184831
BCAS1	-0.958714	24.6143	-4.38522	6.58275e-05	0.000185584
CAMP	-13.0766	13.3005	-4.37418	6.82292e-05	0.00019223
PPM1H	-5.72703	21.2373	-4.37203	6.87062e-05	0.000193449
PAFAH1B3	-0.850747	23.8674	-4.36788	6.96352e-05	0.000195939
KRT31	2.24703	25.2181	4.36186	7.10074e-05	0.000199543
KRT33B	2.24703	25.2181	4.36186	7.10074e-05	0.000199543
PRCP	-8.38857	15.9344	-4.35546	7.24945e-05	0.000203591
NUDT5	-0.938136	23.8844	-4.34956	7.38921e-05	0.000207382
DCTN3	-12.505	17.3321	-4.3428	7.55259e-05	0.000211831
ARPC5L	13.3955	7.62721	4.33642	7.71011e-05	0.000216111
HBD	3.43351	24.9874	4.33077	7.85231e-05	0.000219955
ARAP1	-10.8117	9.81286	-4.32049	8.11743e-05	0.000227236
STUB1	1.28909	20.541	4.32007	8.12829e-05	0.000227394
TMEM50A	0.63209	22.6967	4.31876	8.16268e-05	0.00022821
PSME4	-10.6235	9.65048	-4.31242	8.33153e-05	0.000232782
ALDH1A1	0.908107	24.7994	4.31217	8.33837e-05	0.000232824
RAN	-0.610849	26.0773	-4.31102	8.36935e-05	0.00023354
PDZK1IP1	1.72411	27.8763	4.31008	8.39473e-05	0.000233983
AZU1	-13.9318	13.8219	-4.31003	8.39596e-05	0.000233983
KRT9	2.61745	25.3866	4.30884	8.42824e-05	0.000234733
MARVELD3	2.35446	21.4597	4.30389	8.56404e-05	0.000238363
CSNK1A1	1.46698	23.072	4.30234	8.60694e-05	0.000239404
KRT36	2.25274	24.9677	4.30114	8.64022e-05	0.000240177
DOCK5	-9.43574	11.8725	-4.29542	8.801e-05	0.000244491
USP14	-6.15083	23.0647	-4.28968	8.96522e-05	0.000248895
EIF2B5	-11.314	11.353	-4.28259	9.17216e-05	0.000254428
FGD4	-10.2099	12.2747	-4.28246	9.17617e-05	0.000254428
RHOC	0.352456	29.8161	4.28153	9.20346e-05	0.000255022
CHMP2A	1.32913	29.0375	4.2775	9.32376e-05	0.000258154
EPS8L3	8.37087	3.04805	4.27735	9.3283e-05	0.000258154
RPS18	-5.98582	22.5656	-4.27365	9.43991e-05	0.000261077
SERINC5	-0.791754	25.4449	-4.27318	9.45432e-05	0.00026131
IRF3	-12.1913	9.14347	-4.27229	9.48148e-05	0.000261895
SPAST	2.43133	21.547	4.27027	9.54312e-05	0.000263431
RPL38	-14.6275	10.9707	-4.26855	9.59619e-05	0.000264702
CDC42BPG	10.9848	6.87032	4.26838	9.6013e-05	0.000264702
NAALADL2	-14.8841	11.1631	-4.26801	9.61282e-05	0.000264709
STYK1	1.60711	21.1653	4.26798	9.61366e-05	0.000264709
KIF2A	-11.652	8.73903	-4.26409	9.73452e-05	0.000267868
APIP	-11.5643	8.67326	-4.26372	9.74617e-05	0.00026802
DYNLT3	-14.1303	10.5978	-4.26239	9.78799e-05	0.000269
PPP1R3D	-11.1093	8.33199	-4.26183	9.80546e-05	0.000269311
TBC1D8B	-12.1643	9.12323	-4.26065	9.84284e-05	0.000270134
FAM114A2	-10.7786	8.08394	-4.26049	9.84779e-05	0.000270134
PCBD1	-0.788368	26.7409	-4.25834	9.91616e-05	0.000271838
TPK1	-10.9028	8.17713	-4.25613	9.98681e-05	0.000273535
HP	11.8978	13.9468	4.25601	9.99056e-05	0.000273535
UBAP1	-10.7527	8.06453	-4.2549	0.000100263	0.00027434
VPS18	-9.7946	7.34595	-4.25239	0.000101074	0.000276386
AKAP10	-10.7259	8.0444	-4.25039	0.000101726	0.000277996
PRKRA	-11.7882	8.84114	-4.24961	0.00010198	0.000278516
TMEM67	12.0173	9.7931	4.24921	0.000102112	0.000278702
ABHD17C	0.84545	22.9055	4.24879	0.00010225	0.000278905
RILPL2	11.6747	6.73976	4.24634	0.000103056	0.000280927
AGTRAP	-12.386	9.2895	-4.24484	0.000103553	0.000282058
GSS	-6.07159	23.2652	-4.2447	0.0001036	0.000282058
TBL1XR1	-11.1611	8.3708	-4.24352	0.000103993	0.000282952
SLC7A9	13.7599	10.7916	4.24192	0.000104529	0.000284233
KRT2	1.64407	25.5797	4.24081	0.000104903	0.000285072
GOT1	0.406496	24.6645	4.23699	0.000106194	0.000288138
FTH1	-0.910807	26.4154	-4.2369	0.000106227	0.000288138
DAP	2.55014	22.4282	4.23689	0.000106229	0.000288138
INHBB	-10.9966	9.79731	-4.23645	0.000106381	0.00028837
PSMD10	-7.90572	21.452	-4.23603	0.000106521	0.000288572
DUOXA2	13.36	10.4709	4.23442	0.000107075	0.000289893
ARHGAP27	11.1818	14.545	4.23126	0.000108163	0.000292657
HCAR3	8.37853	3.26918	4.22863	0.000109081	0.000294956
PPAT	-10.0433	7.53244	-4.2255	0.000110179	0.000297743
AP2M1	-8.49034	20.3685	-4.22092	0.000111808	0.000301957
ARFGAP3	-7.33548	19.9912	-4.22013	0.00011209	0.000302533
ACLY	-4.38092	22.9506	-4.21399	0.000114315	0.000308348
IGHM	12.4237	15.3462	4.21256	0.00011484	0.000309573
LCK	1.1177	25.6816	4.20808	0.000116499	0.000313851
TCP1	0.311432	24.0697	4.20566	0.000117403	0.00031609
SMAD4	-11.1305	8.34785	-4.20535	0.000117519	0.000316208
SCGN	-12.0554	9.04156	-4.20237	0.000118645	0.000319035
FAM126A	-9.17553	14.6651	-4.20218	0.000118716	0.000319035
LMO7	10.5217	6.93109	4.19999	0.00011955	0.00032108
PRSS8	-0.693175	27.959	-4.1924	0.000122486	0.000328761
NEDD8-MDP1	13.4327	12.5812	4.19156	0.000122814	0.00032944
UBTD2	1.3157	24.8156	4.18814	0.000124162	0.000332853
PLPBP	-6.79155	21.5759	-4.18761	0.000124375	0.000333218
LYPLA2	-8.31595	22.7849	-4.18727	0.000124511	0.000333379
NUDT4	-6.28827	24.3544	-4.18425	0.000125716	0.000336056
NUDT4B	-6.28827	24.3544	-4.18425	0.000125716	0.000336056
NEURL3	11.156	5.02176	4.18419	0.000125742	0.000336056
RAPH1	8.8967	3.50795	4.17739	0.000128499	0.000343213
ZYX	6.89053	1.72263	4.17591	0.000129107	0.000343685
C2CD4C	7.30125	1.82531	4.1759	0.000129111	0.000343685
RASA1	6.34458	1.58615	4.17588	0.00012912	0.000343685
PADI3	7.20969	1.80242	4.17573	0.000129181	0.000343685
HDAC11	7.36973	1.84243	4.1757	0.000129193	0.000343685
MNDA	7.59781	1.89945	4.17541	0.000129311	0.000343685
KIAA1549	7.07496	1.76874	4.17531	0.000129355	0.000343685
VPS52	8.10187	2.02547	4.17526	0.000129374	0.000343685
JAM3	7.3388	1.8347	4.17524	0.000129384	0.000343685
ATP13A3	-7.1456	17.1635	-4.1747	0.000129605	0.000343712
PHLDA1	7.20423	1.80106	4.17457	0.000129662	0.000343712
PIK3IP1	7.86345	1.96586	4.1743	0.000129772	0.000343712
PPP1R12C	6.34626	1.58657	4.17428	0.00012978	0.000343712
CPN2	6.82587	1.70647	4.17426	0.000129787	0.000343712
KYNU	6.85973	1.71493	4.17386	0.000129953	0.000343725
APOB	7.60093	1.90023	4.17376	0.000129996	0.000343725
BBS9	6.90974	1.72743	4.17368	0.000130028	0.000343725
PPP1R9A	6.06835	1.51709	4.17327	0.000130198	0.000343864
MPZL1	7.43881	1.8597	4.17297	0.000130322	0.000343864
DOCK6	6.20639	1.5516	4.17282	0.000130386	0.000343864
CRIP1	7.48261	1.87065	4.17279	0.000130396	0.000343864
ROCK1	-7.33776	17.7626	-4.17258	0.000130484	0.000343889
ARHGAP5	6.01628	1.50407	4.17203	0.000130716	0.000344113
NINL	6.32054	1.58013	4.172	0.000130727	0.000344113
PPFIBP2	6.64682	1.66171	4.1717	0.000130851	0.000344232
TAX1BP3	14.7342	11.714	4.17106	0.00013112	0.00034453
ARL4D	7.56827	1.89207	4.17105	0.000131122	0.00034453
DPYSL2	-7.31452	19.9968	-4.16944	0.0001318	0.000346103
PIK3C2G	6.72724	1.68181	4.16735	0.000132681	0.000348207
PGRMC1	7.43681	1.8592	4.16586	0.000133313	0.000349656
IGHV3-15	8.02076	2.00519	4.16436	0.000133949	0.000351113
COASY	-6.66544	21.1229	-4.16397	0.000134118	0.000351347
ATOX1	-8.57895	23.5358	-4.16377	0.000134204	0.00035136
THEM6	7.23474	1.80868	4.16274	0.000134644	0.000352301
PDCD6	0.696819	28.9095	4.16221	0.000134872	0.000352687
KRT6B	2.14729	24.2435	4.16068	0.000135531	0.000354197
DLG1	7.36444	2.31141	4.15775	0.000136802	0.000357304
NSFL1C	-0.73157	22.8201	-4.15474	0.000138117	0.000360523
PGK2	-0.554996	27.4958	-4.1536	0.000138622	0.000361627
DOP1A	-6.38434	20.2472	-4.14948	0.000140449	0.000366173
APP	4.25581	18.0784	4.14802	0.000141106	0.000367667
AQP2	2.28959	29.4441	4.14436	0.000142757	0.000371748
M6PR	-12.0154	14.1127	-4.14273	0.000143498	0.000373455
CHMP1B	1.49349	29.8379	4.1422	0.000143743	0.000373868
IGLL5	2.00164	24.2894	4.13648	0.000146382	0.000380342
NDRG2	-1.41	23.5974	-4.13642	0.000146406	0.000380342
EPHB1	8.41422	2.6565	4.1309	0.000149	0.000386561
PABPC4	-1.33261	21.819	-4.13077	0.000149062	0.000386561
KRIT1	5.6213	19.5021	4.13076	0.000149065	0.000386561
REXO2	-11.9073	16.2658	-4.12626	0.000151212	0.000391895
EPN1	1.20086	22.2862	4.12293	0.00015282	0.000395827
ABRACL	-7.2514	22.5964	-4.11976	0.000154364	0.000399589
UPK1B	5.23046	23.5958	4.11003	0.000159204	0.000411874
PRKAR2A	-1.34596	26.5331	-4.10984	0.000159302	0.000411884
KRT77	1.70993	25.5151	4.10394	0.000162305	0.000419401
SCNN1B	11.7096	8.65241	4.08563	0.000171999	0.000444188
FRYL	-9.28901	10.0053	-4.08088	0.000174599	0.000450634
GSN	1.36417	24.2537	4.08003	0.000175073	0.00045159
AHSG	11.1374	6.01628	4.0772	0.000176647	0.000455383
NUDT10	-6.06124	23.9794	-4.07693	0.000176796	0.000455498
WASH6P	-12.0364	12.5428	-4.07633	0.000177132	0.000456095
ESAM	11.0199	5.95517	4.07111	0.00018008	0.000463411
FN3KRP	11.6544	12.6355	4.07078	0.000180265	0.000463615
MPP5	1.11724	24.1117	4.07034	0.000180519	0.000463995
ERP44	-9.62564	18.1883	-4.0655	0.000183296	0.000470854
WASH3P	-11.9334	12.4618	-4.06469	0.00018377	0.000471796
PTPN18	9.6608	12.4602	4.06363	0.000184381	0.000473086
SLC49A4	10.4994	14.8643	4.06146	0.000185649	0.000475851
AOX1	-5.72233	22.7052	-4.06142	0.000185677	0.000475851
ATP6V0A1	-4.22354	23.2287	-4.06042	0.000186261	0.00047707
AKT3	-9.74088	10.1674	-4.06004	0.000186484	0.000477359
RAD23B	-7.24025	23.6029	-4.05982	0.000186617	0.000477421
ITCH	1.24858	23.3916	4.05596	0.000188902	0.000482908
PHACTR2	10.3613	12.8567	4.05582	0.000188983	0.000482908
MAN2C1	-7.20093	20.12	-4.05349	0.000190378	0.000486188
TM7SF3	11.7429	15.1504	4.04901	0.000193086	0.000492815
TBCA	-7.56023	24.7298	-4.04747	0.00019403	0.000494935
COBL	-7.38429	14.9809	-4.04201	0.000197395	0.000503224
SRP68	-10.711	9.47939	-4.03873	0.000199444	0.000508153
ANTXR2	-10.8017	9.5592	-4.03724	0.000200384	0.000510248
DCUN1D1	-12.2028	9.15212	-4.03123	0.000204213	0.000519695
CLN5	-12.2461	9.18459	-4.02973	0.000205183	0.000521724
PFDN1	-12.8688	9.65159	-4.02962	0.000205249	0.000521724
HVCN1	-10.4053	7.80396	-4.02921	0.00020552	0.000522108
MTMR2	-10.6555	7.99164	-4.0282	0.000206173	0.000523463
EIF1AY	-12.9397	9.70481	-4.02636	0.000207371	0.000526199
TTC9C	-11.7544	8.8158	-4.0257	0.000207797	0.000526974
TARDBP	-10.8273	8.12051	-4.02462	0.000208509	0.000528474
STRADB	1.76039	22.7839	4.0244	0.000208649	0.000528522
KIFBP	-10.7544	8.06581	-4.02374	0.000209082	0.000529312
GALT	-10.9546	8.21598	-4.02321	0.000209436	0.000529761
VPS39	-9.48202	7.11151	-4.0231	0.000209502	0.000529761
NCAM1	-11.6943	8.77072	-4.02247	0.000209919	0.000530506
TUT7	-9.16885	6.87663	-4.02157	0.000210518	0.000531712
LIN7C	0.546427	25.8267	4.02109	0.000210832	0.000532198
ATP2C1	-10.2768	7.7076	-4.02011	0.000211482	0.000533532
BCR	9.66356	16.4355	4.0181	0.000212825	0.000536558
PTPN3	-9.15711	15.191	-4.01785	0.000212993	0.000536558
PREPL	-10.4765	7.85734	-4.01776	0.00021305	0.000536558
SLC22A3	-11.1358	8.35188	-4.01619	0.000214109	0.000538914
ACE2	2.23163	23.4807	4.01392	0.000215643	0.000542318
HSPB11	-12.6563	9.49222	-4.01382	0.00021571	0.000542318
SCPEP1	-10.7446	12.9443	-4.01057	0.000217923	0.000547441
CTNNA1	-7.14182	17.7334	-4.01046	0.000217999	0.000547441
MCF2L	-10.1675	7.62564	-4.00938	0.000218738	0.000548982
HDAC4	-9.36052	7.02039	-4.00906	0.00021896	0.000549224
DNAJC7	-9.41115	7.05836	-4.00616	0.000220964	0.000553932
TMEM106B	4.40432	19.5184	4.00503	0.000221751	0.000555586
PLA2G7	-10.9285	8.19638	-4.00426	0.000222281	0.000556594
DHX36	-9.71407	7.28555	-4.00375	0.000222642	0.000557178
FBLN2	-11.3158	8.48688	-4.00317	0.000223048	0.000557876
PKD2	3.18649	19.9958	3.99788	0.000226781	0.000566888
RO60	-9.44849	16.7407	-3.99534	0.000228592	0.000571088
NBL1	-12.3018	9.22637	-3.99112	0.000231639	0.000578369
STXBP3	0.898468	21.8135	3.98931	0.000232961	0.000581338
TRIO	-12.6525	15.3194	-3.98861	0.000233473	0.000582283
LCN1	11.1632	5.21627	3.98602	0.00023537	0.000586678
UBE2K	-5.93775	23.7424	-3.97983	0.00023998	0.000597828
CCT5	-4.17918	23.3224	-3.97432	0.000244157	0.000607886
SRP54	-10.5207	9.37139	-3.97015	0.000247367	0.000615418
VAV3	12.5455	13.798	3.97002	0.000247464	0.000615418
NUCB1	-9.78331	8.76328	-3.96237	0.00025346	0.000629971
PSME2	-5.90274	23.9451	-3.9608	0.000254706	0.000632707
AMT	-12.2329	10.9389	-3.95978	0.000255518	0.000634363
ASL	-9.2913	22.2055	-3.95794	0.000256993	0.000637665
SLC39A8	11.4382	13.2284	3.95326	0.000260778	0.000646689
VPS28	1.0111	28.0549	3.95275	0.000261194	0.000647352
PTGES3	-6.14787	24.9954	-3.95169	0.000262063	0.000649138
CCDC22	-8.2086	15.8075	-3.94785	0.000265225	0.000656597
ATP6V1A	0.751843	25.6767	3.94193	0.00027017	0.000668459
EIF4EBP2	11.1876	13.6416	3.9237	0.000285969	0.000706796
SEC23B	-6.25857	17.8056	-3.92352	0.000286127	0.000706796
CCT7	-4.0819	22.8498	-3.92349	0.000286149	0.000706796
IST1	1.32568	30.1356	3.91582	0.000293064	0.000723465
MME	-0.964945	28.2452	-3.91302	0.000295633	0.000729394
PLSCR4	1.14967	23.2675	3.90868	0.000299648	0.000738883
RBBP9	-6.81407	22.851	-3.90385	0.000304179	0.000749633
FUCA1	-11.4676	14.1075	-3.90264	0.000305325	0.000751768
ENPP4	-7.61141	17.097	-3.90258	0.000305389	0.000751768
CARMIL1	9.83955	15.3162	3.89591	0.00031178	0.000767067
PSMA6	-4.30239	24.3373	-3.89099	0.000316582	0.000778441
ALDH1A3	-5.84599	24.0636	-3.89063	0.000316931	0.000778863
AKR1C1	1.76031	23.6932	3.88747	0.000320055	0.000785332
AKR1C3	1.76031	23.6932	3.88747	0.000320055	0.000785332
GALK1	-6.54905	18.5895	-3.88742	0.000320103	0.000785332
VCL	2.40286	22.3105	3.88081	0.000326735	0.000801152
JPT2	-6.36851	21.1874	-3.8784	0.000329186	0.000806709
MADD	-6.42906	18.5686	-3.87687	0.000330752	0.000810091
CRABP1	-12.794	15.8164	-3.87206	0.000335719	0.000821797
SMS	-4.5687	25.2205	-3.871	0.000336817	0.000824022
SDCBP	1.09522	30.7304	3.86992	0.000337945	0.000826318
GRHPR	-4.25387	24.3453	-3.86434	0.000343839	0.000840259
SRM	-10.8829	14.8343	-3.86248	0.000345818	0.000844623
ARPC2	0.770158	25.4997	3.85227	0.000356913	0.000871235
SKP1	-0.504493	25.2456	-3.84855	0.000361041	0.00088082
TBC1D4	1.65309	18.916	3.83504	0.000376416	0.000917816
GRK2	-8.54962	16.801	-3.8305	0.000381733	0.000930261
AKAP7	-1.17723	25.4115	-3.82917	0.000383297	0.000933552
CDC42BPB	3.73981	19.6735	3.8165	0.000398563	0.000970192
PTPRO	1.65433	23.8006	3.81469	0.000400785	0.000975057
SLC15A1	1.0885	21.7324	3.80987	0.000406777	0.000989085
TPP2	-9.83353	7.37515	-3.80878	0.000408144	0.000991856
RPA3	-11.2986	8.47397	-3.80776	0.00040942	0.000994403
IRAK1	-9.44129	7.08097	-3.80735	0.000409945	0.000995126
TNFSF10	-12.0001	9.0001	-3.8067	0.000410764	0.000996558
RPL26	-12.8198	9.61485	-3.80625	0.000411332	0.000997383
RPS26	-12.7502	9.56266	-3.80531	0.000412523	0.000999716
UBE3C	-8.66681	6.50011	-3.80456	0.000413469	0.00100145
TMEM87A	-10.298	7.72353	-3.80401	0.000414176	0.00100261
FAM135A	-10.0473	7.53545	-3.80344	0.000414896	0.0010038
DGKQ	-9.04317	6.78238	-3.80296	0.000415511	0.00100473
VPS51	-9.13578	6.85183	-3.80179	0.000417004	0.00100778
ARL6IP5	-11.8798	8.90988	-3.80154	0.000417325	0.00100781
FHIT	-10.5524	7.91432	-3.80142	0.00041748	0.00100781
TSC22D4	-9.87172	7.40379	-3.80113	0.000417856	0.00100817
C5orf51	-10.6678	8.00087	-3.7989	0.000420723	0.00101398
AKTIP	-11.0964	8.32234	-3.7989	0.000420732	0.00101398
CPNE8	0.914988	26.1123	3.79503	0.000425765	0.00102555
ABHD17A	-9.38738	7.04054	-3.79462	0.000426294	0.00102625
PPA1	-0.580686	24.7435	-3.78863	0.000434212	0.0010445
PSMB1	-4.18666	24.4256	-3.78852	0.00043435	0.0010445
GK5	-9.51917	7.13938	-3.78709	0.000436261	0.00104852
CLDN8	11.5551	13.2572	3.78609	0.00043761	0.00105071
TFCP2	-10.4918	7.86881	-3.78606	0.000437654	0.00105071
KIFAP3	10.0638	13.073	3.78543	0.000438496	0.00105215
TBC1D10B	3.50624	19.2529	3.78416	0.000440204	0.00105567
NECAP1	-11.601	8.70077	-3.78154	0.000443753	0.0010636
ARPC4	0.655567	26.7435	3.78084	0.00044471	0.0010653
ACTR3	0.5913	25.5614	3.77896	0.000447281	0.00107087
CPNE5	0.911812	26.0635	3.77676	0.000450306	0.00107753
MYO15B	6.79394	2.49035	3.77615	0.000451157	0.00107897
MARCKSL1	-0.549154	26.6373	-3.77542	0.000452167	0.00108079
AHCYL1	-0.590401	24.6504	-3.77413	0.000453961	0.00108449
IGHG1	13.5321	16.2121	3.77379	0.000454433	0.00108502
VNN1	4.3514	20.5558	3.76911	0.000460993	0.00110009
MBP	1.13347	22.3522	3.7685	0.00046185	0.00110153
LMBRD1	11.8326	14.2325	3.76828	0.000462164	0.00110168
AHCYL2	-0.586149	24.5635	-3.7666	0.000464543	0.00110674
POTEF	0.535988	29.0025	3.75867	0.000475967	0.00113334
ATG16L1	-10.8798	8.15982	-3.75799	0.000476946	0.00113505
PDE8A	4.01714	19.7886	3.75692	0.000478513	0.00113816
PFDN2	-6.17923	21.2279	-3.75388	0.000482989	0.00114818
DPH5	-13.9985	16.8966	-3.75075	0.00048762	0.00115856
SPRR2A	12.4903	9.78618	3.74978	0.000489081	0.00116077
SPRR2E	12.4903	9.78618	3.74978	0.000489081	0.00116077
ARL3	0.354213	25.9121	3.7492	0.000489945	0.00116219
POTEI	0.56056	29.104	3.74487	0.000496459	0.001177
CUL2	-7.54356	15.131	-3.74248	0.000500103	0.001185
POTEE	0.541193	29.0381	3.74176	0.000501204	0.00118696
PLEKHA1	9.76395	15.528	3.73966	0.000504427	0.00119395
PLCB3	3.58422	19.9299	3.73889	0.00050561	0.0011961
FKBP3	-6.06739	21.0804	-3.73151	0.00051713	0.00122269
USP7	-5.83702	17.2939	-3.72201	0.000532324	0.00125774
ETF1	-6.21468	21.5891	-3.72188	0.000532533	0.00125774
ZNF185	8.00281	15.4838	3.7206	0.000534613	0.00126198
SEMA4B	-12.4429	15.0358	-3.71627	0.000541713	0.00127804
COMMD5	-10.6184	12.9426	-3.71471	0.000544275	0.0012834
NPHS2	1.83166	24.2835	3.71433	0.000544917	0.00128422
ITIH1	9.89066	5.16081	3.70955	0.000552888	0.0013023
ABRAXAS2	-9.64093	13.5759	-3.70538	0.000559943	0.00131821
CAPN7	1.74561	25.2977	3.70392	0.000562435	0.00132336
ANXA6	-0.615311	24.9863	-3.70186	0.000565974	0.00133097
STX7	1.1128	24.1959	3.69968	0.000569729	0.00133908
ATP6V0D2	5.54662	20.2492	3.69901	0.000570898	0.0013411
EXOC5	-5.69617	19.9526	-3.69772	0.000573147	0.00134566
PIP4K2B	-7.07439	16.9544	-3.69638	0.000575473	0.0013504
MYH11	-0.438035	21.9667	-3.69521	0.000577518	0.00135447
IGKV1D-33	10.872	5.68245	3.69322	0.000581019	0.00136195
PLP2	-9.60608	18.1768	-3.68934	0.000587898	0.00137733
CAPNS1	-0.363596	26.7119	-3.68909	0.000588346	0.00137764
STAM	-6.12426	21.4674	-3.68555	0.000594709	0.0013918
DYNC1H1	-4.84633	20.802	-3.68155	0.000601956	0.001408
CYB5R3	-7.89271	17.1799	-3.67898	0.000606679	0.00141829
GGACT	-6.45325	22.6224	-3.67606	0.000612055	0.00143009
KIF3A	2.28063	19.5431	3.67206	0.000619515	0.00144675
SPINT1	-1.13031	24.9665	-3.66901	0.00062526	0.00145939
SMO	2.15241	23.1558	3.66826	0.000626697	0.00146196
DPP7	-7.87434	15.9109	-3.6653	0.000632323	0.0014743
FAM120A	-10.3102	10.6127	-3.66473	0.000633422	0.00147607
BID	-8.97762	18.2769	-3.66321	0.000636345	0.00148209
KCTD14	-10.563	14.9876	-3.6573	0.000647812	0.00150778
STX3	0.44273	26.6358	3.65717	0.000648066	0.00150778
NBEAL2	8.11257	3.57001	3.65374	0.000654813	0.00152267
EIF4E	-9.66966	19.7132	-3.64989	0.00066248	0.00153968
STIP1	-5.21238	22.5055	-3.644	0.000674362	0.00156646
IGHG3	12.1892	17.1377	3.64198	0.000678492	0.00157473
YWHAE	-0.564696	29.7521	-3.64191	0.000678643	0.00157473
HNMT	-6.14669	21.6669	-3.64071	0.00068109	0.00157956
ICAM1	10.567	8.1276	3.6399	0.000682758	0.00158259
FMNL2	7.66879	3.38279	3.63888	0.000684874	0.00158665
STXBP1	1.22401	22.2149	3.63052	0.000702352	0.00162628
SDC2	10.7522	14.575	3.62937	0.000704789	0.00163106
ATP2B1	10.5267	10.9322	3.626	0.000711967	0.0016468
ATP2B4	10.5334	10.95	3.62183	0.000720968	0.00166674
PARVA	0.634752	22.0932	3.61117	0.000744449	0.00172011
MTHFD1	-0.623365	22.7801	-3.60968	0.000747785	0.0017269
CCT2	-3.72371	22.6193	-3.60266	0.00076372	0.00176277
MAP2K6	-10.1823	7.6367	-3.60198	0.000765281	0.00176502
ELP6	-10.0565	7.54241	-3.60189	0.000765502	0.00176502
WIPF3	8.08482	3.59852	3.59959	0.000770807	0.00177631
BABAM1	-8.93937	6.70453	-3.59796	0.000774575	0.00178405
PHKA2	-8.69348	6.52011	-3.59741	0.000775852	0.00178569
KYAT1	-10.5703	7.92775	-3.59731	0.000776103	0.00178569
ELMO2	-9.94885	10.9005	-3.59655	0.000777859	0.00178841
CSTA	-7.38662	22.4083	-3.59645	0.000778102	0.00178841
SNCA	-11.2533	8.44	-3.59627	0.000778516	0.00178842
KBTBD11	-9.136	6.852	-3.5946	0.000782438	0.00179635
TMEM167A	-10.4474	7.83558	-3.59444	0.000782793	0.00179635
PTGFRN	7.40672	2.83666	3.59411	0.000783591	0.00179724
RHOB	-1.28153	26.5753	-3.59214	0.000788224	0.00180691
CRYBG3	-8.19708	6.14781	-3.59173	0.000789181	0.00180816
PEPD	-0.631606	23.8494	-3.59141	0.000789942	0.00180896
DGKA	-8.8407	6.63053	-3.59096	0.000791016	0.00181046
EIF2AK4	-8.28866	6.2165	-3.59062	0.000791826	0.00181089
LMAN1	-10.0065	7.50485	-3.59053	0.000792031	0.00181089
RNF14	-9.35579	7.01684	-3.58989	0.000793565	0.00181345
CLINT1	-7.23832	17.7345	-3.58832	0.000797299	0.00182077
GSTCD	-8.70708	6.53031	-3.58802	0.000798022	0.00182077
PPCS	-3.80969	23.2289	-3.58792	0.000798262	0.00182077
RBM47	-9.41601	7.06201	-3.58771	0.000798758	0.00182077
RPL5	-9.74732	7.31049	-3.58767	0.000798853	0.00182077
BAG6	-9.69194	7.26895	-3.58401	0.000807655	0.00183933
PSMD4	-9.7343	7.30073	-3.58394	0.000807838	0.00183933
LY6D	12.1072	15.7242	3.58325	0.000809498	0.00184215
LGMN	-11.1192	8.33943	-3.57921	0.000819348	0.00186359
TMEM138	-8.81692	17.044	-3.57784	0.000822733	0.00187032
FGA	8.64559	3.86766	3.57242	0.000836183	0.0018999
NCCRP1	-10.6605	7.99534	-3.56871	0.000845502	0.00192008
C4orf19	4.31133	23.5402	3.56812	0.000846995	0.00192247
MAT2A	-3.77146	23.1633	-3.56683	0.000850257	0.00192789
IGHA1	1.86066	24.8451	3.56683	0.000850266	0.00192789
APOA4	11.6333	12.6754	3.55568	0.00087907	0.00199216
CTNNA2	-8.59145	11.3301	-3.54606	0.000904646	0.00204906
EXOC7	-5.61329	20.2868	-3.54287	0.000913289	0.00206757
ITGAM	-10.1245	9.01675	-3.5317	0.000944164	0.00213636
SLC2A3	-10.0828	12.195	-3.52821	0.00095404	0.00215758
FGR	0.694714	25.5472	3.52691	0.000957722	0.00216479
DDI2	-4.70425	20.874	-3.5246	0.000964313	0.00217856
GRB2	1.35537	25.5168	3.52357	0.000967278	0.00218413
ADAM9	1.10918	23.2292	3.52263	0.000969978	0.00218909
NFASC	10.7211	11.3847	3.52177	0.000972459	0.00219356
EIF2S1	-4.96212	22.0953	-3.52078	0.000975333	0.0021989
TPMT	-5.16217	23.0675	-3.51594	0.000989452	0.00222959
UBE2M	-3.84101	23.9458	-3.51324	0.000997425	0.00224639
CHMP5	1.04091	30.0709	3.51209	0.00100082	0.00225287
CFAP20	10.4938	14.6303	3.50987	0.00100744	0.00226661
CYFIP1	-6.18302	19.249	-3.50782	0.00101358	0.00227926
MVD	-11.4371	13.9623	-3.50327	0.00102734	0.00230828
PRKCZ	3.83897	21.9598	3.50321	0.00102755	0.00230828
SLC34A2	6.02053	19.5165	3.50051	0.00103578	0.00232558
YWHAZ	-0.553273	29.8543	-3.49785	0.00104398	0.00234278
YWHAB	-0.447215	30.0541	-3.49601	0.00104971	0.00235443
SNX9	0.880579	23.3325	3.49467	0.00105387	0.00236256
MPO	-10.85	13.2194	-3.49362	0.00105715	0.00236869
SSH3	-5.79776	18.1158	-3.49168	0.00106324	0.00238112
HSPA8	-0.219428	28.2827	-3.47932	0.00110282	0.00246849
TSPAN31	-9.93959	10.6534	-3.47724	0.00110962	0.00248243
KPNB1	-0.446548	22.7118	-3.47387	0.00112071	0.00250596
TAGLN2	0.563725	25.9826	3.47088	0.00113065	0.0025269
ACP1	-0.448782	25.1299	-3.47015	0.00113308	0.00253102
RPS3A	-6.53377	19.675	-3.4693	0.00113592	0.00253608
PFKP	-4.74818	21.5869	-3.46884	0.00113749	0.00253827
MINK1	9.4907	15.4757	3.46591	0.00114736	0.002559
KIAA1522	0.862018	21.5493	3.46315	0.00115674	0.0025786
CEACAM7	9.75862	19.7298	3.46149	0.00116239	0.00258987
MAP4K4	9.52288	15.565	3.45691	0.00117818	0.00262372
STAP1	10.3143	13.5279	3.45573	0.00118231	0.00263157
RIN2	6.09257	1.98444	3.4518	0.00119604	0.00266078
GLMN	-9.07874	8.33337	-3.45015	0.00120187	0.0026712
BPNT1	-5.08004	23.1722	-3.45013	0.00120195	0.0026712
MINDY1	9.1213	17.8598	3.44479	0.00122099	0.00271213
ATP6V1E1	0.891359	25.9886	3.44363	0.00122514	0.00271997
EXOC4	-5.38907	19.9687	-3.44147	0.00123294	0.0027359
USP8	-5.52467	17.4017	-3.43939	0.00124053	0.00275134
RPL15	-8.85342	16.2349	-3.43895	0.00124212	0.00275347
STX2	3.65704	20.832	3.43522	0.0012558	0.00278239
DYNC1LI1	-9.85808	13.33	-3.43414	0.00125981	0.00278868
PMVK	-0.737612	23.7417	-3.43411	0.00125992	0.00278868
SYK	3.71394	19.1789	3.42974	0.00127618	0.00282324
DPYSL3	-4.75161	21.6066	-3.42494	0.00129427	0.0028618
UNC5CL	10.4996	8.51424	3.42346	0.00129991	0.00287283
SLC6A14	1.34352	21.2713	3.42305	0.00130147	0.00287482
NAP1L4	-3.66574	23.2002	-3.42184	0.00130608	0.00288354
ILK	0.656238	22.2154	3.41939	0.00131552	0.00290293
SLC22A13	1.51418	22.1047	3.41846	0.00131911	0.00290937
CEMIP2	5.21219	17.0506	3.41777	0.00132175	0.00290967
GPRC5B	1.20171	30.2838	3.4142	0.00133566	0.00290967
RSPRY1	9.39174	14.806	3.41024	0.00135124	0.00290967
SCGB1D2	6.30588	1.57647	3.40967	0.00135351	0.00290967
IL18	6.06853	1.51713	3.40966	0.00135355	0.00290967
RHAG	6.03063	1.50766	3.40965	0.00135355	0.00290967
EPB42	5.96966	1.49242	3.40965	0.00135356	0.00290967
RHCE	6.16035	1.54009	3.40965	0.00135359	0.00290967
HAPLN1	6.00764	1.50191	3.40964	0.0013536	0.00290967
UBXN1	5.66325	1.41581	3.40963	0.00135364	0.00290967
SLC34A1	5.55808	1.38952	3.40963	0.00135366	0.00290967
RNASET2	5.48401	1.371	3.40963	0.00135366	0.00290967
ICOSLG	5.54565	1.38641	3.40963	0.00135367	0.00290967
CEL	6.15257	1.53814	3.40962	0.00135368	0.00290967
FSCN1	5.36528	1.34132	3.40962	0.00135369	0.00290967
SLC16A10	5.55932	1.38983	3.40962	0.0013537	0.00290967
TGIF1	6.05134	1.51284	3.40962	0.00135371	0.00290967
SLC14A2	5.46496	1.36624	3.40962	0.00135371	0.00290967
KRT80	5.68074	1.42019	3.40961	0.00135371	0.00290967
[truncated: 738 more rows]
